# Supplementary material for: Discordance in maternal and paternal genetic markers in lesser long-nosed bat Leptonycteris yerbabuenae, a migratory bat: recent expansion to the North and male phylopatry
Source: PeerJ. 2021 Sep 29;9:e12168. doi: 10.7717/peerj.12168 (PMC8487242; doi:10.7717/peerj.12168)
Supplement: Supplemental Information 6 — Personal ID, Genbank ID and GenBank accession number for sequences used in analyses [file peerj-09-12168-s006.xlsx]

## Sheet: Hoja1
ID Genbank (D-loop)	Accesion number	ID Samples	ID Genbank (DBY)	Accesion number	ID Sample	ID Genbank (Cyt-b)	Accesion number	ID Sample
RT01	MT790834	>06_BC_F	LepRet1	MT913638	>Ly_02_BC	RTS1	MT859334	Ly1_Tona_F; Ly2_Tona_M; 01_BC_F; 02_BC_F; 03_BC_F; 05_BC_F; 07_BC_F; 08_BC_M; 10_BC_F; 01_7_BC_F; 02_7_BC_M; 03_7_BC_M; 06_7_BC_M; 07_7_BC_M; 09_7_BC_M; 03_Jux_F; 05_Jux_F; 09_Jux_F; 15_Jux_F; 16_Jux_F; 19_Jux_M; 22_Jux_F; 25_Jux_F; 37_Jux_F; 39_Jux_F; 40_Jux_F; 02_Pin_F; 03_Pin_F; 04_Pin_F; 05_Pin_F; 07_Pin_F; 08_Pin_F; 09_Pin_F; 13_Pin_F; 15_Pin_F; 16_Pin_F; 22_Pin_F; 24_Pin_F; 25_Pin_F; 01_sal…
RT02	MT790835	>08_BC_M	LepRet2	MT913639	>Ly_04_BC	RTS2	MT859335	Ly4_Tona_M; 76m_SJR_M
RT03	MT790836	>12BC_F	LepRet3	MT913640	>Ly_08_BC	RTS3	MT859336	Ly6_Tona_F; 20_Jux_M; 11_Sal_M
RT04	MT790837	>13BC_F	LepRet4	MT913641	>Ly_09_BC	RTS4	MT859337	04_BC_M
RT05	MT790838	>1_sal_M	LepRet5	MT913642	>Ly_10_BC	RTS5	MT859338	06_BC_F
RT06	MT790839	>5_sal_M	LepRet6	MT913643	>Ly_11_BC	RTS6	MT859339	05_7_BC_M; 21_Pin_F; 13son_M
RT07	MT790840	>9_sal_M	LepRet7	MT913644	>Ly_03_07_BC	RTS7	MT859340	08_7_BC_M
RT08	MT790841	>11_sal_M	LepRet8	MT913645	>Ly_04_07_BC	RTS8	MT859341	10_7_BC_M
RT09	MT790842	>12_sal_M	LepRet9	MT913646	>Ly_05_07_BC	RTS9	MT859342	01_Jux_F
RT10	MT790843	>14_sal_F	LepRet10	MT913647	>Ly_07_07_BC	RTS10	MT859343	02_Jux_F
RT11	MT790844	>15_sal_F	LepRet11	MT913648	>Ly_06_07_BC	RTS11	MT859344	08_Jux_F; 17_Jux_F; 31_Jux_F; 33_Jux_F; 106mm_Xox_ F; 17_ChJ_M; 54_ChJ_M; 55_ChJ_M; 53mm_SJR_M; 54m_SJR_M
RT12	MT790845	>16sal_F	LepRet12	MT913649	>Ly_08_07_BC	RTS12	MT859345	10_Jux_F
RT13	MT790846	>17_sal_M	LepRet13	MT913650	>7_Ch	RTS13	MT859346	11_Jux_F 13_sal_M
RT14	MT790847	>18_sal_M	LepRet14	MT913651	>8_Ch	RTS14	MT859347	12_Jux_M
RT15	MT790848	>19sal_F	LepRet15	MT913652	>32_Ch	RTS15	MT859348	13_Jux_F
RT16	MT790849	>20_sal_M	LepRet16	MT913653	>17_Ch	RTS16	MT859349	23_Jux_F
RT17	MT790850	>21_sal_F	LepRet17	MT913654	>14_Ch	RTS17	MT859350	38_Jux_F
RT18	MT790851	>22_sal_F	LepRet18	MT913655	>27_Ch	RTS18	MT859351	10_Pin_F; 18_Pin_F
RT19	MT790852	>23_sal_M	LepRet19	MT913656	>16_Ch	RTS19	MT859352	12_Pin_F
RT20	MT790853	>24_sal_M	LepRet20	MT913657	>24_Ch	RTS20	MT859353	14_Pin_F
RT21	MT790854	>25_sal_M	LepRet21	MT913658	>31_Ch	RTS21	MT859354	17_Pin_F
RT22	MT790855	>26_sal_F	LepRet22	MT913659	>23_Ch	RTS22	MT859355	23_Pin_F
RT23	MT790856	>28_sal_M	LepRet24	MT913660	>26_Ch	RTS23	MT859356	02_sal_M
RT24	MT790857	>29_sal_F	LepRet25	MT913661	>34_Ch	RTS24	MT859357	06_sal_F; 12_Sal_M; 235_Chi_F; 778_Tzina_F; 60m_SJR_F
RT25	MT790858	>3_Jux_F	LepRet26	MT913662	>37_Ch	RTS25	MT859358	07_sal_M; 21_sal_F; 23_sal_M; 25_sal_M; 26_sal_F; 35m_Tic_F
RT26	MT790859	>5_Jux_F	LepRet27	MT913663	>33_Ch	RTS26	MT859359	22_sal_F
RT27	MT790860	>06_Jux_F	LepRet28	MT913664	>55_Ch	RTS27	MT859360	51_sal_F
RT28	MT790861	>8_Jux_F	LepRet29	MT913665	>35_Ch	RTS28	MT859361	37_ChJ_M; 440_Pue_F
RT29	MT790862	>9_Jux_F	LepRet30	MT913666	>25_Ch	RTS29	MT859362	47_ChJ_F
RT30	MT790863	>10__Jux_F	LepRet31	MT913667	>22_Ch	RTS30	MT859363	06_Chi_F
RT31	MT790864	>11_Jux_F	LepRet32	MT913668	>38_Ch	RTS31	MT859364	25_Chi_F
RT32	MT790865	>12_Jux_F	LepRet33	MT913669	>227_Chi	RTS32	MT859365	234_Chi_F
RT33	MT790866	>13_Jux_F	LepRet34	MT913670	>81m_Aj	RTS33	MT859366	12Jal_M
RT34	MT790867	>15_Jux_F	LepRet35	MT913671	>82m_Aj	RTS34	MT859367	21Jal_M
RT35	MT790868	>16_Jux_F	LepRet36	MT913672	>83m_Aj	RTS35	MT859368	243_Jal_F
RT36	MT790869	>17_Jux_F	LepRet37	MT913673	>84m_Aj	RTS36	MT859369	247_Nay_F
RT37	MT790870	>18_Jux_M	LepRet38	MT913674	>86m_Aj	RTS37	MT859370	436_Pue_F
RT38	MT790871	>20_Jux_M	LepRet39	MT913675	>87m_Aj	RTS38	MT859371	45m_SJR_M
RT39	MT790872	>22_Jux_F	LepRet40	MT913676	>90m_Aj	RTS39	MT859372	46m_SJR_M; 50m_SJR_M; 52m_SJR_M; 56m_SJR_M; 59m_SJR_M; 62m_SJR_M; 68m_SJR_M; 69m_SJR_M; 70mm_SJR_M; 83mm_Aj_M
RT40	MT790873	>23_Jux_F	LepRet41	MT913677	>91m_Aj	RTS40	MT859373	48m_SJR_M; 63m_SJR_F
RT41	MT790874	>24_Jux_F	LepRet42	MT913678	>92m_Aj	RTS41	MT859374	49mm_SJR_M
RT42	MT790875	>25_Jux_F	LepRet43	MT913679	>242_JalTux	RTS42	MT859375	51m_SJR_M; 86m_Aj_M
RT43	MT790876	>27_Jux_F	LepRet44	MT913680	>243_JalTux	RTS43	MT859376	55m_SJR_M
RT44	MT790877	>31_Jux_F	LepRet45	MT913681	>LM127_Jal	RTS44	MT859377	67m_SJR_M
RT45	MT790878	>33_Jux_F	LepRet46	MT913682	>L227_Jal	RTS45	MT859378	71m_SJR_M
RT46	MT790879	>36j_Jux_M	LepRet47	MT913683	>ML137_Jal	RTS46	MT859379	SJR20_F
RT47	MT790880	>38_Jux_F	LepRet48	MT913684	>LM14_Jal	RTS47	MT859380	73m_SBF_F
RT48	MT790881	>39_Jux_F	LepRet49	MT913685	>BL08A_Jal	RTS48	MT859381	74m_SBF_M
RT49	MT790882	>40_Jux_F	LepRet50	MT913686	>BL06_Jal	RTS49	MT859382	75m_SBF_M
RT50	MT790883	>44mm_SJR_F	LepRet51	MT913687	>ML147_Jal	RTS50	MT859383	93m_SBF_M
RT51	MT790884	>45m_SJR_M	LepRet52	MT913688	>LM227_Jal	RTS51	MT859384	105mm_SSB_M
RT52	MT790885	>46m_SJR_M	LepRet53	MT913689	>2JalY	RTS52	MT859385	81mm_Aj_F
RT53	MT790886	>47m_SJR_M	LepRet54	MT913690	>1JalY	RTS53	MT859386	82mm_Aj_M
RT54	MT790887	>48m_SJR_M	LepRet55	MT913691	>5JalY	RTS54	MT859387	84m_Aj_M
RT55	MT790888	>49m_SJR_M	LepRet56	MT913692	>6JalY	RTS55	MT859388	85m_Aj_M
RT56	MT790889	>50m_SJR_M	LepRet57	MT913693	>7JalY	RTS56	MT859389	90mm_Aj_M
RT57	MT790890	>51m_SJR_M	LepRet58	MT913694	>15JalY	RTS58	MT859390	92m_Aj_M
RT58	MT790891	>52m_SJR_M	LepRet59	MT913695	>9JalY	RTS60	MT859391	01_son_F
RT59	MT790892	>53mm_SJR_M	LepRet60	MT913696	>22JalY	RTS61	MT859392	17son_M
RT60	MT790893	>54m_SJR_M	LepRet61	MT913697	>8JalY	RTS62	MT859393	02son_M
RT61	MT790894	>55m_SJR_M	LepRet62	MT913698	>12JalY	RTS63	MT859394	10son_F
RT62	MT790895	>56m_SJR_M	LepRet63	MT913699	>20JalY	RTS64	MT859395	11son_M
RT63	MT790896	>57m_SJR_M	LepRet64	MT913700	>249_Nay	RTS65	MT859396	05son_F
RT64	MT790897	>60m_SJR_F	LepRet65	MT913701	>260_Nay	RTS66	MT859397	06son_F
RT65	MT790898	>63m_SJR_F	LepRet66	MT913702	>245_Nay	RTS67	MT859398	07son_M
RT66	MT790899	>64m_SJR_F	LepRet67	MT913703	>247_Nay	RTS68	MT859399	15son_F
RT67	MT790900	>65m_SJR_F	LepRet68	MT913704	>246_Nay	RTS69	MT859400	16son_F
RT68	MT790901	>66m_SJR_F	LepRet69	MT913705	>258_Nay	RTS70	MT859401	36mm_Tic_F
RT69	MT790902	>67m_SJR_M	LepRet70	MT913706	>248_Nay	RTS71	MT859402	26mm_Tic_F
RT70	MT790903	>68m_SJR_M	LepRet71	MT913707	>259_Nay	RTS72	MT859403	43m_Tic_F
RT71	MT790904	>69m_SJR_M	LepRet72	MT913708	>634_Sina
RT72	MT790905	>70m_SJR_M	LepRet73	MT913709	>286LE_Col
RT73	MT790906	>71m_SJR_M	LepRet74	MT913710	>287LE_Col
RT74	MT790907	>76m_SJR_M	LepRet75	MT913711	>288LE_Col
RT75	MT790908	>77m_SJR_M	LepRet76	MT913712	>294LE_Col
RT76	MT790909	>101m_SJR_M	LepRet77	MT913713	>290_Col
RT77	MT790910	>74m_SBF_M	LepRet78	MT913714	>298_Col
RT78	MT790911	>75m_SBF_M	LepRet79	MT913715	>815LE_Col
RT79	MT790912	>93m_SBF_M	LepRet80	MT913716	>781LE_Xox
RT80	MT790913	>78m_Tul_M	LepRet81	MT913717	>792LE_Xox
RT81	MT790914	>79m_Tul_M	LepRet82	MT913718	>15_Jux
RT82	MT790915	>80mm_Tul_M	LepRet83	MT913719	>5_Jux
RT83	MT790916	>82_Aj_M	LepRet84	MT913720	>14_Jux
RT84	MT790917	>83m_Aj_M	LepRet85	MT913721	>3_Jux
RT85	MT790918	>84m_Aj_M	LepRet86	MT913722	>22_Jux
RT86	MT790919	>85m_Aj_M	LepRet87	MT913723	>18_Jux
RT87	MT790920	>86m_Aj_M	LepRet88	MT913724	>8_Jux
RT88	MT790921	>87m_Aj_M	LepRet89	MT913725	>20_Jux
RT89	MT790922	>90mm_Aj_M	LepRet90	MT913726	>19_Jux
RT90	MT790923	>91m_Aj_M	LepRet91	MT913727	>23_Sal
RT91	MT790924	>92m_Aj_M	LepRet92	MT913728	>1_Sal
RT92	MT790925	>1_Pin_F	LepRet93	MT913729	>28_Sal
RT93	MT790926	>2_Pin_F	LepRet94	MT913730	>2_Sal
RT94	MT790927	>3_Pin_F	LepRet95	MT913731	>20_Sal
RT95	MT790928	>4_Pin_F	LepRet96	MT913732	>5_Sal
RT96	MT790929	>5_Pin_F	LepRet97	MT913733	>13_Sal
RT97	MT790930	>7_Pin_F	LepRet98	MT913734	>24_Sal
RT98	MT790931	>8_Pin_F	LepRet99	MT913735	>9_Sal
RT99	MT790932	>10_Pin_F	LepRet100	MT913736	>7_Sal
RT100	MT790933	>11_Pin_F	LepRet101	MT913737	>16_Sal
RT101	MT790934	>13_Pin_F	LepRet102	MT913738	>12_Sal
RT102	MT790935	>14 pin_F	LepRet103	MT913739	>17_Sal
RT103	MT790936	>15 pin_F	LepRet104	MT913740	>9_Sal
RT104	MT790937	>16 pin_F	LepRet105	MT913741	>7_Sal
RT105	MT790938	>17_Pin_F	LepRet106	MT913742	>16_Sal
RT106	MT790939	>23_Pin_F	LepRet107	MT913743	>12_Sal
RT107	MT790940	>24_Pin_F	LepRet108	MT913744	>17_Sal
RT108	MT790941	>22_Pin_F	LepRet109	MT913745	>18_Sal
RT109	MT790942	>25_Pin_F	LepRet110	MT913746	>25_Sal
RT110	MT790943	>2_son_F	LepRet111	MT913747	>11_Sal
RT111	MT790944	>3_son_F	LepRet112	MT913748	>45m_SJR
RT112	MT790945	>4_son_F	LepRet113	MT913749	>46m_SJR
RT113	MT790946	>5_son_F	LepRet114	MT913750	>47m_SJR
RT114	MT790947	>6_son_F	LepRet115	MT913751	>50m_SJR
RT115	MT790948	>7_son_F	LepRet116	MT913752	>51m_SJR
RT116	MT790949	>8_son_F	LepRet117	MT913753	>52m_SJR
RT117	MT790950	>9_son_F	LepRet118	MT913754	>54m_SJR
RT118	MT790951	>10 son_F	LepRet119	MT913755	>55m_SJR
RT119	MT790952	>11_son_M	LepRet120	MT913756	>57m_SJR
RT120	MT790953	>12_son_F	LepRet121	MT913757	>67m_SJR
RT121	MT790954	>13_son_M	LepRet122	MT913758	>68m_SJR
RT122	MT790955	>14_son_F	LepRet123	MT913759	>69m_SJR
RT123	MT790956	>15_son_F	LepRet124	MT913760	>70m_SJR
RT124	MT790957	>16_son_F	LepRet125	MT913761	>71m_SJR
RT125	MT790958	>17_son_F	LepRet126	MT913762	>76m_SJR
RT126	MT790959	>227_Chi_M	LepRet127	MT913763	>77m_SJR
RT127	MT790960	>221_Chi_F	LepRet128	MT913764	>78m_Tula
RT128	MT790961	>223_Chi_F	LepRet129	MT913765	>Ly2_Tona
RT129	MT790962	>224_Chi_F	LepRet130	MT913766	>Ly4_Tona
RT130	MT790963	>226_Chi_F	LepRet131	MT913767	>13Son
RT131	MT790964	>228_Chi_F
RT132	MT790965	>231_Chi_F
RT133	MT790966	>232_Chi_F
RT134	MT790967	>233_Chi_F
RT135	MT790968	>234_Chi_F
RT136	MT790969	>235_Chi_F
RT137	MT790970	>34m_Cox_F
RT138	MT790971	>17_Ch_M
RT139	MT790972	>12Jal_M
RT140	MT790973	>18Jal_F
RT141	MT790974	>19Jal_F
RT142	MT790975	>14Jal_M
RT143	MT790976	>21Jal_M
RT144	MT790977	>22Jal_M
RT145	MT790978	>106mm_Xox_F
RT146	MT790979	>31mm_Ticu_F
RT147	MT790980	>30mm_Ticu_F
RT148	MT790981	>32mm_Ticu_F
RT149	MT790982	>35m_Ticu_F
RT150	MT790983	>36m_Ticu_F
RT151	MT790984	>37m_Ticu_F
RT152	MT790985	>43m_Ticu_F
RT153	MT790986
