# Supplementary material for: Discordance in maternal and paternal genetic markers in lesser long-nosed bat Leptonycteris yerbabuenae, a migratory bat: recent expansion to the North and male phylopatry
Source: PeerJ. 2021 Sep 29;9:e12168. doi: 10.7717/peerj.12168 (PMC8487242; doi:10.7717/peerj.12168)
Supplement: Supplemental Information 8 — Each sequence represents an individual tissue sample [file peerj-09-12168-s008.fas]

>Ly1_Tona_F
GAAAGACCCACCCCCTCTTTGAAAATTATTAACAACTCATTAGTAGATCT
CCCAGCTCCATCAAGCCTATCAGCATGATGAAACTTCGGCTCTCTTTTAG
GAGTTTGCTTAGCCGTACAAATTTTGACAGGATTATTCCTAGCTATACAC
TATACCTCCGATACAGCCACCGCATTCAACTCCGTAACACATATCTGCCG
AGACGTAAACTACGGATGGGTCCTCCGCTATCTTCACGCCAACGGAGCAT
CCATATTCTTCATCTGCCTATACCTCCACGTAGGACGAGGCCTGTACTAC
GGATCCTATACATATTCAGAAACATGAAATGTCGGCATCCTCCTCCTATT
TGCCGTAATAGCCACTGCATTCATAGGATATGTATTACCATGAGGACAAA
TATCCTTCTGAGGAGCAACCGTCATCACTAACCTCCTATCTGCTATCCCC
TACATTGGTACTGACCTGGTCCAATGGATCTGAGGTGGCTTCTCTGTAGA
TAAGGCAACCCTCACCCGGTTCTTTGCCTTCCACTTCCTACTCCCCTTCA
TCGTAGCAGCCCTAGTAATAGTCCACTTGCTATTCCTGCACGAAACTGGC
TCTAATAACCCAACAGGCATTCCATCAGACCCCGATATGATCCCATTCCA
CCCCTACTATACTATCAAAGACATTCTAGGATTCCTCACTATATTAACAG
CCCTATCAGCTCTAGTTCTATTTAACCCAGATCTCTTAGGAGACCCAGAT
AACTACACACCAGCAAACCCACTTAACACCCCTCCACACATTAAACCGGA
GTGATACTTCCTATTTGCCTACGCAATCCTACGATCCATCCCAAACAAAC
TGGGTGGAGTCCTAGCCCTAGTCATGTCTATTCTAATCCTAGCAATCGTA
CCCATACTTCACACATCTAAACAACGAAGCATAATATTCCGACCCCTTAG
CCAATGCCTGTTCTGATTACTCGTAGCAATCTTATTGACATTAACCTGAA
TCGGAGGACAACCAGTCGAATACCCTTACGTGATTATCGGACAAACAGCG
TCCATCCTATATTTCCTAACCATTCTAATTTTTATACCCTTAGTCAGCAT
TATAGAAAATCACCTCCTAAAATGAAGA
>Ly2_Tona_M
GAAAGACCCACCCCCTCTTTGAAAATTATTAACAACTCATTAGTAGATCT
CCCAGCTCCATCAAGCCTATCAGCATGATGAAACTTCGGCTCTCTTTTAG
GAGTTTGCTTAGCCGTACAAATTTTGACAGGATTATTCCTAGCTATACAC
TATACCTCCGATACAGCCACCGCATTCAACTCCGTAACACATATCTGCCG
AGACGTAAACTACGGATGGGTCCTCCGCTATCTTCACGCCAACGGAGCAT
CCATATTCTTCATCTGCCTATACCTCCACGTAGGACGAGGCCTGTACTAC
GGATCCTATACATATTCAGAAACATGAAATGTCGGCATCCTCCTCCTATT
TGCCGTAATAGCCACTGCATTCATAGGATATGTATTACCATGAGGACAAA
TATCCTTCTGAGGAGCAACCGTCATCACTAACCTCCTATCTGCTATCCCC
TACATTGGTACTGACCTGGTCCAATGGATCTGAGGTGGCTTCTCTGTAGA
TAAGGCAACCCTCACCCGGTTCTTTGCCTTCCACTTCCTACTCCCCTTCA
TCGTAGCAGCCCTAGTAATAGTCCACTTGCTATTCCTGCACGAAACTGGC
TCTAATAACCCAACAGGCATTCCATCAGACCCCGATATGATCCCATTCCA
CCCCTACTATACTATCAAAGACATTCTAGGATTCCTCACTATATTAACAG
CCCTATCAGCTCTAGTTCTATTTAACCCAGATCTCTTAGGAGACCCAGAT
AACTACACACCAGCAAACCCACTTAACACCCCTCCACACATTAAACCGGA
GTGATACTTCCTATTTGCCTACGCAATCCTACGATCCATCCCAAACAAAC
TGGGTGGAGTCCTAGCCCTAGTCATGTCTATTCTAATCCTAGCAATCGTA
CCCATACTTCACACATCTAAACAACGAAGCATAATATTCCGACCCCTTAG
CCAATGCCTGTTCTGATTACTCGTAGCAATCTTATTGACATTAACCTGAA
TCGGAGGACAACCAGTCGAATACCCTTACGTGATTATCGGACAAACAGCG
TCCATCCTATATTTCCTAACCATTCTAATTTTTATACCCTTAGTCAGCAT
TATAGAAAATCACCTCCTAAAATGAAGA
>Ly4_Tona_M
GAAAGACCCACCCCCTCTTTGAAAATTATTAACAACTCATTAGTAGATCT
CCCAGCTCCATCAAGCCTATCAGCATGATGAAACTTCGGCTCTCTTTTAG
GAGTTTGCTTAGCCGTACAAATTTTGACAGGATTATTCCTAGCTATACAC
TATACCTCCGATACAGCCACCGCATTCAACTCCGTAACACATATCTGCCG
AGACGTAAACTACGGATGGGTCCTCCGCTATCTTCACGCCAACGGAGCAT
CCATATTCTTCATCTGCCTATACCTCCACGTAGGACGAGGCCTGTACTAC
GGATCCTATACATATTCAGAAACATGAAATGTCGGCATCCTCCTCCTATT
TGCCGTAATAGCCACTGCATTCATAGGATATGTATTACCATGAGGACAAA
TATCCTTCTGAGGAGCAACCGTCATCACTAACCTCCTATCTGCTATCCCC
TACATTGGTACTGACCTGGTCCAATGAATCTGAGGTGGCTTCTCTGTAGA
TAAGGCAACCCTCACCCGGTTCTTTGCCTTCCACTTCCTACTCCCCTTCA
TCGTAGCAGCCCTAGTAATAGTCCACTTGCTATTCCTGCACGAAACTGGC
TCTAATAACCCAACAGGCATTCCATCAGACCCCGATATGATCCCATTCCA
CCCCTACTATACTATCAAAGACATTCTAGGATTCCTCACTATATTAACAG
CCCTATCAGCTCTAGTTCTATTTAACCCAGATCTCTTAGGAGACCCAGAT
AACTACACACCAGCAAACCCACTTAACACCCCTCCACACATTAAACCGGA
GTGATACTTCCTATTTGCCTACGCAATCCTACGATCCATCCCAAACAAAC
TGGGTGGAGTCCTAGCCCTAGTCATGTCTATTCTAATCCTAGCAATCGTA
CCCATACTTCACACATCTAAACAACGAAGCATAATATTCCGACCCCTTAG
CCAATGCCTGTTCTGATTACTCGTAGCAATCTTATTGACATTAACCTGAA
TCGGAGGACAACCAGTCGAATACCCTTACGTGATTATCGGACAAACAGCG
TCCATCCTATATTTCCTAACCATTCTAATTTTTATACCCTTAGTCAGCAT
TATAGAAAATCACCTCCTAAAATGAAGA
>Ly6_Tona_F
GAAAGACCCACCCCCTCTTTGAAAATTATTAACAACTCATTAGTAGATCT
CCCAGCTCCATCAAGCCTATCAGCATGATGAAACTTCGGCTCTCTTTTAG
GAGTTTGCTTAGCCGTACAAATTTTGACAGGATTATTCCTAGCTATACAC
TATACCTCCGATACAGCCACCGCATTCAACTCCGTAACACATATCTGCCG
AGACGTAAACTACGGATGGGTCCTCCGCTATCTTCACGCCAACGGAGCAT
CCATATTCTTCATCTGCCTATACCTCCACGTAGGACGAGGCCTGTACTAC
GGATCCTATACATATTCAGAAACATGAAATGTCGGCATCCTCCTCCTATT
TGCCGTAATAGCCACTGCATTCATAGGATATGTATTACCATGAGGACAAA
TATCCTTCTGAGGAGCAACCGTCATCACTAACCTCCTATCTGCTATCCCC
TACATTGGTACTGACCTGGTCCAATGGATCTGAGGTGGCTTCTCTGTAGA
CAAGGCAACCCTCACCCGGTTCTTTGCCTTCCACTTCCTACTCCCCTTCA
TCGTAGCAGCCCTAGTAATAGTCCACTTGCTATTCCTGCACGAAACTGGC
TCTAATAACCCAACAGGCATTCCATCAGACCCCGATATGATCCCATTCCA
CCCCTACTATACTATCAAAGACATTCTAGGATTCCTCACTATATTAACAG
CCCTATCAGCTCTAGTTCTATTTAACCCAGATCTCTTAGGAGACCCAGAT
AACTACACACCAGCAAACCCACTTAACACCCCTCCACACATTAAACCGGA
GTGATACTTCCTATTTGCCTACGCAATCCTACGATCCATCCCAAACAAAC
TGGGTGGAGTCCTAGCCCTAGTCATGTCTATTCTAATCCTAGCAATCGTA
CCCATACTTCACACATCTAAACAACGAAGCATAATATTCCGACCCCTTAG
CCAATGCCTGTTCTGATTACTCGTAGCAATCTTATTGACATTAACCTGAA
TCGGAGGACAACCAGTCGAATACCCTTACGTGATTATCGGACAAACAGCG
TCCATCCTATATTTCCTAACCATTCTAATTTTTATACCCTTAGTCAGCAT
TATAGAAAATCACCTCCTAAAATGAAGA
>01_BC_F
GAAAGACCCACCCCCTCTTTGAAAATTATTAACAACTCATTAGTAGATCT
CCCAGCTCCATCAAGCCTATCAGCATGATGAAACTTCGGCTCTCTTTTAG
GAGTTTGCTTAGCCGTACAAATTTTGACAGGATTATTCCTAGCTATACAC
TATACCTCCGATACAGCCACCGCATTCAACTCCGTAACACATATCTGCCG
AGACGTAAACTACGGATGGGTCCTCCGCTATCTTCACGCCAACGGAGCAT
CCATATTCTTCATCTGCCTATACCTCCACGTAGGACGAGGCCTGTACTAC
GGATCCTATACATATTCAGAAACATGAAATGTCGGCATCCTCCTCCTATT
TGCCGTAATAGCCACTGCATTCATAGGATATGTATTACCATGAGGACAAA
TATCCTTCTGAGGAGCAACCGTCATCACTAACCTCCTATCTGCTATCCCC
TACATTGGTACTGACCTGGTCCAATGGATCTGAGGTGGCTTCTCTGTAGA
TAAGGCAACCCTCACCCGGTTCTTTGCCTTCCACTTCCTACTCCCCTTCA
TCGTAGCAGCCCTAGTAATAGTCCACTTGCTGTTCCTGCACGAAACTGGC
TCTAATAACCCAACAGGCATTCCATCAGACCCCGATATGATCCCATTCCA
CCCCTACTATACTATCAAAGACATTCTAGGATTCCTCACTATATTAACAG
CCCTATCAGCTCTAGTCCTATTTAACCCAGATCTCTTAGGAGACCCAGAT
AACTACACACCAGCAAACCCACTTAACACCCCTCCACACATTAAACCAGA
GTGATACTTCCTATTTGCCTACGCAATCCTACGATCCATCCCAAACAAAC
TGGGTGGAGTCCTAGCCCTAGTCATGTCAATTCTAATCCTAGCAATCGTA
CCCATACTTCACACATCTAAACAACGAAGCATAATATTCCGACCCCTTAG
CCAATGCCTGTTCTGATTACTCGTAGCAATCTTATTGACATTAACCTGAA
TCGGAGGACAACCAGTCGAATACCCTTACGTGATTATCGGACAAACAGCG
TCCATCCTATATTTCCTAACCATTCTAATTTTTATACCCTTAGTCAGCAT
TATAGAAAATCACCTCCTAAAATGAAGA
>02_BC_F
GAAAGACCCACCCCCTCTTTGAAAATTATTAACAACTCATTAGTAGATCT
CCCAGCTCCATCAAGCCTATCAGCATGATGAAACTTCGGCTCTCTTTTAG
GAGTTTGCTTAGCCGTACAAATTTTGACAGGATTATTCCTAGCTATACAC
TATACCTCCGATACAGCCACCGCATTCAACTCCGTAACACATATCTGCCG
AGACGTAAACTACGGATGGGTCCTCCGCTATCTTCACGCCAACGGAGCAT
CCATATTCTTCATCTGCCTATACCTCCACGTAGGACGAGGCCTGTACTAC
GGATCCTATACATATTCAGAAACATGAAATGTCGGCATCCTCCTCCTATT
TGCCGTAATAGCCACTGCATTCATAGGATATGTATTACCATGAGGACAAA
TATCCTTCTGAGGAGCAACCGTCATCACTAACCTCCTATCTGCTATCCCC
TACATTGGTACTGACCTGGTCCAATGGATCTGAGGTGGCTTCTCTGTAGA
TAAGGCAACCCTCACCCGGTTCTTTGCCTTCCACTTCCTACTCCCCTTCA
TCGTAGCAGCCCTAGTAATAGTCCACTTGCTGTTCCTGCACGAAACTGGC
TCTAATTACCCAACAGGCATTCCATCAGACCCCGATATGATCCCATTCCA
CCCCTACTATACTATCAAAGACATTCTAGGATTCCTCACTATATTAACAG
CCCTATCAGCTCTAGTTCTATTTAACCCAGATCTCTTAGGAGACCCAGAT
AACTACACACCAGCAAACCCACTTAACACCCCTCCACACATTAAACCGGA
GTGATACTTCCTATTTGCCTACGCAATCCTACGATTCATCCCAAACAAAC
TGGGTGGAGTCCTAGCCCTAGTCATGTCTATTCNNNNNNNNNNNNNNNNN
NNNNNNNNNNNNNNNNNNNNNNNNNNNNNNNNNNNNNNNNNNNNNNNNNN
NNNNNNNNNNNNNNNNNNNNNNNNNNNNNNNNNNNNNNNNNNNNNNNNNN
NNNNNNNNNNNNNNNNNNNNNNNNNNNNNNNNNNNNNNNNNNNNNNNNNN
NNNNNNNNNNNNNNNNNNNNNNNNNNNNNNNNNNNNNNNNNNNNNNNNNN
NNNNNNNNNNNNNNNNNNNNNNNNNNNN
>03_BC_F
GAAAGACCCACCCCCTCTTTGAAAATTATTAACAACTCATTAGTAGATCT
CCCAGCTCCATCAAGCCTATCAGCATGATGAAACTTCGGCTCTCTTTTAG
GAGTTTGCTTAGCCGTACAAATTTTGACAGGATTATTCCTAGCTATACAC
TATACCTCCGATACAGCCACCGCATTCAACTCCGTAACACATATCTGCCG
AGACGTAAACTACGGATGGGTCCTCCGCTATCTTCACGCCAACGGAGCAT
CCATATTCTTCATCTGCCTATACCTCCACGTAGGACGAGGCCTGTACTAC
GGATCCTATACATATTCAGAAACATGAAATGTCGGCATCCTCCTCCTATT
TGCCGTAATAGCCACTGCATTCATAGGATATGTATTACCATGAGGACAAA
TATCCTTCTGAGGAGCAACCGTCATCACTAACCTCCTATCTGCTATCCCC
TACATTGGTACTGACCTGGTCCAATGGATCTGAGGTGGCTTCTCTGTAGA
TAAGGCAACCCTCACCCGGTTCTTTGCCTTCCACTTCCTACTCCCCTTCA
TCGTAGCAGCCCTAGTAATAGTCCACTTGCTGTTCCTGCACGAAACTGGC
TCTAATAACCCAACAGGCATTCCATCAGACCCCGATATGATCCCATTCCA
CCCCTACTATACTATCAAAGACATTCTAGGATTCCTCACTATATTAACAG
CCCTATCAGCTCTAGTTCTATTTAACCCAGATCTCTTAGGAGACCCAGAT
AACTACACACCAGCAAACCCACTTAACACCCCTCCACACATTAAACCGGA
GTGATACTTCCTATTTGCCTACGCAATCCTACGATCCATCCCAAACAAAC
TGGGTGGAGTCCTAGCCCTAGTCATGTCAATTCTAATCCTAGCAATCGTA
CCCATACTTCACACATCTAAACAACGAAGCATAATATTCCGACCCCTTAG
CCAATGCCTGTTCTGATTACTCGTAGCAATCTTATTGACATTAACCTGAA
TCGGAGGACAACCAGTCGAATACCCTTACGTGATTATCGGACAAACAGCG
TCCATCCTATATTTCCTAACCATTCTAATTTTTATACCCTTAGTCAGCAT
TATAGAAAATCACCTCCTAAAATGAAGA
>04_BC_M
GAAAGACCCACCCCCTCTTTGAAAATTATTAACAACTCATTAGTAGATCT
CCCAGCTCCATCAAGCCTATCAGCATGATGAAACTTCGGCTCTCTTTTAG
GAGTTTGCTTAGCCGTACAAATTTTGACAGGATTATTCCTGGCTATACAC
TATACATCCGATACAGCCACAGCATTCAACTCCGTAACACATATCTGCCG
AGACGTAAACTACGGATGGGTCCTCCGCTATCTTCACGCCAACGGAGCAT
CCATATTCTTCATCTGCCTATACCTCCACGTAGGACGAGGCCTGTACTAC
GGATCCTATACATATTCAGAAACATGAAATGTCGGCATCCTCCTCCTATT
TGCCGTAATAGCCACTGCATTCATAGGATATGTATTACCATGAGGACAAA
TATCCTTCTGAGGAGCAACCGTCATCACTAACCTCCTATCTGCTATCCCC
TACATTGGTACTGACCTGGTCCAATGGATCTGAGGTGGCTTCTCTGTAGA
TAAGGCAACCCTCACCCGGTTCTTTGCCTTCCACTTCCTACTCCCCTTCA
TCGTAGCAGCCCTAGTAATAGTCCACTTGCTATTCCTGCACGAAACTGGC
TCTAATAACCCAACAGGCATTCCATCAGACCCCGATATGATCCCATTCCA
CCCCTACTATACTATCAAAGACATTCTAGGATTCCTCACTATATTAACAG
CCCTATCAGCTCTAGTTCTATTTAACCCAGATCTCTTAGGAGACCCAGAT
AACTACACACCAGCAAACCCACTTAACACCCCTCCACACATTAAACCGGA
GTGATACTTCCTATTTGCCTACGCAATCCTACGATCCATCCCAAACAAAC
TGGGTGGAGTCCTAGCCCTAGTCATGTCTATTCTAATCCTAGCAATCGTA
CCCATACTTCACACATCTAAACAACGAAGCATAATATTCCGACCCCTTAG
CCAATGCCTGTTCTGATTACTCGTAGCAATCTTATTGACATTAACCTGAA
TCGGAGGACAACCAGTCGAATACCCTTACGTGATTATCGGACAAACAGCG
TCCATCCTATATTTCCTAACCATTCTAATTTTTATACCCTTAGTCAGCAT
TATAGAAAATCACCTCCTAAAATGAAGA
>05_BC_F
GAAAGACCCACCCCCTCTTTGAAAATTATTAACAACTCATTAGTAGATCT
CCCAGCTCCATCAAGCCTATCAGCATGATGAAACTTCGGCTCTCTTTTAG
GAGTTTGCTTAGCCGTACAAATTTTGACAGGATTATTCCTAGCTATACAC
TATACCTCCGATACAGCCACCGCATTCAACTCCGTAACACATATCTGCCG
AGACGTAAACTACGGATGGGTCCTCCGCTATCTTCACGCCAACGGAGCAT
CCATATTCTTCATCTGCCTATACCTCCACGTAGGACGAGGCCTGTACTAC
GGATCCTATACATATTCAGAAACATGAAATGTCGGCATCCTCCTCCTATT
TGCCGTAATAGCCACTGCATTCATAGGATATGTATTACCATGAGGACAAA
TATCCTTCTGAGGAGCAACCGTCATCACTAACCTCCTATCTGCTATCCCC
TACATTGGTACTGACCTGGTCCAATGGATCTGAGGTGGCTTCTCTGTAGA
TAAGGCAACCCTCACCCGGTTCTTTGCCTTCCACTTCCTACTCCCCTTCA
TCGTAGCAGCCCTAGTAATAGTCCACTTGCTGTTCCTGCACGAAACTGGC
TCTAATAACCCAACAGGCATTCCATCAGACCCCGATATGATCCCATTCCA
CCCCTACTATACTATCAAAGACATTCTAGGATTCCTCACTATATTAACAG
CCCTATCAGCTCTAGTTCTATTTAACCCAGATCTCTTAGGAGACCCAGAT
AACTACACACCAGCAAACCCACTTAACACCCCTCCACACATTAAACCGGA
GTGATACTTCCTATTTGCCTACGCAATCCTACGATCCATCCCAAACAAAC
TGGGTGGAGTCCTAGCCCTAGTCATGTCAATTCTAATCCTAGCAATCGTA
CCCATACTTCACACATCTAAACAACGAAGCATAATATTCCGACCCCTTAG
CCAATGCCTGTTCTGATTACTCGTAGCAATCTTATTGACATTAACCTGAA
TCGGAGGACAACCAGTCGAATACCCTTACGTGATTATCGGACAAACAGCG
TCCATCCTATATTTCCTAACCATTCTAATTTTTATACCCTTAGTCAGCAT
TATAGAAAATCACCTCCTAAAATGAAGA
>06_BC_F
GAAAGACCCACCCCCTCTTTGAAAATTATTAACAACTCATTAGTAGATCT
CCCAGCTCCATCAAGCCTATCAGCATGATGAAACTTCGGCTCTCTTTTAG
GAGTTTGCTTAGCCGTACAAATTTTGACAGGATTATTCCTAGCTATACAC
TATACCTCCGATACATCCACCGCATTCAACTCCGTAACACATATCTGCCG
AGACGTAAACTACGGATGGGTCCTCCGCTATCTTCACGCCAACGGAGCAT
CCATATTCTTCATCTGCCTATACCTCCACGTAGGACGAGGCCTGTACTAC
GGATCCTATACATATTCAGAAACATGAAATGTCGGCATCCTCCTCCTATT
TGCCGTAATAGCCACTGCATTCATAGGATATGTATTACCATGAGGACAAA
TATCCTTCTGAGGAGCAACCGTCATCACTAACCTCCTATCTGCTATCCCC
TACATTGGCACTGACCTGGTCCAATGGATCTGAGGTGGCTTCTCTGTAGA
TAAGGCAACCCTCACCCGGTTCTTTGCCTTCCACTTCCTACTCCCCTTCA
TCGTAGCAGCCCTAGTAATAGTCCACTTGCTATTCCTGCACGAAACTGGC
TCTAATAACCCAACAGGCATTCCATCAGACCCCGATATGATCCCATTCCA
CCCCTACTATACTATCAAAGACATTCTAGGATTCCTCACTATATTAACAG
CCCTATCAGCTCTAGTTCTATTTAACCCAGATCTCTTAGGAGACCCAGAT
AACTACACACCAGCAAACCCACTTAACACCCCTCCACACATTAAACCGGA
GTGATACTTCCTATTTGCCTACGCAATCCTACGATCCATCCCAAACAAAC
TGGGTGGAGTCCTAGCCCTAGTCATGTCTATTCTAATCCTAGCAATCGTA
CCCATACTTCACACATCTAAACAACGAAGCATAATATTCCGACCCCTTAG
CCAATGCCTGTTCTGATTACTCGTAGCAATCTTATTGACATTAACCTGAA
TCGGAGGACAACCAGTCGAATACCCTTACGTGATTATCGGACAAACAGCG
TCCATCCTATATTTCCTAACCATTCTAATTTTTATACCCTTAGTCAGCAT
TATAGAAAATCACCTCCTAAAATGAAGA
>07_BC_F
GAAAGACCCACCCCCTCTTTGAAAATTATTAACAACTCATTAGTAGATCT
CCCAGCTCCATCAAGCCTATCAGCATGATGAAACTTCGGCTCTCTTTTAG
GAGTTTGCTTAGCCGTACAAATTTTGACAGGATTATTCCTAGCTATACAC
TATACCTCCGATACAGCCACCGCATTCAACTCCGTAACACATATCTGCCG
AGACGTAAACTACGGATGGGTCCTCCGCTATCTTCACGCCAACGGAGCAT
CCATATTCTTCATCTGCCTATACCTCCACGTAGGACGAGGCCTGTACTAC
GGATCCTATACATATTCAGAAACATGAAATGTCGGCATCCTCCTCCTATT
TGCCGTAATAGCCACTGCATTCATAGGATATGTATTACCATGAGGACAAA
TATCCTTCTGAGGAGCAACCGTCATCACTAACCTCCTATCTGCTATCCCC
TACATTGGTACTGACCTGGTCCAATGGATCTGAGGTGGCTTCTCTGTAGA
TAAGGCAACCCTCACCCGGTTCTTTGCCTTCCACTTCCTACTCCCCTTCA
TCGTAGCAGCCCTAGTAATAGTCCACTTGCTATTCCTGCACGAAACTGGC
TCTAATAACCCAACAGGCATTCCATCAGACCCCGATATGATCCCATTCCA
CCCCTACTATACTATCAAAGACATTCTAGGATTCCTCACTATATTAACAG
CCCTATCAGCTCTAGTTCTATTTAACCCAGATCTCTTAGGAGACCCAGAT
AACTACACACCAGCAAACCCACTTAACACCCCTCCACACATTAAACCGGA
GTGATACTTCCTATTTGCCTACGCAATCCTACGATCCATCCCAAACAAAC
TGGGTGGAGTCCTAGCCCTAGTCATGTCTATTCTAATCCTAGCAATCGTA
CCCATACTTCACACATCTAAACAACGAAGCATAATATTCCGACCCCTTAG
CCAATGCCTGTTCTGATTACTCGTAGCAATCTTACTGACATTAACCTGAA
TCGGAGGACAACCAGTCGAATACCCTTACGTGATTATCGGACAAACAGCG
TCCATCCTATATTTCCTAACCATTCTAATTTTTATACCCTTAGTCAGCAT
TATAGAAAATCACCTCCTAAAATGAAGA
>08_BC_M
GAAAGACCCACCCCCTCTTTGAAAATTATTAACAACTCATTAGTAGATCT
CCCAGCTCCATCAAGCCTATCAGCATGATGAAACTTCGGCTCTCTTTTAG
GAGTTTGCTTAGCCGTACAAATTTTGACAGGATTATTCCTAGCTATACAC
TATACCTCCGATACAGCCACCGCATTCAACTCCGTAACACATATCTGCCG
AGACGTAAACTACGGATGGGTCCTCCGCTATCTTCACGCCAACGGAGCAT
CCATATTCTTCATCTGCCTATACCTCCACGTAGGACGAGGCCTGTACTAC
GGATCCTATACATATTCAGAAACATGAAATGTCGGCATCCTCCTCCTATT
TGCCGTAATAGCCACTGCATTCATAGGATATGTATTACCATGAGGACAAA
TATCCTTCTGAGGAGCAACCGTCATCACTAACCTCCTATCTGCTATCCCC
TACATTGGTACTGACCTGGTCCAATGGATCTGAGGTGGCTTCTCTGTAGA
TAAGGCAACCCTCACCCGGTTCTTTGCCTTCCACTTCCTACTCCCCTTCA
TCGTAGCAGCCCTAGTAATAGTCCACTTGCTATTCCTGCACGAAACTGGC
TTTAATAACCCAACAGGCATTCCATCAGACCCCGATATGATCCCATTCCA
CCCCTACTATACTATCAAAGACATTCTAGGATTCCTCACTATATTAACAG
CCCTATCAGCTCTAGTTCTAATTAAACCAGATCTCTTAGGAGACCCAGAT
AACTACCCACCAGCAAACCCACTTAACACCCCTCCACACATTAAACCGGA
GTGATACTTCCTATTTGCCTACGCAATTCTACGATCCATCCCAAACAAAC
TGGGTGGAGTCCTAGCCCTAGTCATGTCTATTCTAATCCTAGCAATCGTA
CCCATACTTCACACGTCTAAACAACGAATCATAATATTCCGACCCCTTAG
CCAATGCCTCTTCTGATTACTCGTAGCAATCCTANNNNNNNNNNNNNNNN
NNNNNNNNNNNNNNNNNNNNNNNNNNNNNNNNNNNNNNNNNNNNNNNNNN
NNNNNNNNNNNNNNNNNNNNNNNNNNNNNNNNNNNNNNNNNNNNNNNNNN
NNNNNNNNNNNNNNNNNNNNNNNNNNNN
>10_BC_F
GAAAGACCCACCCCCTCTTTGAAAATTATTAACAACTCATTAGTAGATCT
CCCAGCTCCATCAAGCCTATCAGCATGATGAAACTTCGGCTCTCTTTTAG
GAGTTTGCTTAGCCGTACAAATTTTGACAGGATTATTCCTAGCTATACAC
TATACCTCCGATACAGCCACCGCATTCAACTCCGTAACACATATCTGCCG
AGACGTAAACTACGGATGGGTCCTCCGCTATCTTCACGCCAACGGAGCAT
CCATATTCTTCATCTGCCTATACCTCCACGTAGGACGAGGCCTGTACTAC
GGATCCTATACATATTCAGAAACATGAAATGTCGGCATCCTCCTCCTATT
TGCCGTAATAGCCACTGCATTCATAGGATATGTATTACCATGAGGACAAA
TATCCTTCTGAGGAGCAACCGTCATCACTAACCTCCTATCTGCTATCCCC
TACATTGGTACTGACCTGGTCCAATGGATCTGAGGTGGCTTCTCTGTAGA
TAAGGCAACCCTCACCCGGTTCTTTGCCTTCCACTTCCTACTCCCCTTCA
TCGTAGCAGCCCTAGTAATAGTCCACTTGCTATTCCTGCACGAAACTGGC
TCTAATAACCCAACAGGCATTCCATCAGACCCCGATATGATCCCATTCCA
CCCCTACTATACTATCAAAGACATTCTAGGATTNNNNNNNNNNNNNNNNN
NNNNNNNNNNNNNNNNNNNNNNNNNNNNNNNNNNNNNNNNNNNNNNNNNN
NNNNNNNNNNNNNNNNNNNNNNNNNNNNNNNNNNNNNNNNNNNNNNNNNN
NNNNNNNNNNNNNNNNNNNNNNNNNNNNNNNNNNNNNNNNNNNNNNNNNN
NNNNNNNNNNNNNNNNNNNNNNNNNNNNNNNNNNNNNNNNNNNNNNNNNN
NNNNNNNNNNNNNNNNNNNNNNNNNNNNNNNNNNNNNNNNNNNNNNNNNN
NNNNNNNNNNNNNNNNNNNNNNNNNNNNNNNNNNNNNNNNNNNNNNNNNN
NNNNNNNNNNNNNNNNNNNNNNNNNNNNNNNNNNNNNNNNNNNNNNNNNN
NNNNNNNNNNNNNNNNNNNNNNNNNNNNNNNNNNNNNNNNNNNNNNNNNN
NNNNNNNNNNNNNNNNNNNNNNNNNNNN
>01_7_BC_F
GAAAGACCCACCCCCTCTTTGAAAATTATTAACAACTCATTAGTAGATCT
CCCAGCTCCATCAAGCCTATCAGCATGATGAAACTTCGGCTCTCTTTTAG
GAGTTTGCTTAGCCGTACAAATTTTGACAGGATTATTCCTAGCTATACAC
TATACCTCCGATACAGCCACCGCATTCAACTCCGTAACACATATCTGCCG
AGACGTAAACTACGGATGGGTCCTCCGCTATCTTCACGCCAACGGAGCAT
CCATATTCTTCATCTGCCTATACCTCCACGTAGGACGAGGCCTGTACTAC
GGATCCTATACATATTCAGAAACATGAAATGTCGGCATCCTCCTCCTATT
TGCCGTAATAGCCACTGCATTCATAGGATATGTATTACCATGAGGACAAA
TATCCTTCTGAGGAGCAACCGTCATCACTAACCTCCTATCTGCTATCCCC
TACATTGGTACTGACCTGGTCCAATGGATCTGAGGTGGCTTCTCTGTAGA
TAAGGCAACCCTCACCCGGTTCTTTGCCTTCCACTTCCTACTCCCCTTCA
TCGTAGCAGNNNNNNNNNNNNNNNNNNNNNNNNNNNNNNNNNNNNNNNNN
NNNNNNNNNNNNNNNNNNNNNNNNNNNNNNNNNNNNNNNNNNNNNNNNNN
NNNNNNNNNNNNNNNNNNNNNNNNNNNNNNNNNNNNNNNNNNNNNNNNNN
NNNNNNNNNNNNNNNNNNNNNNNNNNNNNNNNNNNNNNNNNNNNNNNNNN
NNNNNNNNNNNNNNNNNNNNNNNNNNNNNNNNNNNNNNNNNNNNNNNNNN
NNNNNNNNNNNNNNNNNNNNNNNNNNNNNNNNNNNNNNNNNNNNNNNNNN
NNNNNNNNNNNNNNNNNNNNNNNNNNNNNNNNNNNNNNNNNNNNNNNNNN
NNNNNNNNNNNNNNNNNNNNNNNNNNNNNNNNNNNNNNNNNNNNNNNNNN
NNNNNNNNNNNNNNNNNNNNNNNNNNNNNNNNNNNNNNNNNNNNNNNNNN
NNNNNNNNNNNNNNNNNNNNNNNNNNNNNNNNNNNNNNNNNNNNNNNNNN
NNNNNNNNNNNNNNNNNNNNNNNNNNNNNNNNNNNNNNNNNNNNNNNNNN
NNNNNNNNNNNNNNNNNNNNNNNNNNNN
>02_7_BC_M
GAAAGACCCACCCCCTCTTTGAAAATTATTAACAACTCATTAGTAGATCT
CCCAGCTCCATCAAGCCTATCAGCATGATGAAACTTCGGCTCTCTTTTAG
GAGTTTGCTTAGCCGTACAAATTTTGACAGGATTATTCCTAGCTATACAC
TATACCTCCGATACAGCCACCGCATTCAACTCCGTAACACATATCTGCCG
AGACGTAAACTACGGATGGGTCCTCCGCTATCTTCACGCCAACGGAGCAT
CCATATTCTTCATCTGCCTATACCTCCACGTAGGACGAGGCCTGTACTAC
GGATCCTATACATATTCAGAAACATGAAATGTCGGCATCCTCCTCCTATT
TGCCGTAATAGCCACTGCATTCATAGGATATGTATTACCATGAGGACAAA
TATCCTTCTGAGGAGCAACCGTCATCACTAACCTCCTATCTGCTATCCCC
TACATTGGTACTGACCTGGTCCAATGGATCTGAGGTGGCTTCTCTGTAGA
TAAGGCAACCCTCACCCGGTTCTTTGCCTTCCACTTCCTACTCCCCTTCA
TCGTAGCAGCCCTAGTAATAGTCCACTTGCTATTCCTGCACGAAACTGGC
TCTAATAACCCAACAGGCATTCCATCAGACCCCGATATGATCCCATTCCA
CCCCTACTATACTATCAAAGACATTCTAGGATTCCTCACTATATTAACAG
CCCTATCAGCTCTAGTTCTATTTAACCCAGATCTCTTAGGAGACCCAGAT
AACTACACACCAGCAAACCCACTTAACACCCCTCCACACATTAAACCGGA
GTGATACTTCCTATTTGCCTACGCAATCCTACGATCCATCCCAAACAAAC
TGGGTGGAGTCCTAGCCCTAGTCATGTCTATTCTAATCCTAGCAATCGTA
CCCATACTTCACACATCTAAACAACGAAGCATAATATTCCGACCCCTTAG
CCAATGCCTGTTCTGATTACTCGTAGCAATCTTATTGACATTAACCTGAA
TCGGAGGACAACCAGTCGAATACCCTTACGTGATTATCGGACAAACAGCG
TCCATCCTATATTTCCTAACCATTCTAATTTTTATACCCTTAGTCAGCAT
TATAGAAAATCACCTCCTAAAATGAAGA
>03_7_BC_M
GAAAGACCCACCCCCTCTTTGAAAATTATTAACAACTCATTAGTAGATCT
CCCAGCTCCATCAAGCCTATCAGCATGATGAAACTTCGGCTCTCTTTTAG
GAGTTTGCTTAGCCGTACAAATTTTGACAGGATTATTCCTAGCTATACAC
TATACCTCCGATACAGCCACCGCATTCAACTCCGTAACACATATCTGCCG
AGACGTAAACTACGGATGGGTCCTCCGCTATCTTCACGCCAACGGAGCAT
CCATATTCTTCATCTGCCTATACCTCCACGTAGGACGAGGCCTGTACTAC
GGATCCTATACATATTCAGAAACATGAAATGTCGGCATCCTCCTCCTATT
TGCCGTAATAGCCACTGCATTCATAGGATATGTATTACCATGAGGACAAA
TATCCTTCTGAGGAGCAACCGTCATCACTAACCTCCTATCTGCTATCCCC
TACATTGGTACTGACCTGGTCCAATGGATCTGAGGTGGCTTCTCTGTAGA
TAAGGCAACCCTCACCCGGTTCTTTGCCTTCCACTTCCTACTCCCCTTCA
TCGTAGCAGCCCTAGTAATAGTCCACTTGCTATTCCTGCACGAAACTGGC
TCTAATAACCCAACAGGCATTCCATCAGACCCCGATATGATCCCATTCCA
CCCCTACTATACTATCAAAGACATTCTAGGATTCCTCACTATATTAACAG
CCCTATCAGCTCTAGTTCTATTTAACCCAGATCTCTTAGGAGACCCAGAT
AACTACACACCAGCAAACCCACTTAACACCCCTCCACACATTAAACCGGA
GTGATACTTCCTATTTGCCTACGCAATCCTACGATCCATCCCAAACAAAC
TGGGTGGAGTCCTAGCCCTAGTCATGTCTATTCTAATCCTAGCAATCGTA
CCCATACTTCACACATCTAAACAACGAAGCATAATATTCCGACCCCTTAG
CCAATGCCTGTTCTGATTACTCGTAGCAATCTTATTGACATTAACCTGAA
TCGGAGGACAACCAGTCGAATACCCTTACGTGATTATCGGACAAACAGCG
TCCATCCTATATTTCCTAACCATTCTAATTTTTATACCCTTAGTCAGCAT
TATAGAAAATCACCTCCTAAAATGAAGA
>05_7_BC_M
GAAAGACCCACCCCCTCTTTGAAAATTATTAACAACTCATTAGTAGATCT
CCCAGCTCCATCAAGCCTATCAGCATGATGAAACTTCGGCTCTCTTTTAG
GAGTTTGCTTAGCCGTACAAATTTTGACAGGATTATTCCTAGCTATACAC
TATACCTCCGATACAGCCACCGCATTCAACTCCGTAACACATATCTGCCG
AGACGTAAACTACGGATGGGTCCTCCGCTATCTTCACGCCAACGGAGCAT
CCATATTCTTCATCTGCCTATACCTTCACGTAGGACGAGGCCTGTACTAC
GGATCCTATACATATTCAGAAACATGAAATGTCGGCATCCTCCTCCTATT
TGCCGTAATAGCCACTGCATTCATAGGATATGTATTACCATGAGGACAAA
TATCCTTCTGAGGAGCAACCGTCATCACTAACCTCCTATCTGCTATCCCC
TACATTGGTACTGACCTGGTCCAATGGATCTGAGGTGGCTTCTCTGTAGA
TAAGGCAACCCTCACCCGGTTCTTTGCCTTCCACTTCCTACTCCCCTTCA
TCGTAGCAGCCCTAGTAATAGTCCACTTGCTGTTCCTGCACGAAACTGGC
TCTAATAACCCAACAGGCATTCCATCAGACCCCGATATGATCCCATTCCA
CCCCTACTATACTATCAAAGACATTCTAGGATTCCTCACTATATTAACAG
CCCTATCAGCTCTAGTTCTATTTAACCCAGATCTCTTAGGAGACCCAGAT
AACTACACACCAGCAAACCCACTTAACACCCCTCCACACATTAAACCGGA
GTGATACTTCCTATTTGCCTACGCAATCCTACGATCCATCCCAAACAAAC
TGGGTGGAGTCCTAGCCCTAGTCATGTCTATTCTAATCCTAGCAATCGTA
CCCATACTTCACACATCTAAACAACGAAGCATAATATTCCGACCCCTTAG
CCAATGCCTGTTCTGATTACTCGTAGCAATCTTATTGACATTAACCTGAA
TCGGAGGACAACCAGTCGAATACCCTTACGTGATTATCGGACAAACAGCG
TCCATCCTATATTTCCTAACCATTCTAATTTTTATACCCTTAGTCAGCAT
TATAGAAAATCACCTCCTAAAATGAAGA
>06_7_BC_M
GAAAGACCCACCCCCTCTTTGAAAATTATTAACAACTCATTAGTAGATCT
CCCAGCTCCATCAAGCCTATCAGCATGATGAAACTTCGGCTCTCTTTTAG
GAGTTTGCTTAGCCGTACAAATTTTGACAGGATTATTCCTAGCTATACAC
TATACCTCCGATACAGCCACCGCATTCAACTCCGTAACACATATCTGCCG
AGACGTAAACTACGGATGGGTCCTCCGCTATCTTCACGCCAACGGAGCAT
CCATATTCTTCATCTGCCTATACCTCCACGTAGGACGAGGCCTGTACTAC
GGATCCTATACATATTCAGAAACATGAAATGTCGGCATCCTCCTCCTATT
TGCCGTAATAGCCACTGCATTCATAGGATATGTATTACCATGAGGACAAA
TATCCTTCTGAGGAGCAACCGTCATCACTAACCTCCTATCTGCTATCCCC
TACATTGGTACTGACCTGGTCCAATGGATCTGAGGTGGCTTCTCTGTAGA
TAAGGCAACCCTCACCCGGTTCTTTGCCTTCCACTTCCTACTCCCCTTCA
TCGTAGCAGCCCTAGTAATAGTCCACTTGCTATTCCTGCACGAAACTGGC
TCTAATAACCCAACAGGCATTCCATCAGACCCCGATATGATCCCATTCCA
CCCCTACTATACTATCAAAGACATTCTAGGATTCCTCACTATATTAACAG
CCCTATCAGCTCTAGTTCTATTTAACCCAGATCTCTTAGGAGACCCAGAT
AACTACACACCAGCAAACCCACTTAACACCCCTCCACACATTAAACCGGA
GTGATACTTCCTATTTGCCTACGCAATCCTACGATCCATCCCAAACAAAC
TGGGTGGAGTCCTAGCCCTAGTCATGTCTATTCTAATCCTAGCAATCGTA
CCCATACTTCACACATCTAAACAACGAAGCATAATATTCCGACCCCTTAG
CCAATGCCTGTTCTGATTACTCGTAGCAATCTTATTGACATTAACCTGAA
TCGGAGGACAACCAGTCGAATACCCTTACGTGATTATCGGACAAACAGCG
TCCATCCTATATTTCCTAACCATTCTAATTTTTATACCCTTAGTCAGCAT
TATAGAAAATCACCTCCTAAAATGAAGA
>07_7_BC_M
GAAAGACCCACCCCCTCTTTGAAAATTATTAACAACTCATTAGTAGATCT
CCCAGCTCCATCAAGCCTATCAGCATGATGAAACTTCGGCTCTCTTTTAG
GAGTTTGCTTAGCCGTACAAATTTTGACAGGATTATTCCTAGCTATACAC
TATACCTCCGATACAGCCACCGCATTCAACTCCGTAACACATATCTGCCG
AGACGTAAACTACGGATGGGTCCTCCGCTATCTTCACGCCAACGGAGCAT
CCATATTCTTCATCTGCCTATACCTCCACGTAGGACGAGGCCTGTACTAC
GGATCCTATACATATTCAGAAACATGAAATGTCGGCATCCTCCTCCTATT
TGCCGTAATAGCCACTGCATTCATAGGATATGTATTACCATGAGGACAAA
TATCCTTCTGAGGAGCAACCGTCATCACTAACCTCCTATCTGCTATCCCC
TACATTGGTACTGACCTGGTCCAATGGATCTGAGGTGGCTTCTCTGTAGA
TAAGGCAACCCTCACCCGGTTCTTTGCCTTCCACTTCCTACTCCCCTTCA
TCGTAGCAGCCCTAGTAATAGTCCACTTGCTATTCCTGCACGAAACTGGC
TCTAATAACCCAACAGGCATTCCATCAGACCCCGATATGATCCCATTCCA
CCCCTACTATACTATCAAAGACATTCTAGGATTCCTCACTATATTAACAG
CCCTATCAGCTCTAGTTCTATTTAACCCAGATCTCTTAGGAGACCCAGAT
AACTACACACCAGCAAACCCACTTAACACCCCTCCACACATTAAACCGGA
GTGATACTTCCTATTTGCCTACGCAATCCTACGATCCATCCCAAACAAAC
TGGGTGGAGTCCTAGCCCTAGTCATGTCTATTCTAATCCTAGCAATCGTA
CCCATACTTCACACATCTAAACAACGAAGCATAATATTCCGACCCCTTAG
CCAATGCCTGTTCTGATTACTCGTAGCAATCTTATTGACATTAACCTGAA
TCGGAGGACAACCAGTCGAATACCCTTACGTGATTATCGGACAAACAGCG
TCCATCCTATATTTCCTAACCATTCTAATTTTTATACCCTTAGTCAGCAT
TATAGAAAATCACCTCCTAAAATGAAGA
>08_7_BC_M
GAAAGACCCACCCCCTCTTTGAAAATTATTAACAACTCATTAGTAGATCT
CCCAGCTCCATCAAGCCTATCAGCATGATGAAACTTCGGCTCTCTTTTAG
GAGTTTGCTTAGCTGTACAAATTTTGACAGGATTATTCCTAGCTATACAC
TATACCTCCGATACAGCCACCGCATTCAACTCCGTAACACATATCTGCCG
AGACGTAAACTACGGATGGGTCCTCCGCTATCTTCACGCCAACGGAGCAT
CCATATTCTTCATCTGCCTATACCTCCACGTAGGACGAGGCCTGTACTAC
GGATCCTATACATATTCAGAAACATGAAATGTCGGCATCCTCCTCCTATT
TGCCGTAATAGCCACTGCATTCATAGGATATGTATTACCATGAGGACAAA
TATCCTTCTGAGGAGCAACCGTCATCACTAACCTCCTATCTGCTATCCCC
TACATTGGTACTGACCTGGTCCAATGGATCTGAGGTGGCTTCTCTGTAGA
TAAGGCAACCCTCACCCGGTTCTTTGCCTTCCACTTCCTACTCCCCTTCA
TCGTAGCAGCCCTAGTAATAGTCCACTTGCTATTCCTGCACGAAACTGGC
TCTAATAACCCAACAGGCATTCCATCAGACCCCGATATGATCCCATTCCA
CCCCTACTATACTATCAAAGACATTCTAGGATTCCTCACTATATTAACAG
CCCTATCAGCTCTAGTTCTATTTAACCCAGATCTCTTAGGAGACCCAGAT
AACTACACACCAGCAAACCCACTTAACACCCCTCCACACATTAAACCGGA
GTGATACTTCCTATTTGCCTACGCAATCCTACGATCCATCCCAAACAAAC
TGGGTGGAGTCCTAGCCCTAGTCATGTCTATTCTAATCCTAGCAATCGTA
CCCATACTTCACACATCTAAACAACGAAGCATAATATTCCGACCCCTTAG
CCAATGCCTGTTCTGATTACTCGTAGCAATCTTATTGACATTAACCTGAA
TCGGAGGACAACCAGTCGAATACCCTTACGTGATTATCGGACAAACAGCG
TCCATCCTATATTTCCTAACCATTCTAATTTTTATACCCTTAGTCAGCAT
TATAGAAAATCACCTCCTAAAATGAAGA
>09_7_BC_M
GAAAGACCCACCCCCTCTTTGAAAATTATTAACAACTCATTAGTAGATCT
CCCAGCTCCATCAAGCCTATCAGCATGATGAAACTTCGGCTCTCTTTTAG
GAGTTTGCTTAGCCGTACAAATTTTGACAGGATTATTCCTAGCTATACAC
TATACCTCCGATACAGCCACCGCATTCAACTCCGTAACACATATCTGCCG
AGACGTAAACTACGGATGGGTCCTCCGCTATCTTCACGCCAACGGAGCAT
CCATATTCTTCATCTGCCTATACCTCCACGTAGGACGAGGCCTGTACTAC
GGATCCTATACATATTCAGAAACATGAAATGTCGGCATCCTCCTCCTATT
TGCCGTAATAGCCACTGCATTCATAGGATATGTATTACCATGAGGACAAA
TATCCTTCTGAGGAGCAACCGTCATCACTAACCTCCTATCTGCTATCCCC
TACATTGGTACTGACCTGGTCCAATGGATCTGAGGTGGCTTCTCTGTAGA
TAAGGCAACCCTCACCCGGTTCTTTGCCTTCCACTTCCTACTCCCCTTCA
TCGTAGCAGCCCTAGTAATAGTCCACTTGCTGTTCCTGCACGAAACTGGC
TCTAATAACCCAACAGGCATTCCATCAGACCCCGATATGATCCCATTCCA
CCCCTACTATACTATCAAAGACATTCTAGGATTCCTCACTATATTAACAG
CCCTATCAGCTCTAGTTCTATTTAACCCAGATCTCTTAGGAGACCCAGAT
AACTACACACCAGCAAACCCACTTAACACCCCTCCACACATTAAACCGGA
GTGATACTTCCTATTTGCCTACGCAATCCTACGATCCATCCCAAACAAAC
TGGGTGGAGTCCTAGCCCTAGTCATGTCAATTCTAATCCTAGCAATCGTA
CCCATACTTCACACATCTAAACAACGAAGCATAATATTCCGACCCCTTAG
CCAATGCCTGTTCTGATTACTCGTAGCAATCTTATTGACATTAACCTGAA
TCGGAGGACAACCAGTCGAATACCCTTACGTGATTATCGGACAAACAGCG
TCCATCCTATATTTCCTAACCATTCTAATTTTTATACCCTTAGTCAGCAT
TATAGAAAATCACCTCCTAAAATGAAGA
>10_7_BC_M
GAAAGACCCACCCCCTCTTTGAAAATTATTAACAACTCATTAGTAGATCT
CCCAGCTCCATCAAGCCTATCAGCATGATGAAACTTCGGCTCTCTTTTAG
GAGTTTGCTTAGCCGTACAAATTTTGACAGGATTATTCCTAGCTATACAC
TATACCTCCGATACAGCCACCGCATTCAACTCCGTAACACACATCTGCCG
AGACGTCCACTACGGCTGAATTCTCCGGTACCTCCACGCCAACGGAGCGT
CCATATTCTTCATCTGCCTCTACCTTCACATAGGACGAGGCCTGTACTAC
GGATCCTATACATATTCAGAAACATGAAATGTCGGCATCCTCCTCCTATT
TGCCGTAATAGCCACTGCATTCATAGGATATGTATTACCATGAGGACAAA
TATCCTTCTGAGGAGCAACCGTCATCACTAACCTCCTATCTGCTATCCCC
TACATTGGTACTGACCTGGTCCAATGGATCTGAGGTGGCTTCTCTGTAGA
TAAGGCAACCCTCACCCGGTTCTTTGCCTTCCACTTCCTACTCCCCTTCA
TCGTAGCAGCCCTAGTAATAGTCCACTTGCTATTCCTGCACGAAACTGGC
TCTAATAACCCAACAGGCATTCCATCAGACCCCGATATGATCCCATTCCA
CCCCTACTATACTATCAAAGACATTCTAGGATTCCTCACTATATTAACAG
CCCTATCAGCTCTAGTTCTATTTAACCCAGATCTCTTAGGAGACCCAGAT
AACTACACACCAGCAAACCCACTTAACACCCCTCCACACATTAAACCGGA
GTGATACTTCCTATTTGCCTACGCAATCCTACGATCCATCCCAAACAAAC
TGGGTGGAGTCCTAGCCCTAGTCATGTCTATTCTAATCCTAGCAATCGTA
CCCATACTTCACACATCTAAACAACGAAGCATAATATTCCGACCCCTTAG
CCAATGCCTGTTCTGATTACTCGTAGCAATCTTATTGACATTAACCTGAA
TCGGAGGACAACCAGTCGAATACCCTTACGTGATTATCGGACAAACAGCG
TCCATCCTATATTTCCTAACCATTCTAATTTTTATACCCTTAGTCAGCAT
TATAGAAAATCACCTCCTAAAATGAAGA
>01_Jux_F
GAAAGACCCACCCCCTCTTTGAAAATTATTAACAACTCATTAGTAGATCT
CCCAGCTCCATCAAGCCTATCAGCATGATGAAACCTCGGCTCTCTTTTAG
GAGTTTGCTTAGCCGTACAAATTTTGACAGGATTATTCCTAGCTATACAC
TATACCTCCGATACAGCCACCGCATTCAACTCCGTAACACATATCTGCCG
AGACGTAAACTACGGATGGGTCCTCCGCTATCTTCACGCCAACGGAGCAT
CCATATTCTTCATCTGCCTATACCTCCACGTAGGACGAGGCCTGTACTAC
GGATCCTATACATATTCAGAAACATGAAATGTCGGCATCCTCCTCCTATT
TGCCGTAATAGCCACTGCATTCATAGGATATGTATTACCATGAGGACAAA
TATCCTTCTGAGGAGCAACCGTCATCACTAACCTCCTATCTGCTATCCCC
TACATTGGTACTGACCTGGTCCAATGTATCTGAGGTGGCTTCTCTGTAGA
TAAGGCAACCCTCACCCGGTTCTTTGCCTTCCACTTCCTACTCCCCTTCA
TCGTAGCAGCCCTAGTAATAGTCCACTTGCTATTCCTGCACGAAACTGGC
TCTAATAACCCAACAGGCATTCCATCAGACCCCGATATGATCCCATTCCA
CCCCTACTATACTNNNNNNNNNNNNNNNNNNNNNNNNNNNNNNNNNNNNN
NNNNNNNNNNNNNNNNNNNNNNNNNNNNNNNNNNNNNNNNNNNNNNNNNN
NNNNNNNNNNNNNNNNNNNNNNNNNNNNNNNNNNNNNNNNNNNNNNNNNN
NNNNNNNNNNNNNNNNNNNNNNNNNNNNNNNNNNNNNNNNNNNNNNNNNN
NNNNNNNNNNNNNNNNNNNNNNNNNNNNNNNNNNNNNNNNNNNNNNNNNN
NNNNNNNNNNNNNNNNNNNNNNNNNNNNNNNNNNNNNNNNNNNNNNNNNN
NNNNNNNNNNNNNNNNNNNNNNNNNNNNNNNNNNNNNNNNNNNNNNNNNN
NNNNNNNNNNNNNNNNNNNNNNNNNNNNNNNNNNNNNNNNNNNNNNNNNN
NNNNNNNNNNNNNNNNNNNNNNNNNNNNNNNNNNNNNNNNNNNNNNNNNN
NNNNNNNNNNNNNNNNNNNNNNNNNNNN
>02_Jux_F
GAAAGACCCACCCCCTCTTTGAAAATTATTAACAACTCATTAGTAGATCT
CCCAGCTCCATCAAGCCTATCAGCATGATGAAACTTCGGCTCTCTTTTAG
GAGTTTGCTTAGCCGTACAAATTTTGACAGGATTATTCCTAGCTATACAC
TATACCTCCGATACAGCCACCGCATTCAACTCCGTAACACATATCTGCCG
AGACGTAAACTACGGATGGGTCCTCCGCTATCTTCACGCCAACGGAGCAT
CCATATTCTTCATCTGCCTATACCTCCACGTAGGACGAGGCCTGTACTAC
GGATCCTATACATATTCAGAAACATGAAATGTCGGCATCCTCCTCCTATT
TGCCGTAATAGCCACTGCATTCATAGGATATGTATTACCACGAGGACAAA
TATCCTTCTGAGGAGCAACCGTCATCACTAACCTCCTATCTGCTATCCCC
TACATTGGTACTGACCTGGTCCAATGGATCTGAGGTGGCTTCTCTGTAGA
TAAGGCAACCCTCACCCGGTTCTTTGCCTTCCACTTCCTACTCCCCTTCA
TCGTAGCAGCCCTAGTAATAGTCCACTTGCTATTCCTGCACGAAACTGGC
TCTAATAACCCAACAGGCATTCCATCAGACCCCGATATGATCCCATTCCA
CCCCTACTATACTATCAAAGACATTCTAGGATTCCTCACTATATTAANNN
NNNNNNNNNNNNNNNNNNNNNNNNNNNNNNNNNNNNNNNNNNNNNNNNNN
NNNNNNNNNNNNNNNNNNNNNNNNNNNNNNNNNNNNNNNNNNNNNNNNNN
NNNNNNNNNNNNNNNNNNNNNNNNNNNNNNNNNNNNNNNNNNNNNNNNNN
NNNNNNNNNNNNNNNNNNNNNNNNNNNNNNNNNNNNNNNNNNNNNNNNNN
NNNNNNNNNNNNNNNNNNNNNNNNNNNNNNNNNNNNNNNNNNNNNNNNNN
NNNNNNNNNNNNNNNNNNNNNNNNNNNNNNNNNNNNNNNNNNNNNNNNNN
NNNNNNNNNNNNNNNNNNNNNNNNNNNNNNNNNNNNNNNNNNNNNNNNNN
NNNNNNNNNNNNNNNNNNNNNNNNNNNNNNNNNNNNNNNNNNNNNNNNNN
NNNNNNNNNNNNNNNNNNNNNNNNNNNN
>03_Jux_F
GAAAGACCCACCCCCTCTTTGAAAATTATTAACAACTCATTAGTAGATCT
CCCAGCTCCATCAAGCCTATCAGCATGATGAAACTTCGGCTCTCTTTTAG
GAGTTTGCTTAGCCGTACAAATTTTGACAGGATTATTCCTAGCTATACAC
TATACCTCCGATACAGCCACCGCATTCAACTCCGTAACACATATCTGCCG
AGACGTAAACTACGGATGGGTCCTCCGCTATCTTCACGCCAACGGAGCAT
CCATATTCTTCATCTGCCTATACCTCCACGTAGGACGAGGCCTGTACTAC
GGATCCTATACATATTCAGAAACATGAAATGTCGGCATCCTCCTCCTATT
TGCCGTAATAGCCACTGCATTCATAGGATATGTATTACCATGAGGACAAA
TATCCTTCTGAGGAGCAACCGTCATCACTAACCTCCTATCTGCTATCCCC
TACATTGGTACTGACCTGGTCCAATGGATCTGAGGTGGCTTCTCTGTAGA
TAAGGCAACCCTCACCCGGTTCTTTGCCTTCCACTTCCTACTCCCCTTCA
TCGTAGCAGCCCTAGTAATAGTCCACTTGCTATTCCTGCACGAAACTGGC
TCTAATAACCCAACAGGCATTCCATCAGACCCCGATATGATCCCATTCCA
CCCCTACTATACTATCAAAGACATTCTAGGATTCCTCACTATATTAACAG
CCCTATCAGCTCTAGTTCTATTTAACCCAGATCTCTTAGGAGACCCAGAT
AACTACACACCAGCAAACCCACTTAACACCCCTCCACACATTAAACCGGA
GTGATACTTCCTATTTGCCTACGCAATCCTACGATCCATCCCAAACAAAC
TGGGTGGAGTCCTAGCCCTAGTCATGTCTATTCTAATCCTAGCAATCGTA
CCCATACTTCACACATCTAAACAACGAAGCATAATATTCCGACCCCTTAG
CCAATGCCTGTTCTGATTACTCGTAGCAATCCTATTGACATTAACCTGAA
TCGGAGGACAACCAGTCGAATACCCTTACGTGATTATCGGACAAACAGCG
TCCATCCTATATTTCCTAACCATTCTAATTTTTATACCCTTAGTCAGCAT
TATAGAAAATCACCTCCTAAAATGAAGA
>05_Jux_F
GAAAGACCCACCCCCTCTTTGAAAATTATTAACAACTCATTAGTAGATCT
CCCAGCTCCATCAAGCCTATCAGCATGATGAAACTTCGGCTCTCTTTTAG
GAGTTTGCTTAGCCGTACAAATTTTGACAGGATTATTCCTAGCTATACAC
TATACCTCCGATACAGCCACCGCATTCAACTCCGTAACACATATCTGCCG
AGACGTAAACTACGGATGGGTCCTCCGCTATCTTCACGCCAACGGAGCAT
CCATATTCTTCATCTGCCTATACCTCCACGTAGGACGAGGCCTGTACTAC
GGATCCTATACATATTCAGAAACATGAAATGTCGGCATCCTCCTCCTATT
TGCCGTAATAGCCACTGCATTCATAGGATATGTATTACCATGAGGACAAA
TATCCTTCTGAGGAGCAACCGTCATCACTAACCTCCTATCTGCTATCCCC
TACATTGGTACTGACCTGGTCCAATGGATCTGAGGTGGCTTCTCTGTAGA
TAAGGCAACCCTCACCCGGTTCTTTGCCTTCCACTTCCTACTCCCCTTCA
TCGTAGCAGCCCTAGTAATAGTCCACTTGCTATTCCTGCACGAAACTGGC
TCTAATAACCCAACAGGCATTCCATCAGACCCCGATATGATCCCATTCCA
CCCCTACTATACTATCAAAGACATTCTAGGATTCCTCACTATATTAACAG
CCCTATCAGCTCTAGTTCTATTTAACCCAGATCTCTTAGGAGACCCAGAT
AACTACACACCAGCAAACCCACTTAACACCCCTCCACACATTAAACCGGA
GTGATACTTCCTATTTGCCTACGCAATCCTACGATCCATCCCAAACAAAC
TGGGTGGAGTCCTAGCCCTAGTCATGTCTATTCTAATCCTAGCAATCGTA
CCCATACTTCACACATCTAAACAACGAAGCATAATATTCCGACCCCTTAG
CCAATGCCTGTTCTGATTACTCGTAGCAATCTTATTGACATTAACCTGAA
TCGGAGGACAACCAGTCGAATACCCTTACGTGATTATCGGACAAACAGCG
TCCATCCTATATTTCCTAACCATTCTAATTTTTATACCCTTAGTCAGCAT
TATAGAAAATCACCTCCTAAAATGAAGA
>08_Jux_F
GAAAGACCCACCCCCTCTTTGAAAATTATTAACAACTCATTAGTAGATCT
CCCAGCTCCATCAAGCCTATCAGCATGATGAAACTTCGGCTCTCTTTTAG
GAGTTTGCTTAGCCGTACAAATTTTGACAGGATTATTCCTAGCTATACAC
TATACCTCCGATACAGCCACCGCATTCAACTCCGTAACACATATCTGCCG
AGACGTAAACTACGGATGGGTCCTCCGCTATCTTCACGCCAACGGAGCAT
CCATATTCTTCATCTGCCTATACCTCCACATAGGACGAGGCCTGTACTAC
GGATCCTATACATATTCAGAAACATGAAATGTCGGCATCCTCCTCCTATT
TGCCGTAATAGCCACTGCATTCATAGGATATGTATTACCATGAGGACAAA
TATCCTTCTGAGGAGCAACCGTCATCACTAACCTCCTATCTGCTATCCCC
TACATTGGTACTGACCTGGTCCAATGGATCTGAGGTGGCTTCTCTGTAGA
TAAGGCAACCCTCACCCGGTTCTTTGCCTTCCACTTCCTACTCCCCTTCA
TCGTAGCAGCCCTAGTAATAGTCCACTTGCTATTCCTGCACGAAACTGGC
TCTAATAACCCAACAGGCATTCCATCAGACCCCGATATGATCCCATTCCA
CCCCTACTATACTATCAAAGACATTCTAGGATTCCTCACTATATTAACAG
CCCTATCAGCTCTAGTTCTATTTAACCCAGATCTCTTAGGAGACCCAGAT
AACTACACACCAGCAAACCCACTTAACACCCCTCCACACATTAAACCGGA
GTGATACTTCCTATTTGCCTACGCAATCCTACGATCCATCCCAAACAAAC
TGGGTGGAGTCCTAGCCCTAGTCATGTCTATTCTAATCCTAGCAATCGTA
CCCATACTTCACACATCTAAACAACGAAGCATAATATTCCGACCCCTTAG
CCAATGCCTGTTCTGATTACTCGTAGCAATCTTATTGACATTAACCTGAA
TCGGAGGACAACCAGTCGAATACCCTTACGTGATTATCGGACAAACAGCG
TCCATCCTATATTTCCTAACCATTCTAATTTTTATACCCTTAGTCAGCAT
TATAGAAAATCACCTCCTAAAATGAAGA
>09_Jux_F
GAAAGACCCACCCCCTCTTTGAAAATTATTAACAACTCATTAGTAGATCT
CCCAGCTCCATCAAGCCTATCAGCATGATGAAACTTCGGCTCTCTTTTAG
GAGTTTGCTTAGCCGTACAAATTTTGACAGGATTATTCCTAGCTATACAC
TATACCTCCGATACAGCCACCGCATTCAACTCCGTAACACATATCTGCCG
AGACGTAAACTACGGATGGGTCCTCCGCTATCTTCACGCCAACGGAGCAT
CCATATTCTTCATCTGCCTATACCTCCACGTAGGACGAGGCCTGTACTAC
GGATCCTATACATATTCAGAAACATGAAATGTCGGCATCCTCCTCCTATT
TGCCGTAATAGCCACTGCATTCATAGGATATGTATTACCATGAGGACAAA
TATCCTTCTGAGGAGCAACCGTCATCACTAACCTCCTATCTGCTATCCCC
TACATTGGTACTGACCTGGTCCAATGGATCTGAGGTGGCTTCTCTGTAGA
TAAGGCAACCCTCACCCGGTTCTTTGCCTTCCACTTCCTACTCCCCTTCA
TCGTAGCAGCCCTAGTAATAGTCCACTTGCTATTCCTGCACGAAACTGGC
TCTAATAACCCAACAGGCATTCCATCAGACCCCGATATGATCCCATTCCA
CCCCTACTATACTATCAAAGACATTCTAGGATTCCTCACTATATTAACAG
CCCTATCAGCTCTAGTTCTATTTAACCCAGATCTCTTAGGAGACCCAGAT
AACTACACACCAGCAAACCCACTTAACACCCCTCCACACATTAAACCGGA
GTGATACTTCCTATTTGCCTACGCAATCCTACGATCCATCCCAAACAAAC
TGGGTGGAGTCCTAGCCCTAGTCATGTCTATTCTAATCCTAGCAATCGTA
CCCATACTTCACACATCTAAACAACGAAGCATAATATTCCGACCCCTTAG
CCAATGCCTGTTCTGATTACTCGTAGCAATCTTATTGACATTAACCTGAA
TCGGAGGACAACCAGTCGAATACCCTTACGTGATTATCGGACAAACAGCG
TCCATCCTATATTTCCTAACCATTCTAATTTTTATACCCTTAGTCAGCAT
TATAGAAAATCACCTCCTAAAATGAAGA
>10_Jux_F
GAAAGACCCACCCCCTCTTTGAAAATTATTAACAACTCATTAGTAGATCT
CCCAGCTCCATCAAGCCTATCAGCATGATGAAACTTCGGCTCTCTTTTAG
GAGTTTGCTTAGCCGTACAAATTTTGACAGGATTATTCCTAGCTATACAC
TATACCTCCGATACAGCCACCGCATTCAACTCCGTAACACATATCTGCCG
AGACGTAAACTATGGACGGGTCCTCCGCTATCTTCACGCCAACGGAGCAT
CCATATTCTTCATCTGCCTATACCTCCACGTAGGACGAGGCCTGTACTAC
GGATCCTACACATATTCAGAAACATGAAATGTCGGCATCCTCCTCCTATT
TGCCGTAATAGCCACTGTATTCATAGGATTTGCATTACCATGAGGACAAA
TATCCTTCTGAGGAGCAACCGTCATCACTAACCTCCTATCTGCTATCCCC
TACATTGGTACTGACCTGGTCCAATGGATCTGAGGTGGCTTCTCTGTAGA
TAAGGCAACCCTCACCCGGTTCTTTGCCTTCCACTTCCTACTCCCCTTCA
TCGTAGCAGCCCTAGTAATAGTCCACTTGCTATTCCTGCACGAAACTGGC
TCTAATAACCCAACAGGCATTCCATCAGACCCCGATATGATCCCATTCCA
CCCCTACTATACTATCAAAGACATTCTAGGATTCCTCACTATATTAACAG
CCCTATCAGCTCTAGTTCTATTTNNNNNNNNNNNNNNNNNNNNNNNNNNN
NNNNNNNNNNNNNNNNNNNNNNNNNNNNNNNNNNNNNNNNNNNNNNNNNN
NNNNNNNNNNNNNNNNNNNNNNNNNNNNNNNNNNNNNNNNNNNNNNNNNN
NNNNNNNNNNNNNNNNNNNNNNNNNNNNNNNNNNNNNNNNNNNNNNNNNN
NNNNNNNNNNNNNNNNNNNNNNNNNNNNNNNNNNNNNNNNNNNNNNNNNN
NNNNNNNNNNNNNNNNNNNNNNNNNNNNNNNNNNNNNNNNNNNNNNNNNN
NNNNNNNNNNNNNNNNNNNNNNNNNNNNNNNNNNNNNNNNNNNNNNNNNN
NNNNNNNNNNNNNNNNNNNNNNNNNNNNNNNNNNNNNNNNNNNNNNNNNN
NNNNNNNNNNNNNNNNNNNNNNNNNNNN
>11_Jux_F
GAAAGACCCACCCCCTCTTTGAAAATTATTAACAACTCATTAGTAGATCT
CCCAGCTCCATCAAGCCTATCAGCATGATGAAACTTCGGCTCTCTTTTAG
GAGTTTGCTTAGCCGTACAAATTTTGACAGGATTATTCCTAGCTATACAC
TATACCTCCGATACAGCCACCGCATTCAACTCCGTAACACATATCTGCCG
AGACGTAAACTACGGATGGGTCCTCCGCTATCTTCACGCCAACGGAGCAT
CCATATTCTTCATCTGCCTATACCTCCACGTAGGACGAGGCCTGTACTAC
GGATCCTATACATATTCAGAAACATGAAATGTCGGCATCCTCCTCCTATT
TGCCGTAATAGCCACTGCATTCATAGGATATGTATTACCATGAGGACAAA
TATCCTTCTGAGGAGCAACCGTCATCACTAACCTCCTATCTGCTATTCCC
TACATTGGTACTGACCTGGTCCAATGGATCTGAGGTGGCTTCTCTGTAGA
TAAGGCAACCCTCACCCGGTTCTTTGCCTTCCACTTCCTACTCCCCTTCA
TCGTAGCAGCCCTAGTAATAGTCCACTTGCTATTCCTGCACGAAACTGGC
TCTAATAACCCAACAGGCATTCCATCAGACCCCGATATGATCCCATTCCA
CCCCTACTATACTATCAAAGACATTCTAGGATTCCTCACTATATTAACAG
CCCTATCAGCTCTAGTTCTATTTAACCCAGATCTCTTAGGAGACCCAGAT
AACTACACACCAGCAAACCCACTTAACACCCCTCCACACATTAAACCGGA
GTGATACTTCCTATTTGCCTACGCAATCCTACGATCCATCCCAAACAAAC
TGGGTGGAGTCCTAGCCCTAGTCATGTCTATTCTAATCCTAGCAATCGTA
CCCATACTTCACACATCTAAACAACGAAGCATAATATTCCGACCCCTTAG
CCAATGCCTGTTCTGATTACTCGTAGCAATCTTATTGACATTAACCTGAA
TCGGAGGACAACCAGTCGAATACCCTTACGTGATTATCGGACAAACAGCG
TCCATCCTATATTTCCTAACCATTCTAATTTTTATACCCTTAGTCAGCAT
TATAGAAAATCACCTCCTAAAATGAAGA
>12_Jux_M
GAAAGACCCACCCCCTCTTTGAAAATTATTAACAACTCATTAGTAGATCT
CCCAGCTCCATCAAGCCTATCAGCATGATGAAACTTCGGCTCTCTTTTAG
GAGTTTGCTTAGCCGTACAAGTTTTGACAGGATTATTCCTAGCTATACAC
TATACCTCCGATACAGCCACCGCATTCAACTCCGTAACACATATCTGCCG
AGACGTAAACTACGGATGGGTCCTCCGCTATCTTCACGCCAACGGAGCAT
CCATATTCTTCATCTGCCTATACCTCCACGTAGGACGAGGCCTGTACTAC
GGATCCTATACATATTCAGAAACATGAAATGTCGGCATCCTCCTCCTATT
TGCCGTAATAGCCACTGCATTCATAGGATATGTATTACCATGAGGACAAA
TATCCTTCTGAGGAGCAACCGTCATCACTAACCTCCTATCTGCTATCCCC
TACATTGGTACTGACCTGGTCCAATGGATCTGAGGTGGCTTCTCTGTAGA
TAAGGCAACCCTCACCCGGTTCTTTGCCTTCCACTTCCTACTCCCCTTCA
TCGTAGCAGCCCTAGTAATAGTCCACTTGCTATTCCTGCACGAAACTGGC
TCTAATAACCCAACAGGCATTCCATCAGACCCCGATATGATCCCATTCCA
CCCCTACTATACTATCAAAGACATTCTAGGATTCCTCACTATATTAACAG
CCCTATCAGCTCTAGTTCTATTTAACCCAGATCTCTTAGGAGACCCAGAT
AACTACACACCAGCAAACCCACTTAACACCCCTCCACACATTAAACCGGA
GTGATACTTCCTATTTGCCTACGCAATCCTACGATCCATCCCAAACAAAC
TGGGTGGAGTCCTAGCCCTAGTCATGTCTATTCTAATCCTAGCAATCGTA
CCCATACTTCACACATCTAAACAACGAAGCATAATATTCCGACCCCTTAG
CCAATGCCTGTTCTGATTACTCGTAGCAATCCTATTGACATTAACCTGAA
TCGGAGGACAACCAGTCGAATACCCTTACGTGATTATCGGACAAACAGCG
TCCATCCTATATTTCCTAACCATTCTAATTTTTATACCCTTAGTCAGCAT
TATAGAAAATCACCTCCTAAAATGAAGA
>13_Jux_F
GAAAGACCCACCCCCTCTTTGAAAATTATTAACAACTCATTAGTAGATCT
CCCAGCTCCATCAAGCCTATCAGCATGATGAAACTTCGGCTCTCTTTTAG
GAGTTTGCTTAGCCGTACAAATTTTGACAGGATTATTCCTAGCTATACAC
TATACCTCCGATACAGCCACCGCATTCAACTCCGTAACACATATCTGCCG
AGACGTAAACTACGGATGGGTCCTCCGCTATCTTCACGCCAACGGAGCAT
CCATATTCTTCATCTGCCTATACCTCCACGTAGGACGAGGCCTGTACTAC
GGATCCTATACATATTCAGAAACATGAAATGTCGGCATCCTCCTCCTATT
TGCCGTAATAGCCACTGCATTCATAGGATATGTATTACCATGAGGACAAA
TATCCTTCTGAGGAGCAACCGTCATCACTAACCTCCTATCTGCTATCCCC
TACATTGGTACTGACCTGGTCCAATGGATCTGAGGAGGCTTCTCTGTAGA
TAAGGCAACCCTCACCCGGTTCTTTGCCTTCCACTTCCTACTCCCCTTCA
TCGTAGCAGCCCTAGTAATAGTCCACTTGCTATTCCTGCACGAAACTGGC
TCTAATAACCCAACAGGCATTCCATCAGACCCCGATATGATCCCATTCCA
CCCCTACTATACTATCAAAGACATTCTAGGATTCCTCACTATATTAACAG
CCCTATCAGCTCTAGTTCTATTTAACCCAGATCTCTTAGGAGACCCAGAT
AACTACACACCAGCAAACCCACTTAACACCCCTCCACACATTAAACCGGA
GTGATACTTCCTATTTGCCTACGCAATCCTACGATCCATCCCAAACAAAC
TGGGTGGAGTCCTAGCCCTAGTCATGTCTATTCTAATCCTAGCAATCGTA
CCCATACTTCACACATCTAAACAACGAAGCATAATATTCCGACCCCTTAG
CCAATGCCTGTTCTGATTACTCGTAGCAATCTTATTGACATTAACCTGAA
TCGGAGGACAACCAGTCGAATACCCTTACGTGATTATCGGACAAACAGCG
TCCATCCTATATTTCCTAACCATTCTAATTTTTATACCCTTAGTCAGCAT
TATAGAAAATCACCTCCTAAAATGAAGA
>15_Jux_F
GAAAGACCCACCCCCTCCTTGGAAATTATTAACAACTCATTAGTAGATCT
CCCAGCTCCATCAAGCCTATCAGCATGATGAAACTTCGGCTCTCTTTTAG
GAGTTTGCTTAGCCGTACAAATTTTGACAGGATTATTCCTAGCTATACAC
TATACCTCCGATACAGCCACCGCATTCAACTCCGTAACACATATCTGCCG
AGACGTAAACTACGGATGGGTCCTCCGCTATCTTCACGCCAACGGAGCAT
CCATATTCTTCATCTGCCTATACCTCCACGTAGGACGAGGCCTGTACTAC
GGATCCTATACATATTCAGAAACATGAAATGTCGGCATCCTCCTCCTATT
TGCCGTAATAGCCACTGCATTCATAGGATATGTATTACCATGAGGACAAA
TATCCTTCTGAGGAGCAACCGTCATCACTAACCTCCTATCTGCTATCCCC
TACATTGGTACTGACCTGGTCCAATGGATCTGAGGTGGCTTCTCTGTAGA
TAAGGCAACCCTCACCCGGTTCTTTGCCTTCCACTTCCTACTCCCCTTCA
TCGTAGCAGCCCTAGTAATAGTCCACTTGCTATTCCTGCACGAAACTGGC
TCTAATAACCCAACAGGCATTCCATCAGACCCCGATATGAGCCCATTCCA
CCCCTACTATACTATCAAAGACATTCTAGGATTCCTCACTATATTAACAG
CCCTATCAGCTCTAGTTCTATTTAACCCAGATCTCTTAGGAGACCCAGAT
AACTACACACCAGCAAACCCACTTAACACCCCTCCACACATTAAACCGGA
GTGATACTTCCTATTTGCCTACGCAATCCTACGATCCATCCCAAACAAAC
TGGGTGGAGTCCTAGCCCTAGTCATGTCTATTCTAATCCTAGCAATCGTA
CCCATACTTCACACATCTAAACAACGAAGCATAATATTCCGACCCCTTAG
CCAATGCCTGTTCTGATTACTCGTAGCAATCTTATTGACATTAACCTGAA
TCGGAGGACAACCAGTCGAATACCCTTACGTGATTATCGGACAAACAGCG
TCCATCCTATATTTCCTAACCATTCTAATTTTTATACCCTTAGTCAGCAT
TATAGAAAATCACCTCCTAAAATGAAGA
>16_Jux_F
GAAAGACCCACCCCCTCTTTGAAAATTATTAACAACTCATTAGTAGATCT
CCCAGCTCCATCAAGCCTATCAGCATGATGAAACTTCGGCTCTCTTTTAG
GAGTTTGCTTAGCCGTACAAATTTTGACAGGATTATTCCTAGCTATACAC
TATACCTCCGATACAGCCACCGCATTCAACTCCGTAACACATATCTGCCG
AGACGTAAACTACGGATGGGTCCTCCGCTATCTTCACGCCAACGGAGCAT
CCATATTCTTCATCTGCCTATACCTCCACGTAGGACGAGGCCTGTACTAC
GGATCCTATACATATTCAGAAACATGAAATGTCGGCATCCTCCTCCTATT
TGCCGTAATAGCCACTGCATTCATAGGATATGTATTACCATGAGGACAAA
TATCCTTCTGAGGAGCAACCGTCATCACTAACCTCCTATCTGCTATCCCC
TACATTGGTACTGACCTGGTCCAATGGATCTGAGGTGGCTTCTCTGTAGA
TAAGGCAACCCTCACCCGGTTCTTTGCCTTCCACTTCCTACTCCCCTTCA
TCGTAGCAGCCCTAGTAATAGTCCACTTGCTATTCCTGCACGAAACTGGC
TCTAATAACCCAACAGGCATTCCATCAGACCCCGATATGATCCCATTCCA
CCCCTACTATACTATCAAAGACATTCTAGGATTCCTCACTATATTAACAG
CCCTATCAGCTCTAGTTCTATTTAACCCAGATCTCTTAGGAGACCCAGAT
AACTACACACCAGCAAACCCACTTAACACCCCTCCACACATTAAACCGGA
GTGATACTTCCTATTTGCCTACGCAATCCTACGATCCATCCCAAACAAAC
TGGGTGGAGTCCTAGCCCTAGTCATGTCTATTCTAATCCTAGCAATCGTA
CCCATACTTCACACATCTAAACAACGAAGCATAATATTCCGACCCCTTAG
CCAATGCCTGTTCTGATTACTCGTAGCAATCTTATTGACATTAACCTGAA
TCGGAGGACAACCAGTCGAATACCCTTACGTGATTATCGGACAAACAGCG
TCCATCCTATATTTCCTAACCATTCTAATTTTTATACCCTTAGTCAGCAT
TATAGAAAATCACCTCCTAAAATGAAGA
>17_Jux_F
GAAAGACCCACCCCCTCTTTGAAAATTATTAACAACTCATTAGTATATCT
ACCAGCTCCATCAAGCCTATCAGCATGATGAAACTTCGGCTCTCTTTTAG
GAGTTTGCTTAGCCGTACAAATTTTGACAGGATTATTCCTAGCTATACAC
TATACCTCCGATACAGCCACCGCATTCAACTCCGTAACACATATCTGCCG
AGACGTAAACTACGGATGGGTCCTCCGCTATCTTCACGCCAACGGAGCAT
CCATATTCTTCATCTGCCTATACCTCCACATAGGACGAGGCCTGTACTAC
GGATCCTATACATATTCAGAAACATGAAATGTCGGCATCCTCCTCCTATT
TGCCGTAATAGCCACTGCATTCATAGGATATGTATTACCATGAGGACAAA
TATCCTTCTGAGGAGCAACCGTCATCACTAACCTCCTATCTGCTATCCCC
TACATTGGTACTGACCTGGTCCAATGGATCTGAGGTGGCTTCTCTGTAGA
TAAGGCAACCCTCACCCGGTTCTTTGCCTTCCACTTCCTACTCCCCTTCA
TCGTAGCAGCCCTAGTAATAGTCCACTTGCTATTCCTGCACGAAACTGGC
TCTAATAACCCAACAGGCATTCCATCAGACCCCGATATGATCCCATTCCA
CCCCTACTATACTATCAAAGACATTCTAGGATTCCTCACTATATTAACAG
CCCTATCAGCTCTAGTTCTATTTAACCCAGATCTCTTAGGAGACCCAGAT
AACTACACACCAGCAAACCCACTTAACACCCCTCCACACATTAAACCGGA
GTGATACTTCCTATTTGCCTACGCAATCCTACGATCCATCCCAAACAAAC
TGNNNNNNNNNNNNNNNNNNNNNNNNNNNNNNNNNNNNNNNNNNNNNNNN
NNNNNNNNNNNNNNNNNNNNNNNNNNNNNNNNNNNNNNNNNNNNNNNNNN
NNNNNNNNNNNNNNNNNNNNNNNNNNNNNNNNNNNNNNNNNNNNNNNNNN
NNNNNNNNNNNNNNNNNNNNNNNNNNNNNNNNNNNNNNNNNNNNNNNNNN
NNNNNNNNNNNNNNNNNNNNNNNNNNNNNNNNNNNNNNNNNNNNNNNNNN
NNNNNNNNNNNNNNNNNNNNNNNNNNNN
>19_Jux_M
GAAAGACCCACCCCCTCTTTGAAAATTATTAACAACTCATTAGTAGATCT
CCCAGCTCCATCAAGCCTATCAGCATGATGAAACTTCGGCTCTCTTTTAG
GAGTTTGCTTAGCCGTACAAATTTTGACAGGATTATTCCTAGCTATACAC
TATACCTCCGATACAGCCACCGCATTCAACTCCGTAACACATATCTGCCG
AGACGTAAACTACGGATGGGTCCTCCGCTATCTTCACGCCAACGGAGCAT
CCATATTCTTCATCTGCCTATACCTCCACGTAGGACGAGGCCTGTACTAC
GGATCCTATACATATTCAGAAACATGAAATGTCGGCATCCTCCTCCTATT
TGCCGTAATAGCCACTGCATTCATAGGATATGTATTACCATGAGGACAAA
TATCCTTCTGAGGAGCAACCGTCATCACTAACCTCCTATCTGCTATCCCC
TACATTGGTACTGACCTGGTCCAATGGATCTGAGGTGGCTTCTCTGTAGA
TAAGGCAACCCTCACCCGGTTCTTTGCCTTCCACTTCCTACTCCCCTTCA
TCGTAGCAGCCCTAGTAATAGTCCACTTGCTATTCCTGCACGAAACTGGC
TCTAATAACCCAACAGGCATTCCATCAGACCCCGATATGATCCCATTCCA
CCCCTACTATACTATCAAAGACATTCTAGGATTCCTCACTATATTAACAG
CCCTATCAGCTCTAGTTCTATTTAACCCAGATCTCTTAGGAGACCCAGAT
AACTACACACCAGCAAACCCACTTAACACCCCTCCACACATTAAACCGGA
GTGATACTTCCTATTTGCCTACGCAATCCTACGATCCATCCCAAACAAAC
TGGGTGGAGTCCTAGCCCTAGTCATGTCTATTCTAATCCTAGCAATCGTA
CCCATACTTCACACATCTAAACAACGAAGCATAATATTCCGACCCCTTAG
CCAATGCCTGTTCTGATTACTCGTAGCAATCTTATTGACATTAACCTGAA
TCGGAGGACAACCAGTCGAATACCCTTACGTGATTATCGGACAAACAGCG
TCCATCCTATATTTCCTAACCATTCTAATTTTTATACCCTTAGTCAGCAT
TATAGAAAATCACCTCCTAAAATGAAGA
>20_Jux_M
GAAAGACCCACCCCCTTTTTGAAAATTATTAACAACTCATTAGTAGATCT
CCCAGCTCCATCAAGCCTATCAGCATGATGAAACTTCGGCTCTCTTTTAG
GAGTTTGCTTAGCCGTACAAATTTTGACAGGATTATTCCTAGCTATACAC
TATACCTCCGATACAGCCACCGCATTCAACTCCGTAACACATATCTGCCG
AGACGTAAACTACGGATGGGTCCTCCGCTATCTTCACGCCAACGGAGCAT
CCATATTCTTCATCTGCCTATACCTCCACGTAGGACGAGGCCTGTACTAC
GGATCCTATACATATTCAGAAACATGAAATGTCGGCATCCTCCTCCTATT
TGCCGTAATAGCCACTGCATTCATAGGATATGTATTACCATGAGGACAAA
TATCCTTCTGAGGAGCAACCGTCATCACTAACCTCCTATCTGCTATCCCC
TACATTGGTACTGACCTGGTCCAATGGATCTGAGGTGGCTTCTCTGTAGA
CAAGGCAACCCTCACCCGGTTCTTTGCCTTCCACTTCCTACTCCCCTTCA
TCGTAGCAGCCCTAGTAATAGTCCACTTGCTATTCCTGCACGAAACTGGC
TCTAATAACCCAACAGGCATTCCATCAGACCCCGATATGATCCCATTCCA
CCCCTACTATACTATCAAAGACATTCTAGGATTCCTCACTATATTAACAG
CCCTATCAGCTCTAGTTCTATTTAACCCAGATCTCTTAGGAGACCCAGAT
AACTACACACCAGCAAACCCACTTAACACCCCTCCACACATTAAACCGGA
GTGATACTTCCTATTTGCCTACGCAATCCTACGATCCATCCCAAACAAAC
TGGGTGGAGTCCTAGCCCTAGTCATGTCTATTCTAATCCTAGCAATCGTA
CCCATACTTCACACATCTAAACAACGAAGCATAATATTCCGACCCCTTAG
CCAATGCCTGTTCTGATTACTCGTAGCAATCCTATTGACATTAACCTGAA
TCGGAGGACAACCAGTCGAATACCCTTACGTGATTATCGGACAAACAGCG
TCCATCCTATATTTCCTAACCATTCTAATTTTTATACCCTTAGTCAGCAT
TATAGAAAATCACCTCCTAAAATGAAGA
>22_Jux_F
GAAAGACCCACCCCCTCTCTGAAAATTATTAACAACTCATTAGTAGATCT
CCCAGCTCCATCAAGCCTATCAGCATGATGAAACTTCGGCTCTCTTTTAG
GAGTTTGCTTAGCCGTACAAATTTTGACAGGATTATTCCTAGCTATACAC
TATACCTCCGATACAGCCACCGCATTCAACTCCGTAACACATATCTGCCG
AGACGTAAACTACGGATGGGTCCTCCGCTATCTTCACGCCAACGGAGCAT
CCATATTCTTCATCTGCCTATACCTCCACGTAGGACGAGGCCTGTACTAC
GGATCCTATACATATTCAGAAACATGAAATGTCGGCATCCTCCTCCTATT
TGCCGTAATAGCCACTGCATTCATAGGATATGTATTACCATGAGGACAAA
TATCCTTCTGAGGAGCAACCGTCATCACTAACCTCCTATCTGCTATCCCC
TACATTGGTACTGACCTGGTCCAATGGATCTGAGGTGGCTTCTCTGTAGA
TAAGGCAACCCTCACCCGGTTCTTTGCCTTCCACTTCCTACTCCCCTTCA
TCGTAGCAGCCCTAGTAATAGTCCACTTGCTATTCCTGCACGAAACTGGC
TCTAATAACCCAACAGGCATTCCATCAGACCCCGATATGATCCCATTCCA
CCCCTACTATACTATCAAAGACATTCTAGGATTCCTCACTATATTAACAG
CCCTATCAGCTCTAGTTCTATTTAACCCAGATCTCTTAGGAGACCCAGAT
AACTACACACCAGCAAACCCACTTAACACCCCTCCACACATTAAACCGGA
GTGATACTTCCTATTTGCCTACGCAATCCTACGATCCATCCCAAACAAAC
TGGGTGGAGTCCTAGCCCTAGTCATGTCTATTCTAATCCTAGCAATCGTA
CCCATACTTCACACATCTAAACAACGAAGCATAATATTCCGACCCCTTAG
CCAATGCCTGTTCTGATTACTCGTAGCAATCTTATTGACATTAACCTGAA
TCGGAGGACAACCAGTCGAATACCCTTACGTGATTATCGGACAAACAGCG
TCCATCCTATATTTCCTAACCATTCTAATTTTTATACCCTTAGTCAGCAT
TATAGAAAATCACCTCCTAAAATGAAGA
>23_Jux_F
GAAAGACCCACCCCCTCTTTGAAAATTATTAACAACTCATTAGTAGATCT
CCCAGCTCCATCAAGCCTATCAGCATGATGAAACTTCGGCTCTCTTTTAG
GAGTTTGCTTAGCCGTACAAATTTTGACAGGATTATTCCTAGCTATACAC
TATACCTCCGATACAGCCACCGCATTCAACTCCGTAACACATATCTGCCG
AGACGTAAACTACGGATGGGTCCTCCGCTATCTTCACGCCAACGGAGCAT
CCATATTCTTCATCTGCCTATACCTCCACGTAGGACGAGGCCTGTACTAC
GGATCCTATACATATTCAGAAACATGAAATGTCGGCATCCTCCTCCTATT
TGCCGTAATAGCCACTGCATTCATAGGATATGTATTACCATGAGGACAAA
TATCCTTCTGAGGAGCAACCGTCATCACTAACCTCCTATCTGCTATCCCC
TACATTGGTACTGACCTGGTCCAATGGATCTGAGGTGGCTTCTCTGTAGA
TAAGGCAACCCTCACCCGGTTCTTAGCCTTCCACTTCCTACTCCCCTTCA
TCGTAGCAGCCCTAGTAATAGTCCACTTGCTATTCCTGCACGAAACGGGC
TCTAATAACCCAACAGGCATTCCATCAGACCCCGATATGATCCCATTCCA
CCCCTACTATACTATCAAAGACATTCTAGGATTCCTCACTATATTAACAG
CCCTATCAGCTCTAGTTCTATTTAACCCAGATCTCTTAGGAGACCCAGAT
AACTACACACCAGCAAACCCACTTAACACCCCTCCACACATTAAACCGGA
GTGATACTTCCTATTTGCCTACGCAATCCTACGATCCATCCCAAACAAAC
TGGGTGGAGTCCTAGCCCTAGTCATGTCTATTCTAATCCTAGCAATCGTA
CCCATACTTCACACATCTAAACAACGAAGCATAATATTCCGACCCCTTAG
CCAATGCCTGTTCTGATTACTCGTAGCAATCTTATTGACATTAACCTGAA
TCGGAGGACAACCAGTCGAATACCCTTACGTGATTATCGGACAAACAGCG
TCCATCCTATATTTCCTAACCATTCTAATTTTTATACCCTTAGTCAGCAT
TATAGAAAATCACCTCCTAAAATGAAGA
>25_Jux_F
GAAAGACCCACCCCCTCTTTGAAAATTATTAACAACTCATTAGTAGATCT
CCCAGCTCCATCAAGCCTATCAGCATGATGAAACTTCGGCTCTCTTTTAG
GAGTTTGCTTAGCCGTACAAATTTTGACAGGATTATTCCTAGCTATACAC
TATACCTCCGATACAGCCACCGCATTCAACTCCGTAACACATATCTGCCG
AGACGTAAACTACGGATGGGTCCTCCGCTATCTTCACGCCAACGGAGCAT
CCATATTCTTCATCTGCCTATACCTCCACGTAGGACGAGGCCTGTACTAC
GGATCCTATACATATTCAGAAACATGAAATGTCGGCATCCTCCTCCTATT
TGCCGTAATAGCCACTGCATTCATAGGATATGTATTACCATGAGGACAAA
TATCCTTCTGAGGAGCAACCGTCATCACTAACCTCCTATCTGCTATCCCC
TACATTGGTACTGACCTGGTCCAATGGATCTGAGGTGGCTTCTCTGTAGA
TAAGGCAACCCTCACCCGGTTCTTTGCCTTCCACTTCCTACTCCCCTTCA
TCGTAGCAGCCCTAGTAATAGTCCACTTGCTATTCCTGCACGAAACTGGC
TCTAATAACCCAACAGGCATTCCATCAGACCCCGATATGATCCCATTCCA
CCCCTACTATACTATCAAAGACATTCTAGGATTCCTCACTATATTAACAG
CCCTATCAGCTCTAGTTCTATTTAACCCAGATCTCTTAGGAGACCCAGAT
AACTACACACCAGCAAACCCACTTAACACCCCTCCACACATTAAACCGGA
GTGATACTTCCTATTTGCCTACGCAATCCTACGATCCATCCCAAACAAAC
TGGGTGGAGTCCTAGCCCTAGTCATGTCTATTCTAATCCTAGCAATCGTA
CCCATACTTCACACATCTAAACAACGAAGCATAATATTCCGACCCCTTAG
CCAATGCCTGTTCTGATTACTCGTAGCAATCTTATTGACATTAACCTGAA
TCGGAGGACAACCAGTCGAATACCCTTACGTGATTATCGGACAAACAGCG
TCCATCCTATATTTCCTAACCATTCTAATTTTTATACCCTTAGTCAGCAT
TATAGAAAATCACCTCCTAAAATGAAGA
>31_Jux_F
GAAAGACCCACCCCCTCTTTGAAAATTATTAACAACTCATTAGTAGATCT
CCCAGCTCCATCAAGCCTATCAGCATGATGAAACTTCGGCTCTCTTTTAG
GAGTTTGCTTAGCCGTACAAATTTTGACAGGATTATTCCTAGCTATACAC
TATACCTCCGATACAGCCACCGCATTCAACTCCGTAACACATATCTGCCG
AGACGTAAACTACGGATGGGTCCTCCGCTATCTTCACGCCAACGGAGCAT
CCATATTCTTCATCTGCCTATACCTCCACATAGGACGAGGCCTGTACTAC
GGATCCTATACATATTCAGAAACATGAAATGTCGGCATCCTCCTCCTATT
TGCCGTAATAGCCACTGCATTCATAGGATATGTATTACCATGAGGACAAA
TATCCTTCTGAGGAGCAACCGTCATCACTAACCTCCTATCTGCTATCCCC
TACATTGGTACTGACCTGGTCCAATGGATCTGAGGTGGCTTCTCTGTAGA
TAAGGCAACCCTCACCCGGTTCTTTGCCTTCCACTTCCTACTCCCCTTCA
TCGTAGCAGCCCTAGTAATAGTCCACTTGCTATTCCTGCACGAAACTGGC
TCTAATAACCCAACAGGCATTCCATCAGACCCCGATATGATCCCATTCCA
CCCCTACTATACTATCAAAGACATTCTAGGATTCCTCACTATATTAACAG
CCCTATCAGCTCTAGTTCTATTTAACCCAGATCTCTTAGGAGACCCAGAT
AACTACACACCAGCAAACCCACTTAACACCCCTCCACACATTAAACCGGA
GTGATACTTCCTATTTGCCTACGCAATCCTACGATCCATCCCAAACAAAC
TGGGTGGAGTCCTAGCCCTAGTCATGNNNNNNNNNNNNNNNNNNNNNNNN
NNNNNNNNNNNNNNNNNNNNNNNNNNNNNNNNNNNNNNNNNNNNNNNNNN
NNNNNNNNNNNNNNNNNNNNNNNNNNNNNNNNNNNNNNNNNNNNNNNNNN
NNNNNNNNNNNNNNNNNNNNNNNNNNNNNNNNNNNNNNNNNNNNNNNNNN
NNNNNNNNNNNNNNNNNNNNNNNNNNNNNNNNNNNNNNNNNNNNNNNNNN
NNNNNNNNNNNNNNNNNNNNNNNNNNNN
>33_Jux_F
GAAAGACCCACCCCCTCTTTGAAAATTATTAACAACTCATTAGTAGATCT
CCCAGCTCCATCAAGCCTATCAGCATGATGAAACTTCGGCTCTCTTTTAG
GAGTTTGCTTAGCCGTACAAATTTTGACAGGATTATTCCTAGCTATACAC
TATACCTCCGATACAGCCACCGCATTCAACTCCGTAACACATATCTGCCG
AGACGTAAACTACGGATGGGTCCTCCGCTATCTTCACGCCAACGGAGCAT
CCATATTCTTCATCTGCCTATACCTCCACATAGGACGAGGCCTGTACTAC
GGATCCTATACATATTCAGAAACATGAAATGTCGGCATCCTCCTCCTATT
TGCCGTAATAGCCACTGCATTCATAGGATATGTATTACCATGAGGACAAA
TATCCTTCTGAGGAGCAACCGTCATCACTAACCTCCTATCTGCTATCCCC
TACATTGGTACTGACCTGGTCCAATGGATCTGAGGTGGCTTCTCTGTAGA
TAAGGCAACCCTCACCCGGTTCTTTGCCTTCCACTTCCTACTCCCCTTCA
TCGTAGCAGCCCTAGTAATAGTCCACTTGCTATTCCTGCACGAAACTGGC
TCTAATAACCCAACAGGCATTCCATCAGACCCCGATATGATCCCATTCCA
CCCCTACTATACTATCAAAGACATTCTAGGATTCCTCACTATATTAACAG
CCCTATCAGCTCTAGTTCTATTTAACCCAGATCTCTTAGGAGACCCAGAT
AACTACACACCAGCAAACCCACTTAACACCCCTCCACACATTAAACCGGA
GTGATACTTCCTATTTGCCTACGCAATCCTACGATCCATCCCAAACAAAC
TGGGTGGAGTCCTAGCCCTAGTCATGTCTATTCTAATCCTAGCAATCGTA
CCCATACTTCACACATCTAAACAACGAAGCATAATATTCCGACCCCTTAG
CCAATGCCTGTTCTGATTACTCGTAGCAATCTTATTGACATTAACCTGAA
TCGGAGGACAACCAGTCGAATACCCTTACGTGATTATCGGACAAACAGCG
TCCATCCTATATTTCCTAACCATTCTAATTTTTATACCCTTAGTCAGCAT
TATAGAAAATCACCTCCTAAAATGAAGA
>37_Jux_F
GAAAGACCCACCCCCTCTTTGAAAATTATTAACAACTCATTAGTAGATCT
CCCAGCTCCATCAAGCCTATCAGCATGATGAAACTTCGGCTCTCTTTTAG
GAGTTTGCTTAGCCGTACAAATTTTGACAGGATTATTCCTAGCTATACAC
TATACCTCCGATACAGCCACCGCATTCAACTCCGTAACACATATCTGCCG
AGACGTAAACTACGGATGGGTCCTCCGCTATCTTCACGCCAACGGAGCAT
CCATATTCTTCATCTGCCTATACCTCCACGTAGGACGAGGCCTGTACTAC
GGATCCTATACATATTCAGAAACATGAAATGTCGGCATCCTCCTCCTATT
TGCCGTAATAGCCACTGCATTCATAGGATATGTATTACCATGAGGACAAA
TATCCTTCTGAGGAGCAACCGTCATCACTAACCTCCTATCTGCTATCCCC
TACATTGGTACTGACCTGGTCCAATGGATCTGAGGTGGCTTCTCTGTAGA
TAAGGCAACCCTCACCCGGTTCTTTGCCTTCCACTTCCTACTCCCCTTCA
TCGTAGCAGCCCTAGTAATAGTCCACTTGCTATTCCTGCACGAAACTGGC
TCTAATAACCCAACAGGCATTCCATCAGACCCCGATATGATCCCATTCCA
CCCCTACTATACTATCAAAGACATTCTAGGATTCCTCACTATATTAACAG
CCCTATCAGCTCTAGTTCTATTTAACCCAGATCTCTTAGGAGACCCAGAT
AACTACACACCAGCAAACCCACTTAACACCCCTCCACACATTAAACCGGA
GTGATACTTCCTATTTGCCTACGCAATCCTACGATCCATCCCAAACAAAC
TGGGTGGAGTCCTAGCCCTAGTCATGTCTATTCTAATCCTAGCAATCGTA
CCCATACTTCACACATCTAAACAACGAAGCATAATATTCCGACCCCTTAG
CCAATGCCTGTTCTGATTACTCGTAGCAATCTTATTGACATTAACCTGAA
TCGGAGGACAACCAGTCGAATACCCTTACGTGATTATCGGACAAACAGCG
TCCATCCTATATTTCCTAACCATTCTAATTTTTATACCCTTAGTCAGCAT
TATAGAAAATCACCTCCTAAAATGAAGA
>38_Jux_F
GAAAGACCCACCCCCTCTTTGGAAATTATTAACAACTCATTAGTAGATCT
CCCAGCTCCATCAAGCCTATCAGCATGATGAAACTTCGGCTCTCTTTTAG
GAGTTTGCTTAGCCGTACAAATTTTGACAGGATTATTCCTAGCTATACAC
TATACCTCCGATACAGCCACCGCATTCAACTCCGTAACACATATCTGCCG
AGACGTAAACTACGGATGGGTCCTCCGCTATCTTCACGCCAACGGAGCAT
CCATATTCTTCATCTGCCTATACCTCCACGTAGGACGAGGCCTGTACTAC
GGATCCTATACATATTCAGAAACATGAAATGTCGGCATCCTCCTCCTATT
TGCCGCAATAGCCACTGCATTCATAGGATATGTATTACCATGAGGACAAA
TATCCTTCTGAGGAGCAACCGTCATCACTAACCTCCTATCTGCTATCCCC
TACATTGGTACTGACCTGGTCCAATGGATCTGAGGTGGCTTCTCTGTAGA
TAAGGCAACCCTCACCCGGTTCTTTGCCTTCCACTTCCTACTCCCCTTCA
TCGTAGCAGCCCTAGTAATAGTCCACTTGCTATTCCTGCACGAAACTGGC
TCTAATAACCCAACAGGCATTCCATCAGACCCCGATATGATCCCATTCCA
CCCCTACTATACTATCAAAGACATTCTAGGATTCCTCACTATATTAACAG
CCCTATCAGCTCTAGTTCTATTTAACCCAGATCTCTTAGGAGACCCAGAT
AACTACACACCAGCAAACCCACTTAACACCCCTCCACACATTAAACCGGA
GTGATACTTCCTATTTGCCTACGCAATCCTACGATCCATCCCAAACAAAC
TGGGTGGAGTCCTAGCCCTAGTCATGTCTATTCTAATCCTAGCAATCGTA
CCCATACTTCACACATCTAAACAACGAAGCATAATATTCCGACCCCTTAG
CCAATGCCTGTTCTGATTACTCGTAGCAATCTTATTGACATTAACCTGAA
TCGGAGGACAACCAGTCGAATACCCTTACGTGATTATCGGACAAACAGCG
TCCATCCTATATTTCCTAACCATTCTAATTTTTATACCCTTAGTCAGCAT
TATAGAAAATCACCTCCTAAAATGAAGA
>39_Jux_F
GAAAGACCCACCCCCTCTTTGAAAATTATTAACAACTCATTAGTAGATCT
CCCAGCTCCATCAAGCCTATCAGCATGATGAAACTTCGGCTCTCTTTTAG
GAGTTTGCTTAGCCGTACAAATTTTGACAGGATTATTCCTAGCTATACAC
TATACCTCCGATACAGCCACCGCATTCAACTCCGTAACACATATCTGCCG
AGACGTAAACTACGGATGGGTCCTCCGCTATCTTCACGCCAACGGAGCAT
CCATATTCTTCATCTGCCTATACCTCCACGTAGGACGAGGCCTGTACTAC
GGATCCTATACATATTCAGAAACATGAAATGTCGGCATCCTCCTCCTATT
TGCCGTAATAGCCACTGCATTCATAGGATATGTATTACCATGAGGACAAA
TATCCTTCTGAGGAGCAACCGTCATCACTAACCTCCTATCTGCTATCCCC
TACATTGGTACTGACCTGGTCCAATGGATCTGAGGTGGCTTCTCTGTAGA
TAAGGCAACCCTCACCCGGTTCTTTGCCTTCCACTTCCTACTCCCCTTCA
TCGTAGCAGCCCTAGTAATAGTCCACTTGCTATTCCTGCACGAAACTGGC
TCTAATAACCCAACAGGCATTCCATCAGACCCCGATATGATCCCATTCCA
CCCCTACTATACTATCAAAGACATTCTAGGATTCCTCACTATATTAACAG
CCCTATCAGCTCTAGTTCTATTTAACCCAGATCTCTTAGGAGACCCAGAT
AACTACACACCAGCAAACCCACTTAACACCCCTCCACACATTAAACCGGA
GTGATACTTCCTATTTGCCTACGCAATCCTACGATCCATCCCAAACAAAC
TGGGTGGAGTCCTAGCCCTAGTCATGTCTATTCTAATCCTAGCAATCGTA
CCCATACTTCACACATCTAAACAACGAAGCATAATATTCCGACCCCTTAG
CCAATGCCTGTTCTGATTACTCGTAGCAATCTTATTGACATTAACCTGAA
TCGGAGGACAACCAGTCGAATACCCTTACGTGATTATCGGACAAACAGCG
TCCATCCTATATTTCCTAACCATTCTAATTTTTATACCCTTAGTCAGCAT
TATAGAAAATCACCTCCTAAAATGAAGA
>40_Jux_F
GAAAGACCCACCCCCTCTTTGAAAATTATTAACAACTCATTAGTAGATCT
CCCAGCTCCATCAAGCCTATCAGCATGATGAAACTTCGGCTCTCTTTTAG
GAGTTTGCTTAGCCGTACAAATTTTGACAGGATTATTCCTAGCTATACAC
TATACCTCCGATACAGCCACCGCATTCAACTCCGTAACACATATCTGCCG
AGACGTAAACTACGGATGGGTCCTCCGCTATCTTCACGCCAACGGAGCAT
CCATATTCTTCATCTGCCTATACCTCCACGTAGGACGAGGCCTGTACTAC
GGATCCTATACATATTCAGAAACATGAAATGTCGGCATCCTCCTCCTATT
TGCCGTAATAGCCACTGCATTCATAGGATATGTATTACCATGAGGACAAA
TATCCTTCTGAGGAGCAACCGTCATCACTAACCTCCTATCTGCTATCCCC
TACATTGGTACTGACCTGGTCCAATGGATCTGAGGTGGCTTCTCTGTAGA
TAAGGCAACCCTCACCCGGTTCTTTGCCTTCCACTTCCTACTCCCCTTCA
TCGTAGCAGCCCTAGTAATAGTCCACTTGCTATTCCTGCACGAAACTGGC
TCTAATAACCCAACAGGCATTCCATCAGACCCCGATATGATCCCATTCCA
CCCCTACTATACTATCAAAGACATTCTAGGATTCCTCACTATATTAACAG
CCCTATCAGCTCTAGTTCTATTTAACCCAGATCTCTTAGGAGACCCAGAT
AACTACACACCAGCAAACCCACTTAACACCCCTCCACACATTAAACCGGA
GTGATACTTCCTATTTGCCTACGCAATCCTACGATCCATCCCAAACAAAC
TGGGTGGAGTCCTAGCCCTAGTCATGTCTATTCTAATCCTAGCAATCGTA
CCCATACTTCACACATCTAAACAACGAAGCATAATATTCCGACCCCTTAG
CCAATGCCTGTTCTGATTACTCGTAGCAATCTTATTGACATTAACCTGAA
TCGGAGGACAACCAGTCGAATACCCTTACGTGATTATCGGACAAACAGCG
TCCATCCTATATTTCCTAACCATTCTAATTTTTATACCCTTAGTCAGCAT
TATAGAAAATCACCTCCTAAAATGAAGA
>106mm_Xox_
GAAAGACCCACCCCCTCTTTGAAAATTATTAACAACTCATTAGTAGATCT
CCCAGCTCCATCAAGCCTATCAGCATGATGAAACTTCGGCTCTCTTTTAG
GAGTTTGCTTAGCCGTACAAATTTTGACAGGATTATTCCTAGCTATACAC
TATACCTCCGATACAGCCACCGCATTCAACTCCGTAACACATATCTGCCG
AGACGTAAACTACGGATGGGTCCTCCGCTATCTTCACGCCAACGGAGCAT
CCATATTCTTCATCTGCCTATACCTCCACATAGGACGAGGCCTGTACTAC
GGATCCTATACATATTCAGAAACATGAAATGTCGGCATCCTCCTCCTATT
TGCCGTAATAGCCACTGCATTCATAGGATATGTATTACCATGAGGACAAA
TATCCTTCTGAGGAGCAACCGTCATCACTAACCTCCTATCTGCTATCCCC
TACATTGGTACTGACCTGGTCCAATGGATCTGAGGTGGCTTCTCTGTAGA
TAAGGCAACCCTCACCCGGTTCTTTGCCTTCCACTTCCTACTCCCCTTCA
TCGTAGCAGCCCTAGTAATAGTCCACTTGCTATTCCTGCACGAAACTGGC
TCTAATAACCCAACAGGCATTCCATCAGACCCCGATATGATCCCATTCCA
CCCCTACTATACTATCAAAGACATTCTAGGATTCCTCACTATATTAACAG
CCCTATCAGCTCTAGTTCTATTTAACCCAGATCTCTTAGGAGACCCAGAC
AACTACACACCAGCAAACCCACTCAACACCCCTCCACACATTAAACCGGA
GTGATACTTCCTATTTGCCTACGCAATCCTACGATCCATCCCAAACAAAC
TGGGTGGAGTCCTAGCCCTAGTCATGTCTATTCTAATCCTAGCAATCGTA
CCCATACTTCACACATCTAAACAACGAAGCATAATATTCCGACCCCTTAG
CCAATGCCTGTTCTGATTACTCGTAGCAATCTTATTGACATTAACCTGAA
TCGGAGGACAACCAGTCGAATACCCTTACGTGATTATCGGACAAACAGCG
TCCATCCTATATTTCCTAACCATTCTAATTTTTATACCCTTAGTCAGCAT
TATAGAAAATCACCTCCTAAAATGAAGA
>02_Pin_F
GAAAGACCCACCCCCTCTTTGAAAATTATTAACAACTCATTAGTAGATCT
CCCAGCTCCATCAAGCCTATCAGCATGATGAAACTTCGGCTCTCTTTTAG
GAGTTTGCTTAGCCGTACAAATTTTGACAGGATTATTCCTAGCTATACAC
TATACCTCCGATACAGCCACCGCATTCAACTCCGTAACACATATCTGCCG
AGACGTAAACTACGGATGGGTCCTCCGCTATCTTCACGCCAACGGAGCAT
CCATATTCTTCATCTGCCTATACCTCCACGTAGGACGAGGCCTGTACTAC
GGATCCTATACATATTCAGAAACATGAAATGTCGGCATCCTCCTCCTATT
TGCCGTAATAGCCACTGCATTCATAGGATATGTATTACCATGAGGACAAA
TATCCTTCTGAGGAGCAACCGTCATCACTAACCTCCTATCTGCTATCCCC
TACATTGGTACTGACCTGGTCCAATGGATCTGAGGTGGCTTCTCTGTAGA
TAAGGCAACCCTCACCCGGTTCTTTGCCTTCCACTTCCTACTCCCCTTCA
TCGTAGCAGCCCCATTAATAGTCCACTTGCTGTTCCTGCACCAAACTGGC
TCTAATAACCCAACAGGCATTCCATCAGACCCCGATATGATCCCATTCCA
CCCCTACTATACTATCAAAGACATTCTAGGATTCCTCACTATATTAACAG
CCCTATCATCTCTAGTCCTATTTAACCCAGATCTCTTAGGAGACCCAGAT
AACTACTCCCCAGCCAACTCACTTAATACCCCTCCACCCATTAAACCGGA
GTGATACTTCCTATTTGCCTACGCAATCTTACGATCCATCCNNNNNNNNN
NNNNNNNNNNNNNNNNNNNNNNNNNNNNNNNNNNNNNNNNNNNNNNNNNN
NNNNNNNNNNNNNNNNNNNNNNNNNNNNNNNNNNNNNNNNNNNNNNNNNN
NNNNNNNNNNNNNNNNNNNNNNNNNNNNNNNNNNNNNNNNNNNNNNNNNN
NNNNNNNNNNNNNNNNNNNNNNNNNNNNNNNNNNNNNNNNNNNNNNNNNN
NNNNNNNNNNNNNNNNNNNNNNNNNNNNNNNNNNNNNNNNNNNNNNNNNN
NNNNNNNNNNNNNNNNNNNNNNNNNNNN
>03_Pin_F
GAAAGACCCACCCCCTCTTTGAAAATTATTAACAACTCATTAGTAGATCT
CCCAGCTCCATCAAGCCTATCAGCATGATGAAACTTCGGCTCTCTTTTAG
GAGTTTGCTTAGCCGTACAAATTTTGACAGGATTATTCCTAGCTATACAC
TATACCTCCGATACAGCCACCGCATTCAACTCCGTAACACATATCTGCCG
AGACGTAAACTACGGATGGGTCCTCCGCTATCTTCACGCCAACGGAGCAT
CCATATTCTTCATCTGCCTATACCTCCACGTAGGACGAGGCCTGTACTAC
GGATCCTATACATATTCAGAAACATGAAATGTCGGCATCCTCCTCCTATT
TGCCGTAATAGCCACTGCATTCATAGGATATGTATTACCATGAGGACAAA
TATCCTTCTGAGGAGCAACCGTCATCACTAACCTCCTATCTGCTATCCCC
TACATTGGTACTGACCTGGTCCAATGGATCTGAGGTGGCTTCTCTGTAGA
TAAGGCAACCCTCACCCGGTTCTTTGCCTTCCACTTCCTACTCCCCTTCA
TCGTAGCAGCCCTAGTAATAGTCCACTTGCTATTCCTGCACGAAACTGGC
TCTAATAACCCAACAGGCATTCCATCAGACCCCGATATGATCCCATTCCA
CCCCTACTATACTATCAAAGACATTCTAGGATTCCTCACTATATTAACAG
CCCTATCAGCTCTAGTTCTATTTAACCCAGATCTCTTAGGAGACCCAGAT
AACTACACACCAGCAAACCCACTTAACACCCCTCCACACATTAAACCGGA
GTGATACTTCCTATTTGCCTACGCAATCCTACGATCCATCCCAAACAAAC
TGGGTGGAGTCCTAGCCCTAGTCATGTCTATTCTAATCCTAGCAATCGTA
CCCATACTTCACACATCTAAACAACGAAGCATAATATTCCGACCCCTTAG
CCAATGCCTGTTCTGATTACTCGTAGCAATCTTATTGACATTAACCTGAA
TCGGAGGACAACCAGTCGAATACCCTTACGTGATTATCGGACAAACAGCG
TCCANNNNNNNNNNNNNNNNNNNNNNNNNNNNNNNNNNNNNNNNNNNNNN
NNNNNNNNNNNNNNNNNNNNNNNNNNNN
>04_Pin_F
GAAAGACCCACCCCCTCTTTGAAAATTATTAACAACTCATTAGTAGATCT
CCCAGCTCCATCAAGCCTATCAGCATGATGAAACTTCGGCTCTCTTTTAG
GAGTTTGCTTAGCCGTACAAATTTTGACAGGATTATTCCTAGCTATACAC
TATACCTCCGATACAGCCACCGCATTCAACTCCGTAACACATATCTGCCG
AGACGTAAACTACGGATGGGTCCTCCGCTATCTTCACGCCAACGGAGCAT
CCATATTCTTCATCTGCCTATACCTCCACGTAGGACGAGGCCTGTACTAC
GGATCCTATACATATTCAGAAACATGAAATGTCGGCATCCTCCTCCTATT
TGCCGTAATAGCCACTGCATTCATAGGATATGTATTACCATGAGGACAAA
TATCCTTCTGAGGAGCAACCGTCATCACTAACCTCCTATCTGCTATCCCC
TACATTGGTACTGACCTGGTCCAATGGATCTGAGGTGGCTTCTCTGTAGA
TAAGGCAACCCTCACCCGGTTCTTTGCCTTCCACTTCCTACTCCCCTTCA
TCGTAGCAGCCCTAGTAATAGTCCACTTGCTATTCCTGCACGAAACTGGC
TCTAATAACCCAACAGGCATTCCATCAGACCCCGATATGATCCCATTCCA
CCCCTACTATACTATCAAAGACATTCTAGGATTCCTCACTATATTAACAG
CCCTATCAGCTCTAGTTCTATTTAACCCAGATCTCTTAGGAGACCCAGAT
AACTACACACCAGCAAACCCACTTAACACCCCTCCACACATTAAACCGGA
GTGATACTTCCTATTTGCCTACGCAATCCTACGATCCATCCCAAACAAAC
TGGGTGGAGTCCTAGCCCTAGTCATGTCTATTCTAATCCTAGCAATCGTA
CCCATACTTCACACATCTAAACAACGAAGCATAATATTCCGACCCCTTAG
CCAATGCCTGTTCTGATTACTCGTAGCAATCTTATTGACATTAACCTGAA
TCGGAGGACAACCAGTCGAATACCCTTACGTGATTATCGGACAAACAGCG
TCCATCCTATATTTCCTAACCATTCTAATTTTTATACCCTTAGTCAGCAT
TATAGAAAATCACCTCCTAAAATGAAGA
>05_Pin_F
GAAAGACCCACCCCCTCTTTGAAAATTATTAACAACTCATTAGTAGATCT
CCCAGCTCCATCAAGCCTATCAGCATGATGAAACTTCGGCTCTCTTTTAG
GAGTTTGCTTAGCCGTACAAATTTTGACAGGATTATTCCTAGCTATACAC
TATACCTCCGATACAGCCACCGCATTCAACTCCGTAACACATATCTGCCG
AGACGTAAACTACGGATGGGTCCTCCGCTATCTTCACGCCAACGGAGCAT
CCATATTCTTCATCTGCCTATACCTCCACGTAGGACGAGGCCTGTACTAC
GGATCCTATACATATTCAGAAACATGAAATGTCGGCATCCTCCTCCTATT
TGCCGTAATAGCCACTGCATTCATAGGATATGTATTACCATGAGGACAAA
TATCCTTCTGAGGAGCAACCGTCATCACTAACCTCCTATCTGCTATCCCC
TACATTGGTACTGACCTGGTCCAATGGATCTGAGGTGGCTTCTCTGTAGA
TAAGGCAACCCTCACCCGGTTCTTTGCCTTCCACTTCCTACTCCCCTTCA
TCGTAGCAGCCCTAGTAATAGTCCACTTGCTATTCCTGCACGAAACTGGC
TCTAATAACCCAACAGGCATTCCATCAGACCCCGATATGATCCCATTCCA
CCCCTACTATACTATCAAAGACATTCTAGGATTCCTCACTATATTAACAG
CCCTATCAGCTCTAGTTCTATTTAACCCAGATCTCTTAGGAGACCCAGAT
AACTACACACCAGCAAACCCACTTAACACCCCTCCACACATTAAACCGGA
GTGATACTTCCTATTTGCCTACGCAATCCTACGATCCATCCCAAACAAAC
TGGGTGGAGTCCTAGCCCTAGTCATGTCTATTCTAATCCTAGCAATCGTA
CCCATACTTCACACATCTNNNNNNNNNNNNNNNNNNNNNNNNNNNNNNNN
NNNNNNNNNNNNNNNNNNNNNNNNNNNNNNNNNNNNNNNNNNNNNNNNNN
NNNNNNNNNNNNNNNNNNNNNNNNNNNNNNNNNNNNNNNNNNNNNNNNNN
NNNNNNNNNNNNNNNNNNNNNNNNNNNNNNNNNNNNNNNNNNNNNNNNNN
NNNNNNNNNNNNNNNNNNNNNNNNNNNN
>07_Pin_F
GAAAGACCCACCCCCTCTTTGAAAATTATTAACAACTCATTAGTAGATCT
CCCAGCTCCATCAAGCCTATCAGCATGATGAAACTTCGGCTCTCTTTTAG
GAGTTTGCTTAGCCGTACAAATTTTGACAGGATTATTCCTAGCTATACAC
TATACCTCCGATACAGCCACCGCATTCAACTCCGTAACACATATCTGCCG
AGACGTAAACTACGGATGGGTCCTCCGCTATCTTCACGCCAACGGAGCAT
CCATATTCTTCATCTGCCTATACCTCCACGTAGGACGAGGCCTGTACTAC
GGATCCTATACATATTCAGAAACATGAAATGTCGGCATCCTCCTCCTATT
TGCCGTAATAGCCACTGCATTCATAGGATATGTATTACCATGAGGACAAA
TATCCTTCTGAGGAGCAACCGTCATCACTAACCTCCTATCTGCTATCCCC
TACATTGGTACTGACCTGGTCCAATGGATCTGAGGTGGCTTCTCTGTAGA
TAAGGCAACCCTCACCCGGTTCTTTGCCTTCCACTTCCTACTCCCCTTCA
TCGTAGCAGCCCTAGTAATAGTCCACTTGCTATTCCTGCACGAAACTGGC
TCTAATAACCCAACAGGCATTCCATCAGACCCCGATATGATCCCATTCCA
CCCCTACTATACTATCAAAGACATTCTAGGATTCCTCACTATATTAACAG
CCCTATCAGCTCTAGTTCTATTTAACCCAGATCTCTTAGGAGACCCAGAT
AACTACACACCAGCAAACCCACTTAACACCCCTCCACACATTAAACCGGA
GTGATACTTCCTATTTGCCTACGCAATCCTACGATCCATCCCAAACAAAC
TGGGTGGAGTCCTAGCCCTAGTCATGTCTATTCTAATCCTAGCAATCGTA
CCCATACTTCACACATCTAAACAACGAAGCATAATATTCCGACCCCTTAG
CCAATGCCTGTTCTGATTACTCGTAGCAATCTTATTGACATTAACCTGAA
TCGGAGGACAACCAGTCGAATACCCTTACGTGATTATCGGACAAACAGCG
TCCATCCTATATTTCCTACCCATTCTAATTTTTATACCCTTAGTCAGCAT
TATAGAAAATCACCTCCTAAAATGAAGA
>08_Pin_F
GAAAGACCCACCCCCTCTTTGAAAATTATTAACAACTCATTAGTAGATCT
CCCAGCTCCATCAAGCCTATCAGCATGATGAAACTTCGGCTCTCTTTTAG
GAGTTTGCTTAGCCGTACAAATTTTGACAGGATTATTCCTAGCTATACAC
TATACCTCCGATACAGCCACCGCATTCAACTCCGTAACACATATCTGCCG
AGACGTAAACTACGGATGGGTCCTCCGCTATCTTCACGCCAACGGAGCAT
CCATATTCTTCATCTGCCTATACCTCCACGTAGGACGAGGCCTGTACTAC
GGATCCTATACATATTCAGAAACATGAAATGTCGGCATCCTCCTCCTATT
TGCCGTAATAGCCACTGCATTCATAGGATATGTATTACCATGAGGACAAA
TATCCTTCTGAGGAGCAACCGTCATCACTAACCTCCTATCTGCTATCCCC
TACATTGGTACTGACCTGGTCCAATGGATCTGAGGTGGCTTCTCTGTAGA
TAAGGCAACCCTCACCCGGTTCTTTGCCTTCCACTTCCTACTCCCCTTCA
TCGTAGCAGCCCTAGTAATAGTCCACTTGCTATTCCTGCACGAAACTGGC
TCTAATAACCCAACAGGCATTCCATCAGACCCCGATATGATCCCATTCCA
CCCCTACTATACTATCAAAGACATTCTAGGATTCCTCACTATATTAACAG
CCCTATCAGCTCTAGTTCTATTTAACCCAGATCTCTTAGGAGACCCAGAT
AACTACACACCAGCAAACCCACTTAACACCCCTCCACACATTAAACCGGA
GTGATACTTCCTATTTGCCTACGCAATCCTACGATCCATCCCAAACAAAC
TGGGTGGAGTCCTAGCCCTAGTCATGTCTATTCTAATCCTAGCAATCGTA
CCCATACTTCACACATCTAAACAACGAAGCATAATATTCCGACCCCTTAG
CCAATGCCTGTTCTGATTACTCGTAGCAATCTTATTGACATTAACCTGAA
TCGGAGGACAACCAGTCGAATACCCTTACGTGATTATCGGACAAACAGCG
TCCATCCTATATTTCCTAACCATTCTAATTTTTATACCCTTAGTCAGCAT
TATAGAAAATCACCTCCTAAAATGAAGA
>09_Pin_F
GAAAGACCCACCCCCTCTTTGAAAATTATTAACAACTCATTAGTAGATCT
CCCAGCTCCATCAAGCCTATCAGCATGATGAAACTTCGGCTCTCTTTTAG
GAGTTTGCTTAGCCGTACAAATTTTGACAGGATTATTCCTAGCTATACAC
TATACCTCCGATACAGCCACCGCATTCAACTCCGTAACACATATCTGCCG
AGACGTAAACTACGGATGGGTCCTCCGCTATCTTCACGCCAACGGAGCAT
CCATATTCTTCATCTGCCTATACCTCCACGTAGGACGAGGCCTGTACTAC
GGATCCTATACATATTCAGAAACATGAAATGTCGGCATCCTCCTCCTATT
TGCCGTAATAGCCACTGCATTCATAGGATATGTATTACCATGAGGACAAA
TATCCTTCTGAGGAGCAACCGTCATCACTAACCTCCTATCTGCTATCCCC
TACATTGGTACTGACCTGGTCCAATGGATCTGAGGTGGCTTCTCTGTAGA
TAAGGCAACCCTCACCCGGTTCTTTGCCTTCCACTTCCTACTCCCCTTCA
TCGTAGCAGCCCTAGTAATAGTCCACTTGCTATTCCTGCACGAAACTGGC
TCTAATAACCCAACAGGCATTCCATCAGACCCCGATATGATCCCATTCCA
CCCCTACTATACTATCAAAGACATTCTAGGATTCCTCACTATATTAACAG
CCCTATCAGCTCTAGTTCTATTTAACCCAGATCTCTTAGGAGACCCAGAT
AACTACACACCAGCAAACCCACTTAACACCCCTCCACACATTAAACCGGA
GTGATACTTCCTATTTGCCTACGCAATCCTACGATCCATCCCAAACAAAC
TGGGTGGAGTCCTAGCCCTAGTCATGTCTATTCTAATCCTAGCAATCGTA
CCCATACTTCACACATCTAAACAACGAAGCATAATATTCCGACCCCTTAG
CCAATGCCTGTTCTGATTACTCGTAGCAATCTTATTGACATTAACCTGAA
TCGGAGGACAACCAGTCGAATACCCTTACGTGATTATCGGACAAACAGCG
TCCATCCTATATTTCCTACCCATTCTAATTTTTATACCCTTAGTCAGCAT
TATAGAAAATCACCTCCTAAAATGAAGA
>10_Pin_F
GAAAGACCCACCCCCTCTTTGAAAATTATTAACAACTCATTAGTAGATCT
CCCAGCTCCATCAAGCCTATCAGCATGATGAAACTTCGGCTCTCTTTTAG
GAGTTTGCTTAGCCGTACAAATTTTGACAGGATTATTCCTAGCTATACAC
TATACCTCCGATACAGCCACCGCATTCAACTCCGTAACACATATCTGCCG
AGACGTAAACTACGGATGGGTCCTCCGCTATCTTCACGCCAACGGAGCAT
CCATATTCTTCATCTGCCTATACCTCCACGTAGGACGAGGTCTGTACTAC
GGATCCTATACATATTCAGAAACATGAAATGTCGGCATCCTCCTCCTATT
TGCCGTAATAGCCACTGCATTCATAGGATATGTATTACCATGAGGACAAA
TATCCTTCTGAGGAGCAACCGTCATCACTAACCTCCTATCTGCTATCCCC
TACATTGGTACTGACCTGGTCCAATGGATCTGAGGTGGCTTCTCTGTAGA
TAAGGCAACCCTCACCCGGTTCTTTGCCTTCCACTTCCTACTCCCCTTCA
TCGTAGCAGCCCTAGTAATAGTCCACTTGCTATTCCTGCACGAAACTGGC
TCTAATAACCCAACAGGCATTCCATCAGACCCCGATATGATCCCATTCCA
CCCCTACTATACTATCAAAGACATTCTAGGATTCCTCACTATATTAACAG
CCCTATCAGCTCTAGTTCTATTTAACCCAGATCTCTTAGGAGACCCAGAT
AACTACACACCAGCAAACCCACTTAACACCCCTCCACACATTAAACCGGA
GTGATACTTCCTATTTGCCTACGCAATCCTACGATCCATCCCAAACAAAC
TGGGTGGAGTCCTAGCCCTAGTCATGTCTATTCTAATCCTAGCAATCGTA
CCCATACTTCACACATCTAAACAACGAAGCATAATATTCCGACCCCTTAG
CCAATGCCTGTTCTGATTACTCGTAGCAATCTTATTGACATTAACCTGAA
TCGGAGGACAACCAGTCGAATACCCTTACGTGATTATCGGACAAACAGCG
TCCATCCTATATTTCCTAACCATTCTAATTTTTATACCCTTAGTCAGCAT
TATAGAAAATCACCTCCTAAAATGAAGA
>12_Pin_F
GAAAGACCCACCCCCTCTTTGAAAATTATTAACAACTCATTAGTAGATCT
CCCAGCTCCATCAAGCCTATCAGCATGATGAAACTTCGGCTCTCTTTTAG
GAGTTTGCTTAGCCGTACAAATTTTGACAGGATTATTCCTAGCTATACAC
TATACCTCCGATACAGCCACCGCATTCAACTCCGTAACACATATCTGCCG
AGACGTAAACTACGGATGGGTCCTCCGCTATCTTCACGCCAACGGAGCAT
CCATATTCTTCATCTGCCTATACCTCCACGTAGGACGAGGCCTGTACTAC
GGATCCTATACATATTCAGAAACATGAAATGTCGGCATCCTCCTCCTATT
TGCCGTAATAGCCACTGCATTCATAGGATATGTATTACCATGAGGACAAA
TATCCTTCTGAGGAGCAACCGTCATCACTAACCTCCTATCTGCTATCCCC
TACATTGGTACTGACCTAGTCCAATGGATCTGAGGTGGCTTCTCTGTAGA
TAAGGCAACCCTCACCCGGTTCTTTGCCTTCCACTTCCTACTCCCCTTCA
TCGTAGCAGCCCTAGTAATAGTCCACTTGCTATTCCTGCACGAAACTGGC
TCTAATAACCCAACAGGCATTCCATCAGACCCCGATATGATCCCATTCCA
CCCCTACTATACTATCAAAGACATTCTAGGATTCCTCACTATATTAACAG
CCCTATCAGCTCTAGTTCTATTTAACCCAGATCTCTTAGGAGACCCAGAT
AACTACACACCAGCAAACCCACTTAACACCCCTCCACACATTAAACCGGA
GTGATACTTCCTATTTGCCTACGCAATCCTACGATCCATCCCAAACAAAC
TGGGTGGAGTCCTAGCCCTAGTCATGTCTATTCTAATCCTAGCAATCGTA
CCCATACTTCACACATCTAAACAACGAAGCATAATATTCCGACCCCTTAG
CCAATGCCTGTTCTGATTACTCGTAGCAATCTTATTGACATTAACCTGAA
TCGGAGGACAACCAGTCGAATACCCTTACGTGATTATCGGACAAACAGCG
TCCATCCTATATTTCCTACCCATTCTAATTTTTATACCCTTAGTCAGCAT
TATAGAAAATCACCTCCTAAAATGAAGA
>13_Pin_F
GAAAGACCCACCCCCTCTTTGAAAATTATTAACAACTCATTAGTAGATCT
CCCAGCTCCATCAAGCCTATCAGCATGATGAAACTTCGGCTCTCTTTTAG
GAGTTTGCTTAGCCGTACAAATTTTGACAGGATTATTCCTAGCTATACAC
TATACCTCCGATACAGCCACCGCATTCAACTCCGTAACACATATCTGCCG
AGACGTAAACTACGGATGGGTCCTCCGCTATCTTCACGCCAACGGAGCAT
CCATATTCTTCATCTGCCTATACCTCCACGTAGGACGAGGCCTGTACTAC
GGATCCTATACATATTCAGAAACATGAAATGTCGGCATCCTCCTCCTATT
TGCCGTAATAGCCACTGCATTCATAGGATATGTATTACCATGAGGACAAA
TATCCTTCTGAGGAGCAACCGTCATCACTAACCTCCTATCTGCTATCCCC
TACATTGGTACTGACCTGGTCCAATGGATCTGAGGTGGCTTCTCTGTAGA
TAAGGCAACCCTCACCCGGTTCTTTGCCTTCCACTTCCTACTCCCCTTCA
TCGTAGCAGCCCTAGTAATAGTCCACTTGCTATTCCTGCACGAAACTGGC
TCTAATAACCCAACAGGCATTCCATCAGACCCTGATATGATCCCATTCCA
CCCCTACTATACTATCAAAGACATTCTAGGATTCCTCACTATATTAACAG
CCCTATCAGCTCTAGTTCTATTTAACCCAGATCTCTTAGGAGACCCAGAT
AACTACACACCAGCAAACCCACTTTACACCCCTCCACACATTAAACCGGA
GTGATACTTCCTATTTGCCTACGCAATCCTACGATCCATCCCAAACAAAC
TGGGTGGAGTCCTAGCCCTAGTCATGTCAATTCTATTCCTAGCAATCGTA
CCCATACTTCACACATCTAAACAACGAAGCATAATATTCCGACCCCTTAG
CCAATGCCTGTTCTGATTACTCGTAGCAATCTTATTGACATTAACCTGAA
TCGGAGGACAACCAGTCGAATACCCTTACGTGATTATCGGACAAACAGCN
NNNNNNNNNNNNNNNNNNNNNNNNNNNNNNNNNNNNNNNNNNNNNNNNNN
NNNNNNNNNNNNNNNNNNNNNNNNNNNN
>14_Pin_F
GAAAGACCCACCCCCTCTTTGAAAATTATTAACAACTCATTAGTAGATCT
CCCAGCTCCATCAAGCCTATCAGCATGATGAAACTTCGGCTCTCTTTTAG
GAGTTTGCTTAGCCGTACAAATTTTGACAGGATTATTCCTAGCTATACAC
TATACCTCCGATACAGCCACCGCATTCAACTCCGTAACACATATCTGCCG
AGACGTAAACTACGGATGGGTCCTCCGCTATCTTCACGCCAACGGAGCAT
CCATATTCTTCATCTGCCTATACCTCCACGTAGGACGGGGCCTGTACTAC
GGATCCTATACATATTCAGAAACATGAAATGTCGGCATCCTCCTCCTATT
TGCCGTAATAGCCACTGCATTCATAGGATATGTATTACCATGAGGACAAA
TATCCTTCTGAGGAGCAACCGTCATCACTAACCTCCTATCTGCTATCCCC
TACATTGGTACTGACCTGGTCCAATGGATCTGAGGTGGCTTCTCTGTAGA
TAAGGCAACCCTCACCCGGTTCTTTGCCTTCCACTTCCTACTCCCCTTCA
TCGTAGCAGCCCTAGTAATAGTCCACTTGCTATTCCTGCACGAAACTGGC
TCTAATAACCCAACAGGCATTCCATCAGACCCCGATATGATCCCATTCCA
CCCCTACTATACTATCAAAGACATTCTAGGATTCCTCACTATATTAACAG
CCCTATCAGCTCTAGTTCTATTTAACCCAGATCTCTTAGGAGACCCAGAT
AACTACACACCAGCAAACCCACTTAACACCCCTCCACACATTAAACCGGA
GTGATACTTCCTATTTGCCTACGCAATCCTACGATCCATCCCAAACAAAC
TGGGTGGAGTCCTAGCCCTAGTCATGTCTATTCTAATCCTAGCAATCGTA
CCCATACTTCACACATCTAAACAACGAAGCATAATATTCCGACCCCTTAG
CCAATGCCTATTCTGATTACTCGTAGCAATCTTATTGACATTAACCTGAA
TCGGAGGACAACCAGTCGAATACCCTTACGTGATTATCGGACAAACAGCG
TCCATCCTATATTTCCTAACCATTCTAATTTTTATACCCTTAGTCAGCAT
TATAGAAAATCACCTCCTAAAATGAAGA
>15_Pin_F
GAAAGACCCACCCCCTCTTTGAAAATTATTAACAACTCATTAGTAGATCT
CCCAGCTCCATCAAGCCTATCAGCATGATGAAACTTCGGCTCTCTTTTAG
GAGTTTGCTTAGCCGTACAAATTTTGACAGGATTATTCCTAGCTATACAC
TATACCTCCGATACAGCCACCGCATTCAACTCCGTAACACATATCTGCCG
AGACGTAAACTACGGATGGGTCCTCCGCTATCTTCACGCCAACGGAGCAT
CCATATTCTTCATCTGCCTATACCTCCACGTAGGACGAGGCCTGTACTAC
GGATCCTATACATATTCAGAAACATGAAATGTCGGCATCCTCCTCCTATT
TGCCGTAATAGCCACTGCATTCATAGGATATGTATTACCATGAGGACAAA
TATCCTTCTGAGGAGCAACCGTCATCACTAACCTCCTATCTGCTATCCCC
TACATTGGTACTGACCTGGTCCAATGGATCTGAGGTGGCTTCTCTGTAGA
TAAGGCAACCCTCACCCGGTTCTTTGCCTTCCACTTCCTACTCCCCTTCA
TCGTAGCAGCCCTAGTAATAGTCCACTTGCTATTCCTGCACGAAACTGGC
TCTAATAACCCAACAGGCATTCCATCAGACCCCGATATGATCCNNNNNNN
NNNNNNNNNNNNNNNNNNNNNNNNNNNNNNNNNNNNNNNNNNNNNNNNNN
NNNNNNNNNNNNNNNNNNNNNNNNNNNNNNNNNNNNNNNNNNNNNNNNNN
NNNNNNNNNNNNNNNNNNNNNNNNNNNNNNNNNNNNNNNNNNNNNNNNNN
NNNNNNNNNNNNNNNNNNNNNNNNNNNNNNNNNNNNNNNNNNNNNNNNNN
NNNNNNNNNNNNNNNNNNNNNNNNNNNNNNNNNNNNNNNNNNNNNNNNNN
NNNNNNNNNNNNNNNNNNNNNNNNNNNNNNNNNNNNNNNNNNNNNNNNNN
NNNNNNNNNNNNNNNNNNNNNNNNNNNNNNNNNNNNNNNNNNNNNNNNNN
NNNNNNNNNNNNNNNNNNNNNNNNNNNNNNNNNNNNNNNNNNNNNNNNNN
NNNNNNNNNNNNNNNNNNNNNNNNNNNNNNNNNNNNNNNNNNNNNNNNNN
NNNNNNNNNNNNNNNNNNNNNNNNNNNN
>16_Pin_F
GAAAGACCCACCCCCTCTTTGAAAATTATTAACAACTCATTAGTAGATCT
CCCAGCTCCATCAAGCCTATCAGCATGATGAAACTTCGGCTCTCTTTTAG
GAGTTTGCTTAGCCGTACAAATTTTGACAGGATTATTCCTAGCTATACAC
TATACCTCCGATACAGCCACCGCATTCAACTCCGTAACACATATCTGCCG
AGACGTAAACTACGGATGGGTCCTCCGCTATCTTCACGCCAACGGAGCAT
CCATATTCTTCATCTGCCTATACCTCCACGTAGGACGAGGCCTGTACTAC
GGATCCTATACATATTCAGAAACATGAAATGTCGGCATCCTCCTCCTATT
TGCCGTAATAGCCACTGCATTCATAGGATATGTATTACCATGAGGACAAA
TATCCTTCTGAGGAGCAACCGTCATCACTAACCTCCTATCTGCTATCCCC
TACATTGGTACTGACCTGGTCCAATGGATCTGAGGTGGCTTCTCTGTAGA
TAAGGCAACCCTCACCCGGTTCTTTGCCTTCCACTTCCTACTCCCCTTCA
TCGTAGCAGCCCTAGTAATAGTCCACTTGCTATTCCTGCACGAAACTGGC
TCTAATAACCCAACAGGCATTCCATCAGACCCCGATATGATCCCATTCCA
CCCCTACTATACTATCAAAGACATTCTAGGATTCCTCACTATATTAACAG
CCCTATCAGCTCTAGTTCTATTTAACCCAGATCTCTTAGGAGACCCAGAT
AACTACACACCAGCAAACCCACTTAACACCCCTCCACACATTAAACCGGA
GTGATACTTCCTATTTGCCTACGCAATCCTACGATCCATCCCAAACAAAC
TGGGTGGAGTCCTAGCCCTAGTCATGTCTATTCTAATCCTAGCAATCGTA
CCCATACTCCACACATCTAAACAACGAAGCATAATATTCCGACCCCTTAG
CCAATGCCTGTTCTGATTACTCGTAGCAATCTTATTGACATTAACCTGAA
TCGGAGGACAACCAGTCGAATACCCTTACGTGATTATCGGACAAACAGCG
TCCATCCTATATTTCCTACCCATTCTAATTTTTATACCCTTAGTCAGCAT
TATAGAAAATCACCTCCTAAAATGAAGA
>17_Pin_F
GAAAGACCCACCCCCTCTTTGAAAATTATTAACAACTCATTAGTAGATCT
CCCAGCTCCATCAAGCCTATCAGCATGATGAAACTTCGGCTCTCTTTTAG
GAGTTTGCTTAGCCGTACAAATTTTGACAGGATTATTCCTAGCTATACAC
TATACCTCCGATACATCCACCGCATTCAACTCCGTAACACATATCTGCCG
AGACGTAAACTACGGATGGGTCCTCCGCTATCTTCACGCCAACGGAGCAT
CCATATTCTTCATCTGCCTATACCTCCACGTAGGACGAGGCCTGTACTAC
GGATCCTATACATATTCAGAAACATGAAATGTCGGCATCCTCCTCCTATT
TGCCGTAATAGCCACTGCATTCATAGGATATGTATTACCATGAGGACAAA
TATCCTTCTGAGGAGCAACCGTCATCACTAACCTCCTATCTGCTATCCCC
TACATTGGTACTGACCTGGTCCAATGGATCTGAGGTGGCTTCTCTGTAGA
TAAGGCAACCCTCACCCGGTTCTTTGCCTTCCACTTCCTACTCCCCTTCA
TCGTAGCAGCCCTAGTAATAGTCCACTTGCTATTCCTGCACGAAACTGGC
TCTAATAACCCAACAGGCATTCCATCAGACCCCGATATGATCCCATTCCA
CCCCTACTATACTATCAAAGACATTCTAGGATTCCTCACTATATTAACAG
CCCTATCAGCTCTAGTTCTATTTAACCCAGATCTCTTAGGAGACCCAGAT
AACTACACACCAGCAAACCCACTTAACACCCCTCCACACATTAAACCGGA
GTGATACTTCCTATTTGCCTACGCAATCCTACGATCCATCCCAAACAAAC
TGGGTGGAGTCCTAGCCCTAGTCATGTCTATTCTAATCCTAGCAATCGTA
CCCATACTTCACACATCTAAACAACGAAGCATAATATTCCGACCCCTTAG
CCAATGCCTGTTCTGATTACTCGTAGCAATCTTATTGACATTAACCTGAA
TCGGAGGACAACCAGTCGAATACCCTTACGTGATTATCGGACAAACAGCG
TCCATCCTATATTTCCTACCCATTCTAATTTTTATACCCTTAGTCAGCAT
TATAGAAAATCACCTCCTAAAATGAAGA
>18_Pin_F
GAAAGACCCACCCCCTCTTTGAAAATTATTAACAACTCATTAGTAGATCT
CCCAGCTCCATCAAGCCTATCAGCATGATGAAACTTCGGCTCTCTTTTAG
GAGTTTGCTTAGCCGTACAAATTTTGACAGGATTATTCCTAGCTATACAC
TATACCTCCGATACAGCCACCGCATTCAACTCCGTAACACATATCTGCCG
AGACGTAAACTACGGATGGGTCCTCCGCTATCTTCACGCCAACGGAGCAT
CCATATTCTTCATCTGCCTATACCTCCACGTAGGACGAGGTCTGTACTAC
GGATCCTATACATATTCAGAAACATGAAATGTCGGCATCCTCCTCCTATT
TGCCGTAATAGCCACTGCATTCATAGGATATGTATTACCATGAGGACAAA
TATCCTTCTGAGGAGCAACCGTCATCACTAACCTCCTATCTGCTATCCCC
TACATTGGTACTGACCTGGTCCAATGGATCTGAGGTGGCTTCTCTGTAGA
TAAGGCAACCCTCACCCGGTTCTTTGCCTTCCACTTCCTACTCCCCTTCA
TCGTAGCAGCCCTAGTAATAGTCCACTTGCTATTCCTGCACGAAACTGGC
TCTAATAACCCAACAGGCATTCCATCAGACCCCGATATGATCCCATTCCA
CCCCTACTATACTATCAAAGACATTCTAGGATTCCTCACTATATTAACAG
CCCTATCAGCTCTAGTTCTATTTAACCCAGATCTCTTAGGAGACCCAGAT
AACTACACACCAGCAAACCCACTTAACACCCCTCCACACATTAAACCGGA
GTGATACTTCCTATTTGCCTACGCAATCCTACGATCCATCCCAAACAAAC
TGGGTGGAGTCCTAGCCCTAGTCATGTCTATTCTAATCCTAGCAATCGTA
CCCATACTTCACACATCTAAACAACGAAGCATAATATTCCGACCCCTTAG
CCAATGCCTGTTCTGATTACTCGTAGCAATCTTATTGACATTAACCTGAA
TCGGAGGACAACCAGTCGAATACCCTTACGTGATTATCGGACAAACAGCG
TCCATCCTATATTTCCTACCCATTCTAATTTTTATACCCTTAGTCAGCAT
TATAGAAAATCACCTCCTAAAATGAAGA
>21_Pin_F
GAAAGACCCACCCCCTCTTTGAAAATTATTAACAACTCATTAGTAGATCT
CCCAGCTCCATCAAGCCTATCAGCATGATGAAACTTCGGCTCTCTTTTAG
GAGTTTGCTTAGCCGTACAAATTTTGACAGGATTATTCCTAGCTATACAC
TATACCTCCGATACAGCCACCGCATTCAACTCCGTAACACATATCTGCCG
AGACGTAAACTACGGATGGGTCCTCCGCTATCTTCACGCCAACGGAGCAT
CCATATTCTTCATCTGCCTATACCTTCACGTAGGACGAGGCCTGTACTAC
GGATCCTATACATATTCAGAAACATGAAATGTCGGCATCCTCCTCCTATT
TGCCGTAATAGCCACTGCATTCATAGGATATGTATTACCATGAGGACAAA
TATCCTTCTGAGGAGCAACCGTCATCACTAACCTCCTATCTGCTATCCCC
TACATTGGTACTGACCTGGTCCAATGGATCTGAGGTGGCTTCTCTGTAGA
TAAGGCAACCCTCACCCGGTTCTTTGCCTTCCACTTCCTACTCCCCTTCA
TCGTAGCAGCCCTAGTAATAGTCCACTTGCTGTTCCTGCACGAAACTGGC
TCTAATAACCCAACAGGCATTCCATCAGACCCCGATATGATCCCATTCCA
CCCCTACTATACTATCAAAGACATTCTAGGATTCCTCACTATATTAACAG
CCCTATCAGCTCTAGTTCTATTTAACCCAGATCTCTTAGGAGACCCAGAT
AACTACACACCAGCAAACCCACTTAACACCCCTCCACACATTAAACCGGA
GTGATACTTCCTATTTGCCTACGCAATCCTACGATCCATCCCAAACAAAC
TGGGTGGAGTCCTAGCCCTAGTCATGTCAATTCTAATCCTAGCAATCGTA
CCCATACTTCACACCTCTAAACAACGAAGCATAATATTCCGACCCCTTAG
CCAATGCCTGTTCTGATTACTCGTAGCAATCTTATTGACATTAACCTGAA
TCGGAGGACAACCAGTCGAATACCCTTACGTGATTATCGGACAAACAGCG
TCCATCCTATATTTCCTACCCATTCTAATTTTTATACCCTTAGTCAGCAT
TATAGAAAATCACCTCCTAAAATGAAGA
>22_Pin_F
GAAAGACCCACCCCCTCTTTGAAAATTATTAACAACTCATTAGTAGATCT
CCCAGCTCCATCAAGCCTATCAGCATGATGAAACTTCGGCTCTCTTTTAG
GAGTTTGCTTAGCCGTACAAATTTTGACAGGATTATTCCTAGCTATACAC
TATACCTCCGATACAGCCACCGCATTCAACTCCGTAACACATATCTGCCG
AGACGTAAACTACGGATGGGTCCTCCGCTATCTTCACGCCAACGGAGCAT
CCATATTCTTCATCTGCCTATACCTCCACGTAGGACGAGGCCTGTACTAC
GGATCCTATACATATTCAGAAACATGAAATGTCGGCATCCTCCTCCTATT
TGCCGTAATAGCCACTGCATTCATAGGATATGTATTACCATGAGGACAAA
TATCCTTCTGAGGAGCAACCGTCATCACTAACCTCCTATCTGCTATCCCC
TACATTGGTACTGACCTGGTCCAATGGATCTGAGGTGGCTTCTCTGTAGA
TAAGGCAACCCTCACCCGGTTCTTTGCCTTCCACTTCCTACTCCCCTTCA
TCGTAGCAGCCCTAGTAATAGTCCACTTGCTATTCCTGCACGAAACTGGC
TCTAATAACCCAACAGGCATTCCATCAGACCCCGATATGATCCCATTCCA
CCCCTACTATACTATCAAAGACATTCTAGGATTCCTCACTATATTAACAG
CCCTATCAGCTCTAGTTCTATTTAACCCAGATCTCTTAGGAGACCCAGAT
AACTACACACCATCAAACCCCCTTAACACCCCTCCACACATTAAACCGGA
CTGATACTTCCTATTTGCCTACGCAATCCTATGATTCATCCCAAACAAAT
TGGGNNNNNNNNNNNNNNNNNNNNNNNNNNNNNNNNNNNNNNNNNNNNNN
NNNNNNNNNNNNNNNNNNNNNNNNNNNNNNNNNNNNNNNNNNNNNNNNNN
NNNNNNNNNNNNNNNNNNNNNNNNNNNNNNNNNNNNNNNNNNNNNNNNNN
NNNNNNNNNNNNNNNNNNNNNNNNNNNNNNNNNNNNNNNNNNNNNNNNNN
NNNNNNNNNNNNNNNNNNNNNNNNNNNNNNNNNNNNNNNNNNNNNNNNNN
NNNNNNNNNNNNNNNNNNNNNNNNNNNN
>23_Pin_F
GAAAGACCCACCCCCTCTTTGAAAATTATTAACAACTCATTAGTAGATCT
CCCAGCTCCATCAAGCCTATCAGCATGATGAAACTTCGGCTCTCTTTTAG
GAGTTTGCTTAGCCGTACAAATTTTGACAGGATTATTCCTAGCTATACAC
TATACCTCCGATACAGCCACCGCATTCAACTCCGTAACACATATCTGCCG
AGACGTAAACTACGGATGGGTCCTCCGCTATCTTCACGCCAACGGAGCAT
CCATATTCTTCATCTGCCTATACCTCCACGTAGGACGAGGCCTGTACTAC
GGATCCTATACATATTCAGAAACATGAAATGTCGGCATCCTCCTCCTATT
TGCCGTAATAACCACTGCATTCATAGGATATGTATTACCATGAGGACAAA
TATCCTTCTGAGGAGCAACCGTCATCACTAACCTCCTATCTGCTATCCCC
TACATTGGTACTGACCTGGTCCAATGGATCTGAGGTGGCTTCTCTGTAGA
TAAGGCAACCCTCACCCGGTTCTTTGCCTTCCACTTCCTACTCCCCTTCA
TCGTAGCAGCCCTAGTAATAGTCCACTTGCTATTCCTGCACGAAACTGGC
TCTAATAACCCAACAGGCATTCCATCAGACCCCGATATGATCCCATTCCA
CCCCTACTATACTATCAAAGACATTCTAGGATTCCTCACTATATTAACAG
CCCTATCAGCTCTAGTTCTATTTAACCCAGATCTCTTAGGAGACCCAGAT
AACTACACACCAGCAAACCCACTTTACACCCCTCCACACATTAAACCGGA
GTGATACTTCCTATTTGCCTACGCAATCCTACGATCCATCCCAAACAAAC
TCGGTGGAGTCCTAGCCCTAGTCATGTCTATTCTAATCCTAGCAATCGTA
CCCATACTTCACACATCTAAACAACGAAGCATAATATTCCGACCCCTTAG
CCAATGCCTGTTCTGATTACTCGTAGCAATCTTATTGACATTAACCTGAA
TCGGAGGACAACCAGTCGAATACCCTTACGTGATTATCGGACAAACAGCG
TCCATCCTATATTTCCTAACCATTCTAATTTTTATACCCTTAGTCAGCAT
TATAGAAAATCACCTCCTAAAATGAAGA
>24_Pin_F
GAAAGACCCACCCCCTCTTTGAAAATTATTAACAACTCATTAGTAGATCT
CCCAGCTCCATCAAGCCTATCAGCATGATGAAACTTCGGCTCTCTTTTAG
GAGTTTGCTTAGCCGTACAAATTTTGACAGGATTATTCCTAGCTATACAC
TATACCTCCGATACAGCCACCGCATTCAACTCCGTAACACATATCTGCCG
AGACGTAAACTACGGATGGGTCCTCCGCTATCTTCACGCCAACGGAGCAT
CCATATTCTTCATCTGCCTATACCTCCACGTAGGACGAGGCCTGTACTAC
GGATCCTATACATATTCAGAAACATGAAATGTCGGCATCCTCCTCCTATT
TGCCGTAATAGCCACTGCATTCATAGGATATGTATTACCATGAGGACAAA
TATCCTTCTGAGGAGCAACCGTCATCACTAACCTCCTATCTGCTATCCCC
TACATTGGTACTGACCTGGTCCAATGGATCTGAGGTGGCTTCTCTGTAGA
TAAGGCAACCCTCACCCGGTTCTTTGCCTTCCACTTCCTACTCCCCTTCA
TCGTAGCAGCCCTAGTAATAGTCCACTTGCTATTCCTGCACGAAACTGGC
TCTAATAACCCAACAGGCATTCCATCAGACCCCGATATGATCCCATTCCA
CCCCTACTATACTATCAAAGACATTCTAGGATTCCTCACTATATTAACAG
CCCTATCAGCTCTAGTTCTATTTAACCCAGATCTCTTAGGAGACCCAGAT
AACTACACACCAGCAAACCCACTTAACACCCCTCCACACATTAAACCGGA
GTGATACTTCCTATTTGCCTACGCAATCCTACGATCCATCCCAAACAAAC
TGGGTGGAGTCCTAGCCCTAGTCATGTCTATTCTAATCCTAGCAATCGTA
CCCATACTTCACACATCTAAACAACGAAGCATAATATTCCGACCCCTTAG
CCAATGCCTGTTCTGATTACTCGTAGCAATCTTATTGACATTAACCTGAA
TCGGAGGACAACCAGTCGAATACCCTTACGTGATTATCGGACAAACAGCG
TCCATCCTATATTTCCTAACCATTCTAATTTTTATACCCTTAGTCAGCAT
TATAGAAAATCACCTCCTAAAATGAAGA
>25_Pin_F
GAAAGACCCACCCCCTCTTTGAAAATTATTAACAACTCATTAGTAGATCT
CCCAGCTCCATCAAGCCTATCAGCATGATGAAACTTCGGCTCTCTTTTAG
GAGTTTGCTTAGCCGTACAAATTTTGACAGGATTATTCCTAGCTATACAC
TATACCTCCGATACAGCCACCGCATTCAACTCCGTAACACATATCTGCCG
AGACGTAAACTACGGATGGGTCCTCCGCTATCTTCACGCCAACGGAGCAT
CCATATTCTTCATCTGCCTATACCTCCACGTAGGACGAGGCCTGTACTAC
GGATCCTATACATATTCAGAAACATGAAATGTCGGCATCCTCCTCCTATT
TGCCGTAATAGCCACTGCATTCATAGGATATGTATTACCATGAGGACAAA
TATCCTTCTGAGGAGCAACCGTCATCACTAACCTCCTATCTGCTATCCCC
TACATTGGTACTGACCTGGTCCAATGGATCTGAGGTGGCTTCTCTGTAGA
TAAGGCAACCCTCACCCGGTTCTTTGCCTTCCACTTCCTACTCCCCTTCA
TCGTAGCAGCCCTAGTAATAGTCCACTTGCTATTCCTGCACGAAACTGGC
TCTAATAACCCAACAGGCATTCCATCAGACCCCGATATGATCCCATTCCA
CCCCTACTATACTATCAAAGACATTCTAGGATTCCTCACTATATTAACAG
CCCTATCAGCTCTAGTTCTATTTAACCCAGATCTCTTAGGAGACCCAGAT
AACTACACACCAGCAAACCCACTTAACACCCCTCCACACATTAAACCGGA
GTGATACTTCCTATTTGCCTACGCAATCCTACGATCCATCCCAAACAAAC
TGGGTGGAGTCCTAGCCCTAGTCATGTCTATTCTAATCCTAGCAATCGTA
CCCATACTTCACACATCTAAACAACGAAGCATAATATTCCGACCCCTTAG
CCAATGCCTGTTCTGATTACTCGTAGCAATCTTATTGACATTAACCTGAA
TCGGAGGACAACCAGTCGAATACCCTTACGTGATTATCGGACAAACAGCG
TCCATCCTATATTTCCTAACCATTCTAATTTTTATACCCTTAGTCAGCAT
TATAGAAAATCACCTCCTAAAATGAAGA
>01_sal_M
GAAAGACCCACCCCCTCTTTGAAAATTATTAACAACTCATTAGTAGATCT
CCCAGCTCCATCAAGCCTATCAGCATGATGAAACTTCGGCTCTCTTTTAG
GAGTTTGCTTAGCCGTACAAATTTTGACAGGATTATTCCTAGCTATACAC
TATACCTCCGATACAGCCACCGCATTCAACTCCGTAACACATATCTGCCG
AGACGTAAACTACGGATGGGTCCTCCGCTATCTTCACGCCAACGGAGCAT
CCATATTCTTCATCTGCCTATACCTCCACGTAGGACGAGGCCTGTACTAC
GGATCCTATACATATTCAGAAACATGAAATGTCGGCATCCTCCTCCTATT
TGCCGTAATAGCCACTGCATTCATAGGATATGTATTACCATGAGGACAAA
TATCCTTCTGAGGAGCAACCGTCATCACTAACCTCCTATCTGCTATCCCC
TACATTGGTACTGACCTGGTCCAATGGATCTGAGGTGGCTTCTCTGTAGA
TAAGGCAACCCTCACCCGGTTCTTTGCCTTCCACTTCCTACTCCCCTTCA
TCGTAGCAGCCCTAGTAATAGTCCACTTGCTATTCCTGCACGAAACTGGC
TCTAATAACCCAACAGGCATTCCATCAGACCCCGATATGATCCCATTCCA
CCCCTACTATACTATCAAAGACATTCTAGGATTCCTCACTATATTAACAG
CCCTATCAGCTCTAGTTCTATTTAACCCAGATCTCTTAGGAGACCCAGAT
AACTACACACCAGCAAACCCACTTAACACCCCTCCACACATTAAACCGGA
GTGATACTTCCTATTTGCCTACGCAATCCTACGATCCATCCCAAACAAAC
TGGGTGGAGTCCTAGCCCTAGTCATGTCTATTCTAATCCTAGCAATCGTA
CCCATACTTCACACATCTAAACAACGAAGCATAATATTCCGACCCCTTAG
CCAATGCCTGTTCTGATTACTCGTAGCAATCTTATTGACATTAACCTGAA
TCGGAGGACAACCAGTCGAATACCCTTACGTGATTATCGGACAAACAGCG
TCCATCCTATATTTCCTAACCATTCTAATTTTTATACCCTTAGTCAGCAT
TATAGAAAATCACCTCCTAAAATGAAGA
>02_sal_M
GAAAGACCCACCCCCTCCTTGAAAATTATTAACAACTCATTAGTAGATCT
CCCAGCTCCATCAAGCCTATCAGCATGATGAAACTTCGGCTCTCTTTTAG
GAGTTTGCTTAGCCGTACAAATTTTGACAGGATTATTCCTAGCTATACAC
TATACCTCCGATACAGCCACCGCATTCAACTCCGTAACACATATCTGCCG
AGACGTAAACTACGGATGGGTCCTCCGCTATCTTCACGCCAACGGAGCAT
CCATATTCTTCATCTGCCTATACCTCCACGTAGGACGAGGCCTGTACTAC
GGATCCTATACATATTCAGAAACATGAAATGTCGGCATCCTCCTCCTATT
TGCCGTAATAGCCACTGCATTCATAGGATATGTATTACCATGAGGACAAA
TATCCTTCTGAGGAGCAACCGTCATCACTAACCTCCTATCTGCTATTCCC
TACATTGGTACTGACCTGGTCCAATGGATCTGAGGAGGCTTCTCTGTAGA
TAAGGCAACCCTCACCCGGTTCTTGGCCTTCCACTTCCTACTCCCCTTCA
TCGTAGCAGCCCTAGTAATAGTCCACTTGCTATTCCTGCACGAAACTGGA
TCTAATAACCCAACAGGCATTCCATCAGACCCCGATATGATCCCATTCCA
CCCCTACTATACTATCAAAGACATTCTAGGATTCCTCACTATATTAACAG
CCCTATCAGCTCTAGTTCTATTTAACCCAGATCTCTTAGGAGACCCAGAT
AACTACACACCAGCAAACCCACTTAACACCCCTCCACACATTAAACCGGA
GTGATACTTCCTATTTGCCTACGCAATCCTACGATCCATCCCAAACAAAC
TGGGTGGAGTCCTAGCCCTAGTCATGTCTATTCTAATCCTAGCAATCGTA
CCCATACTTCACACATCTAAACAACGAAGCATAATATTCCGACCCCTTAG
CCAATGCCTGTTCTGATTACTCGTAGCAATCTTATTGACATTAACCTGAA
TCGGAGGACAACCAGTCGAATACCCTTACGTGATTATCGGACAAACAGCG
TCCATCCTATATTTCCTAACCATTCTAATTTTTATACCCTTAGTCAGCAT
TATAGAAAATCACCTCCTAAAATGAAGA
>05_sal_M
GAAAGACCCACCCCCTCTTTGAAAATTATTAACAACTCATTAGTAGATCT
CCCAGCTCCATCAAGCCTATCAGCATGATGAAACTTCGGCTCTCTTTTAG
GAGTTTGCTTAGCCGTACAAATTTTGACAGGATTATTCCTAGCTATACAC
TATACCTCCGATACAGCCACCGCATTCAACTCCGTAACACATATCTGCCG
AGACGTAAACTACGGATGGGTCCTCCGCTATCTTCACGCCAACGGAGCAT
CCATATTCTTCATCTGCCTATACCTCCACGTAGGACGAGGCCTGTACTAC
GGATCCTATACATATTCAGAAACATGAAATGTCGGCATCCTCCTCCTATT
TGCCGTAATAGCCACTGCATTCATAGGATATGTATTACCATGAGGACAAA
TATCCTTCTGAGGAGCAACCGTCATCACTAACCTCCTATCTGCTATCCCC
TACATTGGTACTGACCTGGTCCAATGGATCTGAGGTGGCTTCTCTGTAGA
TAAGGCAACCCTCACCCGGTTCTTTGCCTTCCACTTCCTACTCCCCTTCA
TCGTAGCAGCCCTAGTAATAGTCCACTTGCTATTCCTGCACGAAACTGGC
TCTAATAACCCAACAGGCATTCCATCAGACCCCGATATGATCCCATTCCA
CCCCTACTATACTATCAAAGACATTCTAGGATTCCTCACTATATTAACAG
CCCTATCAGCTCTAGTTCTATTTAACCCAGATCTCTTAGGAGACCCAGAT
TACTACACACCAGCAAACCCACTTAACACCCCTCCACACATTAAACCGGA
CTGATACTTCCTATTTGCCTACGCAATCCTACGATCCATCCCAAACAAAC
TGGGTGGAGTCCTAGCCCTAGTCATGTCTATTCTAATCCTAGCAATCGTA
CCCATACTTCACACGTCTAAACAANNNNNNNNNNNNNNNNNNNNNNNNNN
NNNNNNNNNNNNNNNNNNNNNNNNNNNNNNNNNNNNNNNNNNNNNNNNNN
NNNNNNNNNNNNNNNNNNNNNNNNNNNNNNNNNNNNNNNNNNNNNNNNNN
NNNNNNNNNNNNNNNNNNNNNNNNNNNNNNNNNNNNNNNNNNNNNNNNNN
NNNNNNNNNNNNNNNNNNNNNNNNNNNN
>06_sal_F
GAAAGACCCACCCCCTCTTTGAAAATTATTAACAACTCATTAGTAGATCT
CCCAGCTCCATCAAGCCTATCAGCATGATGAAATTTCGGCTCTCTTTTAG
GAGTTTGCTTAGCCGTACAAATTTTGACAGGATTATTCCTAGCTATACAC
TATACCTCCGATACAGCCACCGCATTCAACTCCGTAACACATATCTGCCG
AGACGTAAACTACGGATGGGTCCTCCGCTATCTTCACGCCAACGGAGCAT
CCATATTCTTCATCTGCCTATACCTCCACGTAGGACGAGGCCTGTACTAC
GGATCCTATACATATTCAGAAACATGAAATGTAGGCATCCTCCTCCTATT
TGCCGTAATAGCCACTGCATTCATAGGATATGTATTACCATGAGGACAAA
TATCCTTCTGAGGAGCAACCGTCATCACTAACCTCCTATCTGCTATCCCC
TACATTGGTACTGACCTGGTCCAATGGATCTGAGGTGGCTTCTCTGTAGA
TAAGGCAACCCTCACCCGGTTCTTTGCCTTCCACTTCCTACTCCCCTTCA
TCGTAGCAGCCCTAGTAATAGTCCACTTGCTATTCCTGCACGAAACTGGC
TCTAATAACCCAACAGGCATTCCATCAGACCCCGATATGATCCCATTCCA
CCCCTACTATACTATCAAAGACATTCTAGGATTCCTCACTATATTAACAG
CCCTATCAGCTCTAGTTCTATTTAACCCAGATCTCTTAGGAGACCCAGAT
AACTACACACCAGCAAACCCACTTAACACCCCTCCACACATTAAACCGGA
GTGATACTTCCTATTTGCCTACGCAATCCTACGATCCATCCCAAACAAAC
TGGGTGGAGTCCTAGCCCTAGTCATGTCTATTCTAATCCTAGCAATCGTA
CCCATACTTCACACATCTAAACAACGAAGCATAATATTCCGACCCCTTAG
CCAATGCCTGTTCTGATTACTCGTAGCAATCTTATTGACATTAACCTGAA
TCGGAGGACAACCAGTCGAATACCCTTACGTGATTATCGGACAAACAGCG
TCCATCCTATATTTCCTAACCATTCTAATTTTTATACCCTTAGTCAGCAT
TATAGAAAATCACCTCCTAAAATGAAGA
>07_sal_M
GAAAGACCCACCCCCTCTTTGAAAATTATTAACAACTCATTAGTAGATCT
CCCAGCTCCATCAAGCCTATCAGCATGATGAAACTTCGGCTCTCTTTTAG
GAGTTTGCTTAGCCGTACAAATTTTGACAGGATTATTCCTAGCTATACAC
TATACCTCCGATACAGCCACCGCATTCAACTCCGTAACACATATCTGCCG
AGACGTAAACTACGGATGGGTCCTCCGCTATCTTCACGCCAACGGAGCAT
CCATATTCTTCATCTGCCTATACCTCCACATAGGACGAGGCCTGTACTAC
GGATCCTATACATATTCAGAAACATGAAATGTCGGCATCCTCCTCCTATT
TGCCGTAATAGCCACTGCATTCATAGGATATGTATTACCATGAGGACAAA
TATCCTTCTGAGGAGCAACCGTCATCACTAACCTCCTATCTGCTATTCCC
TACATTGGTACTGACCTGGTCCAATGGATCTGAGGTGGCTTCTCTGTAGA
TAAGGCAACCCTCACCCGGTTCTTTGCCTTCCACTTCCTACTCCCCTTCA
TCGTAGCAGCCCTAGTAATAGTCCACTTGCTATTCCTGCACGAAACTGGC
TCTAATAACCCAACAGGCATTCCATCAGACCCCGATATGATCCCATTCCA
CCCCTACTATACTATCAAAGACATTCTAGGATTCCTCACTATATTAACAG
CCCTATCAGCTCTAGTTCTATTTAACCCAGATCTCTTAGGAGACCCAGAT
AACTACACACCAGCAAACCCACTTAACACCCCTCCACACATTAAACCGGA
GTGATACTTCCTATTTGCCTACGCAATCCTACGATCCATCCCAAACAAAC
TGGGTGGAGTCCTAGCCCTAGTCATGTCTATTCTAATCCTAGCAATCGTA
CCCATACTTCACACATCTAAACAACGAAGCATAATATTCCGACCCCTTAG
CCAATGCCTGTTCTGATTACTCGTAGCAATCTTATTGACATTAACCTGAA
TCGGAGGACAACCAGTCGAATACCCTTACGTGATTATCGGACAAACAGCG
TCCATCCTATATTTCCTACCCATTCTAATTTTTATACCCTTAGTCAGCAT
TATAGAAAATCACCTCCTAAAATGAAGA
>09_sal_M
GAAAGACCCACCCCCTCTTTGAAAATTATTAACAACTCATTAGTAGATCT
CCCAGCTCCATCAAGCCTATCAGCATGATGAAACTTCGGCTCTCTTTTAG
GAGTTTGCTTAGCCGTACAAATTTTGACAGGATTATTCCTAGCTATACAC
TATACCTCCGATACAGCCACCGCATTCAACTCCGTAACACATATCTGCCG
AGACGTAAACTACGGATGGGTCCTCCGCTATCTTCACGCCAACGGAGCAT
CCATATTCTTCATCTGCCTATACCTCCACGTAGGACGAGGCCTGTACTAC
GGATCCTATACATATTCAGAAACATGAAATGTCGGCATCCTCCTCCTATT
TGCCGTAATAGCCACTGCATTCATAGGATATGTATTACCATGAGGACAAA
TATCCTTCTGAGGAGCAACCGTCATCACTAACCTCCTATCTGCTATCCCC
TACATTGGTACTGACCTGGTCCAATGGATCTGAGGTGGCTTCTCTGTAGA
TAAGGCAACCCTCACCCGGTTCTTTGCCTTCCACTTCCTACTCCCCTTCA
TCGTAGCAGCCCTAGTAATAGTCCACTTGCTGTTCCTGCACGAAACTGGT
TCTAATAACCCAACAGGCATTCCATCAGACCCCGATATGATCCCATTCCA
CCCCTACTATACTATCAAAGACATTCTAGGATTCCTCACTATATTAACAG
CCCTATCAGCTCTAGTTCTATTTAACCCAGATCTCTTAGGAGACCCAGAT
AACTACACACCAGCAAANNNNNNNNNNNNNNNNNNNNNNNNNNNNNNNNN
NNNNNNNNNNNNNNNNNNNNNNNNNNNNNNNNNNNNNNNNNNNNNNNNNN
NNNNNNNNNNNNNNNNNNNNNNNNNNNNNNNNNNNNNNNNNNNNNNNNNN
NNNNNNNNNNNNNNNNNNNNNNNNNNNNNNNNNNNNNNNNNNNNNNNNNN
NNNNNNNNNNNNNNNNNNNNNNNNNNNNNNNNNNNNNNNNNNNNNNNNNN
NNNNNNNNNNNNNNNNNNNNNNNNNNNNNNNNNNNNNNNNNNNNNNNNNN
NNNNNNNNNNNNNNNNNNNNNNNNNNNNNNNNNNNNNNNNNNNNNNNNNN
NNNNNNNNNNNNNNNNNNNNNNNNNNNN
>11_Sal_M
GAAAGACCCACCCCCTCTTTGAAAATTATTAACAACTCATTAGTAGATCT
CCCAGCTCCATCAAGCCTATCAGCATGATGAAACTTCGGCTCTCTTTTAG
GAGTTTGCTTAGCCGTACAAATTTTGACAGGATTATTCCTAGCTATACAC
TATACCTCCGATACAGCCACCGCATTCAACTCCGTAACACATATCTGCCG
AGACGTAAACTACGGATGGGTCCTCCGCTATCTTCACGCCAACGGAGCAT
CCATATTCTTCATCTGCCTATACCTCCACGTAGGACGAGGCCTGTACTAC
GGATCCTATACATATTCAGAAACATGAAATGTCGGCATCCTCCTCCTATT
TGCCGTAATAGCCACTGCATTCATAGGATATGTATTACCATGAGGACAAA
TATCCTTCTGAGGAGCAACCGTCATCACTAACCTCCTATCTGCTATCCCC
TACATTGGTACTGACCTGGTCCAATGGATCTGAGGTGGCTTCTCTGTAGA
CAAGGCAACCCTCACCCGGTTCTTTGCCTTCCACTTCCTACTCCCCTTCA
TCGTAGCAGCCCTAGTAATAGTCCACTTGCTATTCCTGCACGAAACTGGC
TCTAATAACCNNNNNNNNNNNNNNNNNNNNNNNNNNNNNNNNNNNNNNNN
NNNNNNNNNNNNNNNNNNNNNNNNNNNNNNNNNNNNNNNNNNNNNNNNNN
NNNNNNNNNNNNNNNNNNNNNNNNNNNNNNNNNNNNNNNNNNNNNNNNNN
NNNNNNNNNNNNNNNNNNNNNNNNNNNNNNNNNNNNNNNNNNNNNNNNNN
NNNNNNNNNNNNNNNNNNNNNNNNNNNNNNNNNNNNNNNNNNNNNNNNNN
NNNNNNNNNNNNNNNNNNNNNNNNNNNNNNNNNNNNNNNNNNNNNNNNNN
NNNNNNNNNNNNNNNNNNNNNNNNNNNNNNNNNNNNNNNNNNNNNNNNNN
NNNNNNNNNNNNNNNNNNNNNNNNNNNNNNNNNNNNNNNNNNNNNNNNNN
NNNNNNNNNNNNNNNNNNNNNNNNNNNNNNNNNNNNNNNNNNNNNNNNNN
NNNNNNNNNNNNNNNNNNNNNNNNNNNNNNNNNNNNNNNNNNNNNNNNNN
NNNNNNNNNNNNNNNNNNNNNNNNNNNN
>12_Sal_M
GAAAGACCCACCCCCTCTTTGAAAATTATTAACAACTCATTAGTAGATCT
CCCAGCTCCATCAAGCCTATCAGCATGATGAAATTTCGGCTCTCTTTTAG
GAGTTTGCTTAGCCGTACAAATTTTGACAGGATTATTCCTAGCTATACAC
TATACCTCCGATACAGCCACCGCATTCAACTCCGTAACACATATCTGCCG
AGACGTAAACTACGGATGGGTCCTCCGCTATCTTCACGCCAACGGAGCAT
CCATATTCTTCATCTGCCTATACCTCCACGTAGGACGAGGCCTGTACTAC
GGATCCTATACATATTCAGAAACATGAAATGTAGGCATCCTCCTCCTATT
TGCCGTAATAGCCACTGCATTCATAGGATATGTATTACCATGAGGACAAA
TATCCTTCTGAGGAGCAACCGTCATCACTAACCTCCTATCTGCTATCCCC
TACATTGGTACTGACCTGGTCCAATGGATCTGAGGTGGCTTCTCTGTAGA
TAAGGCAACCCTCACCCGGTTCTTTGCCTTCCACTTCCTACTCCCCTTCA
TCGTAGCAGCCCTAGTAATAGTCCACTTGCTATTCCTGCACGAAACTGGC
TCTAATAACCCAACAGGCATTCCATCAGACCCCGATATGATCCCATTCCA
CCCCTACTATACTATCAAAGACATTCTAGGATTCCTCACTATATTAACAG
CCCTATCAGCTCTAGTTCTATTTAACCCAGATCTCTTAGGAGACCCAGAT
AACTACACACCAGCAAACCCACTTAACACCCCTCCACACATTAAACCGGA
GTGATACTTCCTATTTGCCTACGCAATCCTACGATCCATCCCAAACAAAC
TGGGTGGAGTCCTAGCCCTAGTCATGTCTATTCTAATCCTAGCAATCGTA
CCCATACTTCACACATCTAAACAACGAAGCATAATATTCCGACCCCTTAG
CCAATGCCTGTTCTGATTACTCGTAGCAATCTTATTGACATTAACCTGAA
TCGGAGGACAACCAGTCGAATACCCTTACGTGATTATCGGACAAACAGCG
TCCATCCTATATTTCCTAACCATTCTAATTTTTATACCCTTAGTCAGCAT
TATAGAAAATCACCTCCTAAAATGAAGA
>13_sal_M
GAAAGACCCACCCCCTCTTTGAAAATTATTAACAACTCATTAGTAGATCT
CCCAGCTCCATCAAGCCTATCAGCATGATGAAACTTCGGCTCTCTTTTAG
GAGTTTGCTTAGCCGTACAAATTTTGACAGGATTATTCCTAGCTATACAC
TATACCTCCGATACAGCCACCGCATTCAACTCCGTAACACATATCTGCCG
AGACGTAAACTACGGATGGGTCCTCCGCTATCTTCACGCCAACGGAGCAT
CCATATTCTTCATCTGCCTATACCTCCACGTAGGACGAGGCCTGTACTAC
GGATCCTATACATATTCAGAAACATGAAATGTCGGCATCCTCCTCCTATT
TGCCGTAATAGCCACTGCATTCATAGGATATGTATTACCATGAGGACAAA
TATCCTTCTGAGGAGCAACCGTCATCACTAACCTCCTATCTGCTATTCCC
TACATTGGTACTGACCTGGTCCAATGGATCTGAGGTGGCTTCTCTGTAGA
TAAGGCAACCCTCACCCGGTTCTTTGCCTTCCACTTCCTACTCCCCTTCA
TCGTAGCAGCCCTAGTAATAGTCCACTTGCTATTCCTGCACGAAACTGGC
TCTAATAACCCAACAGGCATTCCATCAGACCCCGATATGATCCCATTCCA
CCCCTACTATACTATCAAAGACATTCTAGGATTCCTCACTATATTAACAG
CCCTATCAGCTCTAGTTCTATTTAACCCAGATCTCTTAGGAGACCCAGAT
AACTACACACCAGCAAACCCACTTAACACCCCTCCACACATTAAACCGGA
GTGATACTTCCTATTTGCCTACGCAATCCTACGATCCATCCCAAACAAAC
TGGGTGGAGTCCTAGCCCTAGTCATGTCTATTCTAATCCTAGCAATCGTA
CCCATACTTCACACATCTAAACAACGAAGCATAATATTCCGACCCCTTAG
CCAATGCCTGTTCTGATTACTCGTAGCAATCTTATTGACATTAACCTGAA
TCGGAGGACAACCAGTCGAATACCCTTACGTGATTATCGGACAAACAGCG
TCCATCCTATATTTCCTAACCATTCTAATTTTTATACCCTTAGTCAGCAT
TATAGAAAATCACCTCCTAAAATGAAGA
>14_sal_F
GAAAGACCCACCCCCTCTTTGAAAATTATTAACAACTCATTAGTAGATCT
CCCAGCTCCATCAAGCCTATCAGCATGATGAAACTTCGGCTCTCTTTTAG
GAGTTTGCTTAGCCGTACAAATTTTGACAGGATTATTCCTAGCTATACAC
TATACCTCCGATACAGCCACCGCATTCAACTCCGTAACACATATCTGCCG
AGACGTAAACTACGGATGGGTCCTCCGCTATCTTCACGCCAACGGAGCAT
CCATATTCTTCATCTGCCTATACCTCCACGTAGGACGAGGCCTGTACTAC
GGATCCTATACATATTCAGAAACATGAAATGTCGGCATCCTCCTCCTATT
TGCCGTAATAGCCACTGCATTCATAGGATATGTATTACCATGAGGACAAA
TATCCTTCTGAGGAGCAACCGTCATCACTAACCTCCTATCTGCTATCCCC
TACATTGGTACTGACCTGGTCCAATGGATCTGAGGTGGCTTCTCTGTAGA
TAAGGCAACCCTCACCCGGTTCTTTGCCTTCCACTTCCTACTCCCCTTCA
TCGTAGCAGCCCTAGTAATAGTCCACTTGCTATTCCTGCACGAAACTGGC
TCTAATAACCCAACAGGCATTCCATCAGACCCCGATATGATCCCATTCCA
CCCCTACTATACTATCAAAGACATTCTAGGATTCCTCACTATATTAACAG
CCCTATCAGCTCTAGTTCTATTTAACCCAGATCTCTTAGGAGACCCAGAT
AACTACACACCAGCAAACCCACTTAACACCCCTCCACACATTAAACCGGA
GTGATACTTCCTATTTGCCTACGCAATCCTACGATCCATCCCAAACAAAC
TGGGTGGAGTCCTAGCCCTAGTCATGTCTATTCTAATCCTAGCAATCGTA
CCCATACTTCACACATCTAAACAACGAAGCATAATATTCCGACCCCTTAG
CCAATGCCTGTTCTGATTACTCGTAGCAATCTTATTGACATTAACCTGAA
TCGGAGGACAACCAGTCGAATACCCTTACGTGATTATCGGACAAACAGCG
TNNNNNNNNNNNNNNNNNNNNNNNNNNNNNNNNNNNNNNNNNNNNNNNNN
NNNNNNNNNNNNNNNNNNNNNNNNNNNN
>15_sal_F
GAAAGACCCACCCCCTCTTTGAAAATTATTAACAACTCATTAGTAGATCT
CCCAGCTCCATCAAGCCTATCAGCATGATGAAACTTCGGCTCTCTTTTAG
GAGTTTGCTTAGCCGTACAAATTTTGACAGGATTATTCCTAGCTATACAC
TATACCTCCGATACAGCCACCGCATTCAACTCCGTAACACATATCTGCCG
AGACGTAAACTACGGATGGGTCCTCCGCTATCTTCACGCCAACGGAGCAT
CCATATTCTTCATCTGCCTATACCTCCACGTAGGACGAGGCCTGTACTAC
GGATCCTATACATATTCAGAAACATGAAATGTCGGCATCCTCCTCCTATT
TGCCGTAATAGCCACTGCATTCATAGGATATGTATTACCATGAGGACAAA
TATCCTTCTGAGGAGCAACCGTCATCACTAACCTCCTATCTGCTATCCCC
TACATTGGTACTGACCTGGTCCAATGGATCTGAGGTGGCTTCTCTGTAGA
TAAGGCAACCCTCACCCGGTTCTTTGCCTTCCACTTCCTACTCCCCTTCA
TCGTAGCAGCCCTAGTAATAGTCCACTTGCTGTTCCTGCACGAAACTGGC
TCTAATAACCCAACAGGCATTCCATCAGACCCCGATATGATCCCATTCCA
CCCCTACTATACTATCAAAGACATTCTAGGATTCCTCACTATATTAACAG
CCCTATCAGCTCTAGTTCTATTTAACCCAGATCTCTTAGGAGACCCAGAT
AACTACACACCAGCAAACCCACTTAACACCCCTCCACACATTAAACCGGA
GTGATACTTCCTATTTGCCTACGCAATCCTACGATCCATCCCAAACAAAC
TGGGTGGAGTCCTAGCCCTAGTCATGTCAATTCTAATCCTAGCAATCGTA
CCCATACTTCACACATCTAAACAACGAAGCATAATATTCCGACCCCTTAG
CCAATGCCTGTTCTGATTACTCGTAGCAATCTTATTGACATTAACCTGAA
TCGGAGGACAACCAGTCGAATACCCTTACGTGATTATCGGACAAACAGCG
TCCATCCTATATTTCCTAACCATTCTAATTTTTATACCCTTAGTCAGCAT
TATAGAAAATCACCTCCTAAAATGAAGA
>16_sal_M
GAAAGACCCACCCCCTCTTTGAAAATTATTAACAACTCATTAGTAGATCT
CCCAGCTCCATCAAGCCTATCAACATGATGAAACTTCGGCTCTCTTTTAG
GAGTTTGCTTAGCCGTACAAATTTTGACAGGATTATTCCTAGCTATACAC
TATACCTCCGATACAGCCACCGCATTCAACTCCGTAACACATATCTGCCG
AGACGTAAACTACGGATGGGTCCTCCGCTATCTTCACGCCAACGGAGCAT
CCATATTCTTCATCTGCCTATACCTCCACGTAGGACGAGGCCTGTACTAC
GGATCCTATACATATTCAGAAACATGAAATGTCGGCATCCTCCTCCTATT
TGCCGTAATAGCCACTGCATTCATAGGATATGTATTACCATGAGGACAAA
TATCCTTCTGAGGAGCAACCGTCATCACTAACCTCCTATCTGCTATCCCC
TACATTGGTACTGACCTGGTCCAATGGATCTGAGGTGGCTTCTCTGTAGA
TAAGGCAACCCTCACCCGGTTCTTTGCCTTCCACTTCCTACTCCCCTTCA
TCGTAGCAGCCCTAGTAATAGTCCACTTGCTATTCCTGCACGAAACTGGC
TCTAATAACCCAACAGGCATTCCATCAGACCCCGATATGATCCCATTCCA
CCCCTACTATACTATCAAAGACATTCTAGGATTCCTCACTATATTAACAG
CCCTATCAGCTCTAGTTCTATTTAACCCAGATCTCTTAGGAGACCCAGAT
AACTACACACCAGCAAACCCACTTAACACCCCTCCACACATTAAACCGGA
GTGATACTTCCTATTTGCCTACGCAATCCTACGATCCATCCCAAACAAAC
TGGGTGGAGTCCTAGCCCTAGTCATGTCTATTCTAATCCTAGCAATCGTA
CCCATACTTCACACATCTAAACAACGAAGCATAATATTCCGACCCCTTAG
CCAATGCCTGTTCTGATTACTCGTAGCAATCTTATTGACATTAACCTGAA
TCGGAGGACAACCAGTCGAATACCCTTACGTGATTATCGGACAAACAGCG
TCCATCCTATATTTCCTACCCATTCTAATTTTTATACCCTTAGTCAGCAT
TATAGAAAATCACCTCCTAAAATGAAGA
>17_sal_M
GAAAGACCCACCCCCTCTTTGAAAATTATTAACAACTCATTAGTAGATCT
CCCAGCTCCATCAAGCCTATCAGCATGATGAAACTTCGGCTCTCTTTTAG
GAGTTTGCTTAGCCGTACAAATTTTGACAGGATTATTCCTAGCTATACAC
TATACCTCCGATACAGCCACCGCATTCAACTCCGTAACACATATCTGCCG
AGACGTAAACTACGGATGGGTCCTCCGCTATCTTCACGCCAACGGAGCAT
CCATATTCTTCATCTGCCTATACCTCCACGTAGGACGAGGCCTGTACTAC
GGATCCTATACATATTCAGAAACATGAAATGTCGGCATCCTCCTCCTATT
TGCCGTAATAGCCACTGCATTCATAGGATATGTATTACCATGAGGACAAA
TATCCTTCTGAGGAGCAACCGTCATCACTAACCTCCTATCTGCTATCCCC
TACATTGGTACTGACCTGGTCCAATGGATCTGAGGTGGCTTCTCTGTAGA
TAAGGCAACCCTCACCCGGTTCTTTGCCTTCCACTTCCTACTCCCCTTCA
TCGTAGCAGCCCTAGTAATAGTCCACTTGCTGTTCCTGCACGAAACTGGC
TCTAATAACCCAACAGGCATTCCATCAGACCCCGATATGATCCCATTCCA
CCCCTACTATACTATCAAAGACATTCTAGGATTCCTCACTATATTAACAG
CCCTATCAGCTCTAGTTCTATTTAACCCAGATCTCTTAGGAGACCCAGAT
AACTACACACCAGCAAACCCACTTAACTCCCCTCCACACATTAAACCGGA
GTGATACTTCCTATTTGCCTACGCAATCCTACGATCCTTCCCAAACAAAC
TGGGTGGAGTCCTAGCCCTAGTCATGTCAATTCTAATCCTAGCAATCGTA
CCCATACTCCACACATCTAAACAACGAAGCATAATATTCCGACCCCTTAG
CCAATGCCTGTTCTGATTACTCGTAGCAATCTTATTGACATTAACCTGAA
TCGGAGGACAACCAGTCGAATACCCTTACGTGATTATCGGACAAACAGCG
TCCATCCTATATTTCCTACCCATTCTAATTTTTATACNNNNNNNNNNNNN
NNNNNNNNNNNNNNNNNNNNNNNNNNNN
>18_sal_M
GAAAGACCCACCCCCTCTTTGAAAATTATTAACAACTCATTAGTAGATCT
CCCAGCTCCATCAAGCCTATCAGCATGATGAAACTTCGGCTCTCTTTTAG
GAGTTTGCTTAGCCGTACAAATTTTGACAGGATTATTCCTAGCTATACAC
TATACCTCCGATACAGCCACCGCATTCAACTCCGTAACACATATCTGCCG
AGACGTAAACTACGGATGGGTCCTCCGCTATCTTCACGCCAACGGAGCAT
CCATATTCTTCATCTGCCTATACCTCCACGTAGGACGAGGCCTGTACTAC
GGATCCTATACATATTCAGAAACATGAAATGTCGGCATCCTCCTCCTATT
TGCCGTAATAGCCACTGCATTCATAGGATATGTATTACCATGAGGACAAA
TATCCTTCTGAGGAGCAACCGTCATCACTAACCTCCTATCTGCTATCCCC
TACATTGGTACTGACCTGGTCCAATGGATCTGAGGTGGCTTCTCTGTAGA
TAAGGCAACCCTCACCCGGTTCTTTGCCTTCCACTTCCTACTCCCCTTCA
TCGTAGCAGCCCTAGTAATAGTCCACTTGCTATTCCTGCACGAAACTGGC
TCTAATAACCCAACAGGCATTCCATCAGACCCCGATATGATCCCATTCCA
CCCCTACTATACTATCAAAGACATTCTAGGATTCCTCACTATATTAACAG
CCCTATCAGCTCTAGTTCTATTTAACCCAGATCTCTTAGGAGACCCAGAT
AACTACACACCAGCAAACCCACTTAACACCCCTCCACACATTAAACCGGA
GTGATACTTCCTATTTGCCTACGCAATCCTACGATCCATCCCAAACAAAT
TGGGTGGAGTCCTAGCCCTAGTCATGTCTATTCTNNNNNNNNNNNNNNNN
NNNNNNNNNNNNNNNNNNNNNNNNNNNNNNNNNNNNNNNNNNNNNNNNNN
NNNNNNNNNNNNNNNNNNNNNNNNNNNNNNNNNNNNNNNNNNNNNNNNNN
NNNNNNNNNNNNNNNNNNNNNNNNNNNNNNNNNNNNNNNNNNNNNNNNNN
NNNNNNNNNNNNNNNNNNNNNNNNNNNNNNNNNNNNNNNNNNNNNNNNNN
NNNNNNNNNNNNNNNNNNNNNNNNNNNN
>19_sal_F
GAAAGACCCACCCCCTCTTTGAAAATTATTAACAACTCATTAGTAGATCT
CCCAGCTCCATCAAGCCTATCAGCATGATGAAACTTCGGCTCTCTTTTAG
GAGTTTGCTTAGCCGTACAAATTTTGACAGGATTATTCCTAGCTATACAC
TATACCTCCGATACAGCCACCGCATTCAACTCCGTAACACATATCTGCCG
AGACGTAAACTACGGATGGGTCCTCCGCTATCTTCACGCCAACGGAGCAT
CCATATTCTTCATCTGCCTATACCTCCACGTAGGACGAGGCCTGTACTAC
GGATCCTATACATATTCAGAAACATGAAATGTCGGCATCCTCCTCCTATT
TGCCGTAATAGCCACTGCATTCATAGGATATGTATTACCATGAGGACAAA
TATCCTTCTGAGGAGCAACCGTCATCACTAACCTCCTATCTGCTATCCCC
TACATTGGTACTGACCTGGTCCAATGGATCTGAGGTGGCTTCTCTGTAGA
TAAGGCAACCCTCACCCGGTTCTTTGCCTTCCACTTCCTACTCCCCTTCA
TCGTAGCAGCCCTAGTAATAGTCCACTTGCTATTCCTGCACGAAACTGGC
TCTAATAACCCAACAGGCATTCCATCAGACCCCGATATGATCCCATTCCA
CCCCTACTATACTATCAAAGACATTCTAGGATTCCTCACTATATTAACAG
CCCTATCAGCTCTAGTTCTATTTAACCCAGATCTCTTAGGAGACCCAGAT
AACTACACACCAGCAAACCCACTTAACACCCCTCCACACATTAAACCGGA
GTGATACTTCCTATTTGCCTACGCAATCCTACGATCCATCCCAAACAAAC
TGGGTGGAGTCCTAGCCCTAGTCATGTCTATTCTAATCCTAGCAATCGTA
CCCATACTTCACACATCTAAACAACGAAGCATAATATTCCGACCCCTTAG
CCAATGCCTGTTCTGATTACTCGTAGCAATCTTATTGACATTAACCTGAA
TCGGAGGACAACCAGTCGAATACCCTTACGTGATTATCGGACAAACAGCG
TCCATCCTATATTTCCTAACCATTCTAATTTTTATACCCTTAGTCAGCAT
TATAGAAAATCACCTCCTAAAATGAAGA
>20_sal_M
GAAAGACCCACCCCCTCTTTGAAAATTATTAACAACTCATTAGTAGATCT
CCCAGCTCCATCAAGCCTATCAGCATGATGAAACTTCGGCTCTCTTTTAG
GAGTTTGCTTAGCCGTACAAATTTTGACAGGATTATTCCTAGCTATACAC
TATACCTCCGATACAGCCACCGCATTCAACTCCGTAACACATATCTGCCG
AGACGTAAACTACGGATGGGTCCTCCGCTATCTTCACGCCAACGGAGCAT
CCATATTCTTCATCTGCCTATACCTCCACGTAGGACGAGGCCTGTACTAC
GGATCCTATACATATTCAGAAACATGAAATGTCGGCATCCTCCTCCTATT
TGCCGTAATAGCCACTGCATTCATAGGATATGTATTACCATGAGGACAAA
TATCCTTCTGAGGAGCAACCGTCATCACTAACCTCCTATCTGCTATCCCC
TACATTGGTACTGACCTGGTCCAATGGATCTGAGGTGGCTTCTCTGTAGA
TAAGGCAACCCTCACCCGGTTCTTTGCCTTCCACTTCCTACTCCCCTTCA
TCGTAGCAGCCCTAGTAATAGTCCACTTGCTATTCCTGCACGAAACTGGC
TCTAATAACCCAACAGGCATTCCATCAGACCCCGATATGATCCCATTCCA
CCCCTACTATACTATCAAAGACATTCTAGGATTCCTCACTATATTAACAG
CCCTATCAGCTCTAGTTCTATTTAACCCAGATCTCTTAGGAGACCCAGAT
AACTACACACCAGCAAACCCACTTAACACCCCTCCACACATTAAACCGGA
GTGATACTTCCTATTTGCCTACGCAATCCTACGATCCATCCCAAACAAAC
TGGGTGGAGTCCTAGCCCTAGTCATGTCTATTCTAATCCTAGCAATCGTA
CCCATACTTCACACATCTAAACAACGAAGCATAATATTCCGACCCCTTAG
CCAATGCCTGTTCTGATTACTCGTAGCAATCTTATTGACATTAACCTGAA
TCGGAGGACAACCAGTCGAATACCCTTACGTGATTATCGGACAAACAGCG
TCCATCCTATATTTCCTACCCATTCTAATTTTTATACCCTTAGTCAGCAT
TATAGAAAATCACCTCCTAAAATGAAGA
>21_sal_F
GAAAGACCCACCCCCTCTTTGAAAATTATTAACAACTCATTAGTAGATCT
CCCAGCTCCATCAAGCCTATCAGCATGATGAAACTTCGGCTCTCTTTTAG
GAGTTTGCTTAGCCGTACAAATTTTGACAGGATTATTCCTAGCTATACAC
TATACCTCCGATACAGCCACCGCATTCAACTCCGTAACACATATCTGCCG
AGACGTAAACTACGGATGGGTCCTCCGCTATCTTCACGCCAACGGAGCAT
CCATATTCTTCATCTGCCTATACCTCCACATAGGACGAGGCCTGTACTAC
GGATCCTATACATATTCAGAAACATGAAATGTCGGCATCCTCCTCCTATT
TGCCGTAATAGCCACTGCATTCATAGGATATGTATTACCATGAGGACAAA
TATCCTTCTGAGGAGCAACCGTCATCACTAACCTCCTATCTGCTATTCCC
TACATTGGTACTGACCTGGTCCAATGGATCTGAGGTGGCTTCTCTGTAGA
TAAGGCAACCCTCACCCGGTTCTTTGCCTTCCACTTCCTACTCCCCTTCA
TCGTAGCAGCCCTAGTAATAGTCCACTTGCTATTCCTGCACGAAACTGGC
TCTAATAACCCAACAGGCATTCCATCAGACCCCGATATGATCCCATTCCA
CCCCTACTATACTATCAAAGACATTCTAGGATTCCTCACTATATTAACAG
CCCTATCAGCTCTAGTTCTATTTAACCCAGATCTCTTAGGAGACCCAGAT
AACTACACACCAGCAAACCCACTTAACACCCCTCCACACATTAAACCGGA
GTGATACTTCCTATTTGCCTACGCAATCCTACGATCCATCCCAAACAAAC
TGGGTGGAGTCCTAGCCCTAGTCATGTCTATTCTAATCCTAGCAATCGTA
CCCATACTTCACACATCTAAACAACGAAGCATAATATTCCGACCCCTTAG
CCAATGCCTGTTCTGATTACTCGTAGCAATCTTATTGACATTAACCTGAA
TCGGAGGACAACCAGTCGAATACCCTTACGTGATTATCGGACAAACAGCG
TCCATCCTATATTTCCTACCCATTCTAATTTTTATACCCTTAGTCAGCAT
TATAGAAAATCACCTCCTAAAATGAAGA
>22_sal_F
GAAAGACCCACCCCCTCTTTGAAAATTATTAACAACTCATTAGTAGATCT
CCCAGCTCCATCAAGCCTATCAGCATGATGAAACTTCGGCTCTCTTTTAG
GAGTTTGCTTAGCCGTACAAATTTTGACAGGATTATTCCTAGCTATACAC
TATACCTCCGATACAGCCACCGCATTCAACTCCGTAACACATATCTGCCG
AGACGTAAACTACGGATGGGTCCTCCGCTATCTTCACGCCAACGGAGCAT
CCATATTCTTCATCTGCCTATACCTCCACGTAGGACGAGGCCTGTACTAC
GGATCCTATACATATTCAGAAACATGAAATGTCGGCATCCTCCTCCTATT
TGCCGTAATAGCCACTGCATTCATAGGATATGTATTACCATGAGGACAAA
TATCCTTCTGAGGAGCAACCGTCATCACTAACCTCCTATCTGCTATCCCC
TACATTGGTACTGACCTGGTCCAATGAATCTGAGGTGGTTTCTCTGTAGA
TAAGGCAACCCTCACCCGGTTCTTTGCCTTCCACTTCCTACTCCCCTTCA
TCGTAGCAGCCCTAGTAATAGTCCACTTGCTGTTCCTGCACGAAACTGGC
TCTAATAACCCAACAGGCATTCCATCAGACCCCGATATGATCCCATTCCA
CCCCTACTATACTATCAAAGACATTCTAGGATTCCTCACTATATTAACAG
CCCTATCAGCTCTAGTTCTATTTAACCCAGATCTCTTAGGAGACCCAGAT
AACTACACACCAGCAAACCCACTTAACACCCCTCCACACATTAAACCGGA
GTGATACTTCCTATTTGCCTACGCAATCCTACGATCCATCCCAAACAAAC
TGGGTGGAGTCCTAGCCCTAGTCATGTCAATTCTAATCCTAGCAATCGTA
CCCATACTTCACACATCTAAACAACGAAGCATAATATTCCGACCTCTTAG
CCAATGCCTGTTCTGATTACTCGTAGCAATCTTATTGACATTAACCTGAA
TCGGAGGACAACCAGTCGAATACCCTTACGTGATTATCGGACAAACAGCG
TCCATCCTATATTTCCTAACCATTCTAATTTTTATACCCTTAGTCAGCAT
TATAGAAAATCACCTCCTAAAATGAAGA
>23_sal_M
GAAAGACCCACCCCCTCTTTGAAAATTATTAACAACTCATTAGTAGATCT
CCCAGCTCCATCAAGCCTATCAGCATGATGAAACTTCGGCTCTCTTTTAG
GAGTTTGCTTAGCCGTACAAATTTTGACAGGATTATTCCTAGCTATACAC
TATACCTCCGATACAGCCACCGCATTCAACTCCGTAACACATATCTGCCG
AGACGTAAACTACGGATGGGTCCTCCGCTATCTTCACGCCAACGGAGCAT
CCATATTCTTCATCTGCCTATACCTCCACATAGGACGAGGCCTGTACTAC
GGATCCTATACATATTCAGAAACATGAAATGTCGGCATCCTCCTCCTATT
TGCCGTAATAGCCACTGCATTCATAGGATATGTATTACCATGAGGACAAA
TATCCTTCTGAGGAGCAACCGTCATCACTAACCTCCTATCTGCTATTCCC
TACATTGGTACTGACCTGGTCCAATGGATCTGAGGTGGCTTCTCTGTAGA
TAAGGCAACCCTCACCCGGTTCTTTGCCTTCCACTTCCTACTCCCCTTCA
TCGTAGCAGCCCTAGTAATAGTCCACTTGCTATTCCTGCACGAAACTGGC
TCTAATAACCCAACAGGCATTCCATCAGACCCCGATATGATCCCATTCCA
CCCCTACTATACTATCAAAGACATTCTAGGATTCCTCACTATATTAACAG
CCCTATCAGCTCTAGTTCTATTTAACCCAGATCTCTTAGGAGACCCAGAT
AACTACACACCAGCAAACCCACTTAACACCCCTCCACACATTAAACCGGA
GTGATACTTCCTATTTGCCTACGCAATCCTACGATCCATCCCAAACAAAC
TGGGTGGAGTCCTAGCCCTAGTCATGTCTATTCTAATCCTAGCAATCGTA
CCCATACTTCACACATCTAAACAACGAAGCATAATATTCCGACCCCTTAG
CCAATGCCTGTTCTGATTACTCGTAGCAATCTTATTGACATTAACCTGAA
TCGGAGGACAACCAGTCGAATACCCTTACGTGATTATCGGACAAACAGCG
TCCATCCTATATTTCCTAACCATTCTAATTTTTATACCCTTAGTCAGCAT
TATAGAAAATCACCTCCTAAAATGAAGA
>24_sal_M
GAAAGACCCACCCCCTCTTTGAAAATTATTAACAACTCATTAGTAGATCT
CCCAGCTCCATCAAGCCTATCAGCATGATGAAACTTCGGCTCTCTTTTAG
GAGTTTGCTTAGCCGTACAAATTTTGACAGGATTATTCCTAGCTATACAC
TATACCTCCGATACAGCCACCGCATTCAACTCCGTAACACATATCTGCCG
AGACGTAAACTACGGATGGGTCCTCCGCTATCTTCACGCCAACGGAGCAT
CCATATTCTTCATCTGCCTATACCTCCACGTAGGACGAGGCCTGTACTAC
GGATCCTATACATATTCAGAAACATGAAATGTCGGCATCCTCCTCCTATT
TGCCGTAATAGCCACTGCATTCATAGGATATGTATTACCATGAGGACAAA
TATCCTTCTGAGGAGCAACCGTCATCACTAACCTCCTATCTGCTATCCCC
TACATTGGTACTGACCTGGTCCAATGGATCTGAGGTGGCTTCTCTGTAGA
TAAGGCAACCCTCACCCGGTTCTTTGCCTTCCACTTCCTACTCCCCTTCA
TCGTAGCAGCCCTAGTAATAGTCCACTTGCTATTCCTGCACGAAACTGGC
TCTAATAACCCAACAGGCATTCCATCAGACCCCGATATGATCCCATTCCA
CCCCTACTATACTATCAAAGACATTCTAGGATTCCTCACTATATTAACAG
CCCTATCAGCTCTAGTTCTATTTAACCCAGATCTCTTAGGAGACCCAGAT
AACTACACACCAGCAAACCCACTTAACACCCCTCCACACATTAAACCGGA
GTGATACTTCCTATTTGCCTACGCAATCCTACGATCCATCCCAAACAAAC
TGGGTGGAGTCCTAGCCCTAGTCATGTCTATTCTAATCCTAGCAATCGTA
CCCATACTTCACACATCTAAACAACGAAGCATAATATTCCGACCCCTTAG
CCAATGCCTGTTCTGATTACTCGTAGCAATCTTATTGACATTAACCTGAA
TCGGAGGACAACCAGTCGAATACCCTTACGTGATTATCGGACAAACAGCG
TCCATCCTATATTTCCTAACCATTCTAATTTTTATACCCTTAGTCAGCAT
TATAGAAAATCACCTCCTAAAATGAAGA
>25_sal_M
GAAAGACCCACCCCCTCTTTGAAAATTATTAACAACTCATTAGTAGATCT
CCCAGCTCCATCAAGCCTATCAGCATGATGAAACTTCGGCTCTCTTTTAG
GAGTTTGCTTAGCCGTACAAATTTTGACAGGATTATTCCTAGCTATACAC
TATACCTCCGATACAGCCACCGCATTCAACTCCGTAACACATATCTGCCG
AGACGTAAACTACGGATGGGTCCTCCGCTATCTTCACGCCAACGGAGCAT
CCATATTCTTCATCTGCCTATACCTCCACATAGGACGAGGCCTGTACTAC
GGATCCTATACATATTCAGAAACATGAAATGTCGGCATCCTCCTCCTATT
TGCCGTAATAGCCACTGCATTCATAGGATATGTATTACCATGAGGACAAA
TATCCTTCTGAGGAGCAACCGTCATCACTAACCTCCTATCTGCTATTCCC
TACATTGGTACTGACCTGGTCCAATGGATCTGAGGTGGCTTCTCTGTAGA
TAAGGCAACCCTCACCCGGTTCTTTGCCTTCCACTTCCTACTCCCCTTCA
TCGTAGCAGCCCTAGTAATAGTCCACTTGCTATTCCTGCACGAAACTGGC
TCTAATAACCCAACAGGCATTCCATCAGACCCCGATATGATCCCATTCCA
CCCCTACTATACTATCAAAGACATTCTAGGATTCCTCACTATATTAACAG
CCCTATCAGCTCTAGTTCTATTTAACCCAGATCTCTTAGGAGACCCAGAT
AACTACACACCAGCAAACCCACTTAACACCCCTCCACACATTAAACCGGA
GTGATACTTCCTATTTGCCTACGCAATCCTACGATCCATCCCAAACAAAC
TGGGTGGAGTCCTAGCCCTAGTCATGTCTATTCTAATCCTAGCAATCGTA
CCCATACTTCACACATCTAAACAACGAAGCATAATATTCCGACCCCTTAG
CCAATGCCTGTTCTGATTACTCGTAGCAATCTTATTGACATTAACCTGAA
TCGGAGGACAACCAGTCGAATACCCTTACGTGATTATCGGACAAACAGCG
TCCATCCTATATTTCCTAACCATTCTAATTTTTATACCCTTAGTCAGCAT
TATAGAAAATCACCTCCTAAAATGAAGA
>26_sal_F
GAAAGACCCACCCCCTCTTTGAAAATTATTAACAACTCATTAGTAGATCT
CCCAGCTCCATCAAGCCTATCAGCATGATGAAACTTCGGCTCTCTTTTAG
GAGTTTGCTTAGCCGTACAAATTTTGACAGGATTATTCCTAGCTATACAC
TATACCTCCGATACAGCCACCGCATTCAACTCCGTAACACATATCTGCCG
AGACGTAAACTACGGATGGGTCCTCCGCTATCTTCACGCCAACGGAGCAT
CCATATTCTTCATCTGCCTATACCTCCACATAGGACGAGGCCTGTACTAC
GGATCCTATACATATTCAGAAACATGAAATGTCGGCATCCTCCTCCTATT
TGCCGTAATAGCCACTGCATTCATAGGATATGTATTACCATGAGGACAAA
TATCCTTCTGAGGAGCAACCGTCATCACTAACCTCCTATCTGCTATTCCC
TACATTGGTACTGACCTGGTCCAATGGATCTGAGGTGGCTTCTCTGTAGA
TAAGGCAACCCTCACCCGGTTCTTTGCCTTCCACTTCCTACTCCCCTTCA
TCGTAGCAGCCCTAGTAATAGTCCACTTGCTATTCCTGCACGAAACTGGC
TCTAATAACCCAACAGGCATTCCATCAGACCCCGATATGATCCCATTCCA
CCCCTACTATACTATCAAAGACATTCTAGGATTCCTCACTATATTAACAG
CCCTATCAGCTCTAGTTCTATTTAACCCAGATCTCTTAGGAGACCCAGAT
AACTACACACCAGCAAACCCACTTAACACCCCTCCACACATTAAACCGGA
GTGATACTTCCTATTTGCCTACGCAATCCTACGATCCATCCCAAACAAAC
TGGGTGGAGTCCTAGCCCTAGTCATGTCTATTCTAATCCTAGCAATCGTA
CCCATACTTCACACATCTAAACAACGAAGCATAATATTCCGACCCCTTAG
CCAATGCCTGTTCTGATTACTCGTAGCAATCCTATTGACATTAACCTGAA
TCGGAGGACAACCAGTCGAATACCCTTACGTGATTATNNNNNNNNNNNNN
NNNNNNNNNNNNNNNNNNNNNNNNNNNNNNNNNNNNNNNNNNNNNNNNNN
NNNNNNNNNNNNNNNNNNNNNNNNNNNN
>27_sal_F
GAAAGACCCACCCCCTCTTTGAAAATTATTAACAACTCATTAGTAGATCT
CCCAGCTCCATCAAGCCTATCAGCATGATGAAACTTCGGCTCTCTTTTAG
GAGTTTGCTTAGCCGTACAAATTTTGACAGGATTATTCCTAGCTATACAC
TATACCTCCGATACAGCCACCGCATTCAACTCCGTAACACATATCTGCCG
AGACGTAAACTACGGATGGGTCCTCCGCTATCTTCACGCCAACGGAGCAT
CCATATTCTTCATCTGCCTATACCTCCACGTAGGACGAGGCCTGTACTAC
GGATCCTATACATATTCAGAAACATGAAATGTCGGCATCCTCCTCCTATT
TGCCGTAATAGCCACTGCATTCATAGGATATGTATTACCATGAGGACAAA
TATCCTTCTGAGGAGCAACCGTCATCACTAACCTCCTATCTGCTATCCCC
TACATTGGTACTGACCTGGTCCAATGGATCTGAGGTGGCTTCTCTGTAGA
TAAGGCAACCCTCACCCGGTTCTTTGCCTTCCACTTCCTACTCCCCTTCA
TCGTAGCAGCCCTAGTAATAGTCCACTTGCTATTCCTGCACGAAACTGGC
TCTAATAACCCAACAGGCATTCCATCAGACCCCGATATGATCCCATTCCA
CCCCTACTATACTATCAAAGACATTCTAGGATTCCTCACTATATTAACAG
CCCTATCAGCTCTAGTTCTATTTAACCCAGATCTCTTAGGAGACCCAGAT
AACTACACACCAGCAAACCCACTTAACACCCCTCCACACATTAAACCGGA
GTGATACTTCCTATTTGCCTACGCAATCCTACGATCCATCCCAAACAAAC
TGGGTGGAGTCCTAGCCCTAGTCATGTCTATTCTAATCCTAGCAATCGTA
CCCATACTTCACACATCTAAACAACGAAGCATAATATTCCGACCCCTTAG
CCAATGCCTGTTCTGATTACTCGTAGCAATCTTATTGACATTAACCTGAA
TCGGAGGACAACCAGTCGAATACCCTTACGTGATTATCGGACAAACAGCG
TCCATCCTATATTTCCTAACCATTCTAATTTTTATACCCTTAGTCAGCAT
TATAGAAAATCACCTCCTAAAATGAAGA
>28_sal_M
GAAAGACCCACCCCCTCTTTGAAAATTATTAACAACTCATTAGTAGATCT
CCCAGCTCCATCAAGCCTATCAACATGATGAAACTTCGGCTCTCTTTTAG
GAGTTTGCTTAGCCGTACAAATTTTGACAGGATTATTCCTAGCTATACAC
TATACCTCCGATACAGCCACCGCATTCAACTCCGTAACACATATCTGCCG
AGACGTAAACTACGGATGGGTCCTCCGCTATCTTCACGCCAACGGAGCAT
CCATATTCTTCATCTGCCTATACCTCCACGTAGGACGAGGCCTGTACTAC
GGATCCTATACATATTCAGAAACATGAAATGTCGGCATCCTCCTCCTATT
TGCCGTAATAGCCACTGCATTCATAGGATATGTATTACCATGAGGACAAA
TATCCTTCTGAGGAGCAACCGTCATCACTAACCTCCTATCTGCTATCCCC
TACATTGGTACTGACCTGGTCCAATGGATCTGAGGTGGCTTCTCTGTAGA
TAAGGCAACCCTCACCCGGTTCTTTGCCTTCCACTTCCTACTCCCCTTCA
TCGTAGCAGCCCTAGTAATAGTCCACTTGCTATTCCTGCACGAAACTGGC
TCTAATAACCCAACAGGCATTCCATCAGACCCCGATATGATCCCATTCCA
CCCCTACTATACTATCAAAGACATTCTAGGATTCCTCACTATATTAACAG
CCCTATCAGCTCTAGTTCTATTTAACCCAGATCTCTTAGGAGACCCAGAT
AACTACACACCAGCAAACCCACTTAACACCCCTCCACACATTAAACCGGA
GTGATACTTCCTATTTGCCTACGCAATCCTACGATCCATCCCAAACAAAC
TGGGTGGAGTCCTAGCCCTAGTCATGTCTATTCTAATCCTAGCAATCGTA
CCCATACTTCACACATCTAAACAACGAAGCATAATATTCCGACCCCTTAG
CCAATGCCTGTTCTGATTACTCGTAGCAATCTTATTGACATTAACCTGAA
TCGGAGGACAACCAGTCGAATACCCTTACGTGATTATCGGACAAACAGCG
TCCATCCTATATTTCCTAACCATTCTAATTTTTATACCCTTAGTCAGCAT
TATAGAAAATCACCTCCTAAAATGAAGA
>29_sal_F
GAAAGACCCACCCCCTCTTTGAAAATTATTAACAACTCATTAGTAGATCT
CCCAGCTCCATCAAGCCTATCAGCATGATGAAACTTCGGCTCTCTTTTAG
GAGTTTGCTTAGCCGTACAAATTTTGACAGGATTATTCCTAGCTATACAC
TATACCTCCGATACAGCCACCGCATTCAACTCCGTAACACATATCTGCCG
AGACGTAAACTACGGATGGGTCCTCCGCTATCTTCACGCCAACGGAGCAT
CCATATTCTTCATCTGCCTATACCTCCACGTAGGACGAGGCCTGTACTAC
GGATCCTATACATATTCAGAAACATGAAATGTCGGCATCCTCCTCCTATT
TGCCGTAATAGCCACTGCATTCATAGGATATGTATTACCATGAGGACAAA
TATCCTTCTGAGGAGCAACCGTCATCACTAACCTCCTATCTGCTATCCCC
TACATTGGTACTGACCTGGTCCAATGGATCTGAGGTGGCTTCTCTGTAGA
TAAGGCAACCCTCACCCGGTTCTTTGCCTTCCACTTCCTACTCCCCTTCA
TCGTAGCAGCCCTAGTAATAGTCCACTTGCTGTTCCTGCACGAAACTGGC
TCTAATAACCCAACAGGCATTCCATCAGACCCCGATATGATCCCATTCCA
CCCCTACTATACTATCAAAGACATTCTAGGATTCCTCACTATATTAACAG
CCCTATCAGCTCTAGTTCTATTTAACCCAGATCTCTTAGGAGACCCAGAT
AACTACACACCAGCAAACCCACTTAACACCCCTCCACACATTAAACCGGA
GTGATACTTCCTATTTGCCTACGCAATCCTACGATCCATCCCAAACAAAC
TGGGTGGAGTCCTAGCCCTAGTCATGTCAATTCTAATCCTAGCAATCGTA
CCCATACTTCACACATCTAAACAACGAAGCATAATATTCCGACCCCTTAG
CCAATGCCTGTTCTGATTACTCGTAGCAATCTTATTGACATTAACCTGAA
TCGGAGGACAACCAGTCGAATACCCTTACGTGATTATCGGACAAACAGCG
TCCATCCTATATTTCCTAACCATTCTAATTTTTATACCCTTAGTCAGCAT
TATAGAAAATCACCTCCTAAAATGAAGA
>51_sal_F
GAAAGACCCACCCCCTCTTTGAAAATTATTAACAACTCATTAGTAGATCT
CCCAGCTCCATCAAGCCTATCAGCATGATGAAACTTCGGCTCTCTTTTAG
GAGTTTGCTTGGCCGTACAAATTTTGACAGGATTATTCCTAGCCATACAC
TATACCTCCGATACAGCCACCGCATTCAACTCCGTAACACATATCTGCCG
AGACGTAAACTACGGATGGGTCCTCCGCTATCTTCACGCCAACGGAGCAT
CCATATTCTTCATCTGCCTATACCTCCACGTAGGACGAGGCCTGTACTAC
GGATCCTATACATATTCAGAAACATGAAATGTCGGCATCCTCCTCCTATT
TGCCGTAATAGCCACTGCATTCATAGGATATGTATTACCATGAGGACAAA
TATCCTTCTGAGGAGCAACCGTCATCACTAACCTCCTATCTGCTATCCCC
TACATTGGTACTGACCTGGTCCAATGGATCTGAGGTGGCTTCTCTGTAGA
TAAGGCAACCCTCACCCGGTTCTTTGCCTTCCACTTCCTACTCCCCTTCA
TCGTAGCAGCCCTAGTAATAGTCCACTTGCTATTCCTGCACGAAACTGGC
TCTAATAACCCAACAGGCATTCCATCAGACCCCGATATGATCCCATTCCA
CCCCTACTATACTATCAAAGACATTCTAGGATTCCTCACTATATTAACAG
CCCTATCAGCTCTAGTTCTATTTAACCCAGATCTCTTAGGAGACCCAGAT
AACTACACACCAGCAAACCCACTTAACACCCCTCCACACATTAAACCGGA
GTGATACTTCCTATTTGCCTACGCAATCCTACGATCCATCCCAAACAAAC
TGGGTGGAGTCCTAGCCCTAGTCATGTCTATTCTAATCCTAGCAATCGTA
CCCATACTTCACACATCTAAACAACGAAGCATAATATTCCGACCCCTTAG
CCAATGCCTGTTCTGATTACTCGTAGCAATCTTATTGACATTAACCTGAA
TCGGAGGACAACCAGTCGAATACCCTTACGTGATTATCGGACAAACAGCG
TCCATCCTATATTTCCTAACCATTCTAATTTTTATACCCTTAGTCAGCAT
TATAGAAAATCACCTCCTAAAATGAAGA
>01_ChJ_M
GAAAGACCCACCCCCTCTTTGAAAATTATTAACAACTCATTAGTAGATCT
CCCAGCTCCATCAAGCCTATCAGCATGATGAAACTTCGGCTCTCTTTTAG
GAGTTTGCTTAGCCGTACAAATTTTGACAGGATTATTCCTAGCTATACAC
TATACCTCCGATACAGCCACCGCATTCAACTCCGTAACACATATCTGCCG
AGACGTAAACTACGGATGGGTCCTCCGCTATCTTCACGCCAACGGAGCAT
CCATATTCTTCATCTGCCTATACCTCCACGTAGGACGAGGCCTGTACTAC
GGATCCTATACATATTCAGAAACATGAAATGTCGGCATCCTCCTCCTATT
TGCCGTAATAGCCACTGCATTCATAGGATATGTATTACCATGAGGACAAA
TATCCTTCTGAGGAGCAACCGTCATCACTAACCTCCTATCTGCTATCCCC
TACATTGGTACTGACCTGGTCCAATGGATCTGAGGTGGCTTCTCTGTAGA
TAAGGCAACCCTCACCCGGTTCTTTGCCTTCCACTTCCTACTCCCCTTCA
TCGTAGCAGCCCTAGTAATAGTCCACTTGCTGTTCCTGCACGAAACTGGC
TCTAATAACCCAACAGGCATTCCATCAGACCCCGATATGATCNNNNNNNN
NNNNNNNNNNNNNNNNNNNNNNNNNNNNNNNNNNNNNNNNNNNNNNNNNN
NNNNNNNNNNNNNNNNNNNNNNNNNNNNNNNNNNNNNNNNNNNNNNNNNN
NNNNNNNNNNNNNNNNNNNNNNNNNNNNNNNNNNNNNNNNNNNNNNNNNN
NNNNNNNNNNNNNNNNNNNNNNNNNNNNNNNNNNNNNNNNNNNNNNNNNN
NNNNNNNNNNNNNNNNNNNNNNNNNNNNNNNNNNNNNNNNNNNNNNNNNN
NNNNNNNNNNNNNNNNNNNNNNNNNNNNNNNNNNNNNNNNNNNNNNNNNN
NNNNNNNNNNNNNNNNNNNNNNNNNNNNNNNNNNNNNNNNNNNNNNNNNN
NNNNNNNNNNNNNNNNNNNNNNNNNNNNNNNNNNNNNNNNNNNNNNNNNN
NNNNNNNNNNNNNNNNNNNNNNNNNNNNNNNNNNNNNNNNNNNNNNNNNN
NNNNNNNNNNNNNNNNNNNNNNNNNNNN
>17_ChJ_M
GAAAGACCCACCCCCTCTTTGAAAATTATTAACAACTCATTAGTAGATCT
CCCAGCTCCATCAAGCCTATCAGCATGATGAAACTTCGGCTCTCTTTTAG
GAGTTTGCTTAGCCGTACAAATTTTGACAGGATTATTCCTAGCTATACAC
TATACCTCCGATACAGCCACCGCATTCAACTCCGTAACACATATCTGCCG
AGACGTAAACTACGGATGGGTCCTCCGCTATCTTCACGCCAACGGAGCAT
CCATATTCTTCATCTGCCTATACCTCCACATAGGACGAGGCCTGTACTAC
GGATCCTATACATATTCAGAAACATGAAATGTCGGCATCCTCCTCCTATT
TGCCGTAATAGCCACTGCATTCATAGGATATGTATTACCATGAGGACAAA
TATCCTTCTGAGGAGCAACCGTCATCACTAACCTCCTATCTGCTATCCCC
TACATTGGTACTGACCTGGTCCAATGGATCTGAGGTGGCTTCTCTGTAGA
TAAGGCAACCCTCACCCGGTTCTTTGCCTTCCACTTCCTACTCCCCTTCA
TCGTAGCAGCCCTAGTAATAGTCCACTTGCTATTCCTGCACGAAACTGGC
TCTAATAACCCAACAGGCATTCCATCAGACCCCGATATGATCCCATTCCA
CCCCTACTATACTATCAAAGACATTCTAGGATTCCTCACTATATTAACAG
CCCTATCAGCTCTAGTTCTATTTAACCCAGATCTCTTAGGAGACCCAGAT
AACTACACACCAGCAAACCCACTTAACACCCCTCCACACATTAAACCGGA
GTGATACTTCCTATTTGCCTACGCAATCCTACGATCCATCCCAAACAAAC
TGGGTGGAGTCCTAGCCCTAGTCATGTCTATTCTAATCCTAGCAATCGTA
CCCATACTTCACACATCTAAACAACGAAGCATAATATTCCGACCCCTTAG
CCAATGCCTGTTCTGATTACTCGTAGCAATCCTATTGACATTAACCTGAA
TCGGAGGACAACCAGTCGAATACCCTTACGTGATTATCGGACAAACAGCG
TCCATCCTATATTTCCTAACCATTCTAATTTTTATACCCTTAGTCAGCAT
TATAGAAANNNNNNNNNNNNNNNNNNNN
>23_ChJ_M
GAAAGACCCACCCCCTCTTTGAAAATTATTAACAACTCATTAGTAGATCT
CCCAGCTCCATCAAGCCTATCAACATGATGAAACTTCGGCTCTCTTTTAG
GAGTTTGCTTAGCCGTACAAATTTTGACAGGATTATTCCTAGCTATACAC
TATACCTCCGATACAGCCACCGCATTCAACTCCGTAACACATATCTGCCG
AGACGTAAACTACGGATGGGTCCTCCGCTATCTTCACGCCAACGGAGCAT
CCATATTCTTCATCTGCCTATACCTCCACGTAGGACGAGGCCTGTACTAC
GGATCCTATACATATTCAGAAACATGAAATGTCGGCATCCTCCTCCTATT
TGCCGTAATAGCCACTGCATTCATAGGATATGTATTACCATGAGGACAAA
TATCCTTCTGAGGAGCAACCGTCATCACTAACCTCCTATCTGCTATCCCC
TACATTGGTACTGACCTGGTCCAATGGATCTGAGGTGGCTTCTCTGTAGA
TAAGGCAACCCTCACCCGGTTCTTTGCCTTCCACTTCCTACTCCCCTTCA
TCGTAGCAGCCCTAGTAATAGTCCACTTGCTATTCCTGCACGAAACTGGC
TCTAATAACCCAACAGGCATTCCATCAGACCCCGATATGATCCCNNNNNN
NNNNNNNNNNNNNNNNNNNNNNNNNNNNNNNNNNNNNNNNNNNNNNNNNN
NNNNNNNNNNNNNNNNNNNNNNNNNNNNNNNNNNNNNNNNNNNNNNNNNN
NNNNNNNNNNNNNNNNNNNNNNNNNNNNNNNNNNNNNNNNNNNNNNNNNN
NNNNNNNNNNNNNNNNNNNNNNNNNNNNNNNNNNNNNNNNNNNNNNNNNN
NNNNNNNNNNNNNNNNNNNNNNNNNNNNNNNNNNNNNNNNNNNNNNNNNN
NNNNNNNNNNNNNNNNNNNNNNNNNNNNNNNNNNNNNNNNNNNNNNNNNN
NNNNNNNNNNNNNNNNNNNNNNNNNNNNNNNNNNNNNNNNNNNNNNNNNN
NNNNNNNNNNNNNNNNNNNNNNNNNNNNNNNNNNNNNNNNNNNNNNNNNN
NNNNNNNNNNNNNNNNNNNNNNNNNNNNNNNNNNNNNNNNNNNNNNNNNN
NNNNNNNNNNNNNNNNNNNNNNNNNNNN
>26_ChJ_M
GAAAGACCCACCCCCTCTTTGAAAATTATTAACAACTCATTAGTAGATCT
CCCAGCTCCATCAAGCCTATCAGCATGATGAAACTTCGGCTCTCTTTTAG
GAGTTTGCTTGGCCGTACAAATTTTGACAGGATTATTCCTAGCTATACAC
TATACCTCCGATACAGCCACCGCATTCAACTCCGTAACACATATCTGCCG
AGACGTAAACTACGGATGGGTCCTCCGCTATCTTCACGCCAACGGAGCAT
CCATATTCTTCATCTGCCTATACCTCCACGTAGGACGAGGCCTGTACTAC
GGATCCTATACATATTCAGAAACATGAAATGTCGGCATCCTCCTCCTATT
TGCCGTAATAGCCACTGCATTCATAGGATATGTATTACCATGAGGACAAA
TATCCTTCTGAGGAGCAACCGTCATCACTAACCTCCTATCTGCTATCCCC
TACATTGGTACTGACCTGGTCCAATGGATCTGAGGTGGCTTCTCTGTAGA
TAAGGCAACCCTCACCCGGTTCTTTGCCTTCCACTTCCTACTCCCCTTCA
TCGTAGCAGCCCTAGTAATAGTCCACTTGCTATTCCTGCACGAAACTGGC
TCTAATAACCCAACAGGCATTCCATCAGACCCCGATATGATCCCATTCCA
CCCCTACTATACTATCAAAGACATTCTAGGATTCCTCACTATATTAACAG
CCCTATCAGCTCTAGTTCTATTTAACCCAGATCTCTTAGGAGACCCAGAT
AACTACACACCAGCAAACCCACTTAACACCCCTCCACACATTAAACCGGA
GTGATACTTCCTATTTGCCTACGCAATCCTACGATCCATCCCAAACAAAC
TGGGTGGAGTCCTAGCCCTAGTCATGTCTATTCTACTCCTAGCAATCGTA
CCCATACTTCACACTTCTAAACAACGAAGCATAATATTCCGACCCCTTAG
CCAATGCCTGTTCTGNNNNNNNNNNNNNNNNNNNNNNNNNNNNNNNNNNN
NNNNNNNNNNNNNNNNNNNNNNNNNNNNNNNNNNNNNNNNNNNNNNNNNN
NNNNNNNNNNNNNNNNNNNNNNNNNNNNNNNNNNNNNNNNNNNNNNNNNN
NNNNNNNNNNNNNNNNNNNNNNNNNNNN
>32_ChJ_M
GAAAGACCCACCCCCTCTTTGAAAATTATTAACAACTCATTAGTAGATCT
CCCAGCTCCATCAAGCCTATCAGCATGATGAAACTTCGGCTCTCTTTTAG
GAGTTTGCTTAGCCGTACAAATTTTGACAGGATTATTCCTAGCTATACAC
TATACCTCCGATACAGCCACCGCATTCAACTCCGTAACACATATCTGCCG
AGACGTAAACTACGGATGGGTCCTCCGCTATCTTCACGCCAACGGAGCAT
CCATATTCTTCATCTGCCTATACCTCCACGTAGGACGAGGCCTGTACTAC
GGATCCTATACATATTCAGAAACATGAAATGTCGGCATCCTCCTCCTATT
TGCCGTAATAGCCACTGCATTCATAGGATATGTATTACCATGAGGACAAA
TATCCTTCTGAGGAGCAACCGTCATCACTAACCTCCTATCTGCTATCCCC
TACATTGGTACTGACCTGGTCCAATGGATCTGAGGTGGCTTCTCTGTAGA
TAAGGCAACCCTCACCCGGTTCTTTGCCTTCCACTTCCTACTCCCCTTCA
TCGTAGCAGCCCTAGTAATAGTCCACTTGCTATTCCTGCACGAAACTGGC
TCTAATAACCCAACAGGCATTCCATCAGACCCCGATATGATCCCATTCCA
CCCCTACTATACTATCAAAGACATTCTAGGATTCCTCACTATATTAACAG
CCCTATCAGCTCTAGTTCTATTTAACCCAGATCTCTTAGGAGACCCAGAT
AACTACACACCAGCAAACCCACTTAACACCCCTCCACACATTAAACCGGA
GTGATACTTCCTATTTGCCTACGCAATCCTACGATCCATCCCAAACAAAC
TGGGTGGAGTCCTAGCCCTAGTCATGTCTATTCTAATCCTAGCAATCGTA
CCCATACTTCACACATCTAAACAACGAAGCATAATATTCCGACCCCTTAG
CCAATGCCTGTTCTGATTACTCGTAGCAATCTTATTGACATTAACCTGAA
TCGGAGGACAACCAGTCGAATACCCTTACGTGATTATCGGACAAACAGCG
TCCATCCTATATTTCCTAACCATTCTAATTTTTATACCCTTAGTCAGCAT
TATAGAAAATCACCTCCTAAAATGAAGA
>33_ChJ_M
GAAAGACCCACCCCCTCTTTGAAAATTATTAACAACTCATTAGTAGATCT
CCCAGCTCCATCAAGCCTATCAGCATGATGAAACTTCGGCTCTCTTTTAG
GAGTTTGCTTAGCCGTACAAATTTTGACAGGATTATTCCTAGCTATACAC
TATACCTCCGATACAGCCACCGCATTCAACTCCGTAACACATATCTGCCG
AGACGTAAACTACGGATGGGTCCTCCGCTATCTTCACGCCAACGGAGCAT
CCATATTCTTCATCTGCCTATACCTCCACGTAGGACGAGGCCTGTACTAC
GGATCCTATACATATTCAGAAACATGAAATGTCGGCATCCTCCTCCTATT
TGCCGTAATAGCCACTGCATTCATAGGATATGTATTACCATGAGGACAAA
TATCCTTCTGAGGAGCAACCGTCATCACTAACCTCCTATCTGCTATCCCC
TACATTGGTACTGACCTGGTCCAATGGATCTGAGGTGGCTTCTCTGTAGA
TAAGGCAACCCTCACCCGGTTCTTTGCCTTCCACTTCCTACTCCCCTTCA
TCGTAGCAGCCCTAGTAATAGTCCACTTGCTATTCCTGCACGAAACTGGC
TCTAATAACCCAACAGGCATTCCATCAGACCCCGATATGATCCCATTCCA
CCCCTACTATACTATCAAAGACATTCTAGGATTCCTCACTATATTAACAG
CCCTATCAGCTCTAGTTCTATTTAACCCAGATCTCTTAGGAGACCCAGAT
AACTACTCACCAGCAAACCCACTTAACACCCCTCCACATATTAAACCGGA
GTGATACTTCCTATTTGCCTACGCTATCTTACCATTCATCCNNNNNNNNN
NNNNNNNNNNNNNNNNNNNNNNNNNNNNNNNNNNNNNNNNNNNNNNNNNN
NNNNNNNNNNNNNNNNNNNNNNNNNNNNNNNNNNNNNNNNNNNNNNNNNN
NNNNNNNNNNNNNNNNNNNNNNNNNNNNNNNNNNNNNNNNNNNNNNNNNN
NNNNNNNNNNNNNNNNNNNNNNNNNNNNNNNNNNNNNNNNNNNNNNNNNN
NNNNNNNNNNNNNNNNNNNNNNNNNNNNNNNNNNNNNNNNNNNNNNNNNN
NNNNNNNNNNNNNNNNNNNNNNNNNNNN
>35_ChJ_M
GAAAGACCCACCCCCTCTTTGAAAATTATTAACAACTCATTAGTAGATCT
CCCAGCTCCATCAAGCCTATCAGCATGATGAAACTTCGGCTCTCTTTTAG
GAGTTTGCTTAGCCGTACAAATTTTGACAGGATTATTCCTAGCTATACAC
TATACCTCCGATACAGCCACCGCATTCAACTCCGTAACACATATCTGCCG
AGACGTAAACTACGGATGGGTCCTCCGCTATCTTCACGCCAACGGAGCAT
CCATATTCTTCATCTGCCTATACCTCCACGTAGGACGAGGCCTGTACTAC
GGATCCTATACATATTCAGAAACATGAAATGTCGGCATCCTCCTCCTATT
TGCCGTAATAGCCACTGCATTCATAGGATATGTATTACCATGAGGACAAA
TATCCTTCTGAGGAGCAACCGTCATCACTAACCTCCTATCTGCTATCCCC
TACATTGGTACTGACCTGGTCCAATGGATCTGAGGTGGCTTCTCTGTAGA
TAAGGCAACCCTCACCCGGTTCTTTGCCTTCCACTTCCTACTCCCCTTCA
TCGTAGCAGCCCTAGTAATAGTCCACTTGCTATTCCTGCACGAAACTGGC
TCTAATAACCCAACAGGCATTCCATCAGACCCCGATATGATCCCATTCCA
CCCCTACTATACTATCAAAGACATTCTAGGATTCCTCACTATATTAACAG
CCCTATCAGCTCTAGTTCTATTTAACCCAGATCTCTTAGGAGACCCAGAT
AACTACACACCAGCAAACCCACTTAACACCCCTCCACACATTAAACCGGA
GTGATACTTCCTATTTGCCTACGCAATCCTACGATCCATCCCAAACAAAC
TGGGTGGAGTCCTAGCCCTAGTCATGTCTATTCTAATCCTAGCAATCGTA
CCCATACTTCACACATCTAAACAACGNNNNNNNNNNNNNNNNNNNNNNNN
NNNNNNNNNNNNNNNNNNNNNNNNNNNNNNNNNNNNNNNNNNNNNNNNNN
NNNNNNNNNNNNNNNNNNNNNNNNNNNNNNNNNNNNNNNNNNNNNNNNNN
NNNNNNNNNNNNNNNNNNNNNNNNNNNNNNNNNNNNNNNNNNNNNNNNNN
NNNNNNNNNNNNNNNNNNNNNNNNNNNN
>37_ChJ_M
GAAAGACCCACCCCCTCTTTGAAAATTATTAACAACTCATTAGTAGATCT
CCCAGCTCCATCAAGCCTATCAGCATGATGAAACTTCGGCTCTCTTTTAG
GAGTTTGCTTAGCCGTACAAATTTTGACAGGATTATTCCTAGCTATACAC
TATACCTCCGATACAGCCACCGCATTCAACTCCGTAACACATATCTGCCG
AGACGTAAACTACGGATGGGTCCTCCGCTATCTTCACGCCAACGGAGCAT
CCATATTCTTCATCTGCCTATACCTCCACGTAGGACGAGGCCTGTACTAC
GGATCCTATACATATTCAGAAACATGAAATGTCGGCATCCTCCTCCTATT
TGCCGTAATAGCCACTGCATTCATAGGATATGTATTACCATGAGGACAAA
TATCCTTCTGAGGAGCAACCGTCATCACCAACCTCCTATCTGCTATCCCC
TACATTGGTACTGACCTGGTCCAATGGATCTGAGGTGGCTTCTCTGTAGA
TAAGGCAACCCTCACCCGGTTCTTTGCCTTCCACTTCCTACTCCCCTTCA
TCGTAGCAGCCCTAGTAATAGTCCACTTGCTATTCCTGCACGAAACTGGC
TCTAATAACCCAACAGGCATTCCATCAGACCCCGATATGATCCCATTCCA
CCCCTACTATACTATCAAAGACATTCTAGGATTCCTCACTATATTAACAG
CCCTATCAGCTCTAGTTCTATTTAACCCAGATCTCTTAGGAGACCCAGAT
AACTACACACCAGCAAACCCACTTAACACCCCTCCACACATTAAACCGGA
GTGATACTTCCTATTTGCCTACGCAATCCTACGATCCATCCCAAACAAAC
TGGGTGGAGTCCTAGCCCTAGTCATGTCTATTCTAATCCTAGCAATCGTA
CCCATACTTCACACATCTAAACAACGAAGCATAATATTCCGACCCCTTAG
CCAATGCCTGTTCTGATTACTCGTAGCAATCCTATTGACATTAACCTGNN
NNNNNNNNNNNNNNNNNNNNNNNNNNNNNNNNNNNNNNNNNNNNNNNNNN
NNNNNNNNNNNNNNNNNNNNNNNNNNNNNNNNNNNNNNNNNNNNNNNNNN
NNNNNNNNNNNNNNNNNNNNNNNNNNNN
>38_ChJ_M
GAAAGACCCACCCCCTCTTTGAAAATTATTAACAACTCATTAGTAGATCT
CCCAGCTCCATCAAGCCTATCAGCATGATGAAACTTCGGCTCTCTTTTAG
GAGTTTGCTTAGCCGTACAAATTTTGACAGGATTATTCCTAGCTATACAC
TATACCTCCGATACAGCCACCGCATTCAACTCCGTAACACATATCTGCCG
AGACGTAAACTACGGATGGGTCCTCCGCTATCTTCACGCCAACGGAGCAT
CCATATTCTTCATCTGCCTATACCTCCACGTAGGACGAGGCCTGTACTAC
GGATCCTATACATATTCAGAAACATGAAATGTCGGCATCCTCCTCCTATT
TGCCGTAATAGCCACTGCATTCATAGGATATGTATTACCATGAGGACAAA
TATCCTTCTGAGGAGCAACCGTCATCACTAACCTCCTATCTGCTATCCCC
TACATTGGTACTGACCTGGTCCAATGGATCTGAGGTGGCTTCTCTGTAGA
TAAGGCAACCCTCACCCGGTTCTTTGCCTTCCACTTCCTACTCCCCTTCA
TCGTAGCAGCCCTAGTAATAGTCCACTTGCTGTTCCTGCACGAAACTGGC
TCTAATAACCCAACAGGCATTCCATCAGACCCCGATATGATCCCATTCCA
CCCCTACTATACTATCAAAGACATTCTAGGATTCCTCACTATATTAACAG
CCCTATCAGCTCTAGTTCTATTTAACCCAGATCTCTTAGGAGACCCAGAT
AACTACACACCAGNNNNNNNNNNNNNNNNNNNNNNNNNNNNNNNNNNNNN
NNNNNNNNNNNNNNNNNNNNNNNNNNNNNNNNNNNNNNNNNNNNNNNNNN
NNNNNNNNNNNNNNNNNNNNNNNNNNNNNNNNNNNNNNNNNNNNNNNNNN
NNNNNNNNNNNNNNNNNNNNNNNNNNNNNNNNNNNNNNNNNNNNNNNNNN
NNNNNNNNNNNNNNNNNNNNNNNNNNNNNNNNNNNNNNNNNNNNNNNNNN
NNNNNNNNNNNNNNNNNNNNNNNNNNNNNNNNNNNNNNNNNNNNNNNNNN
NNNNNNNNNNNNNNNNNNNNNNNNNNNNNNNNNNNNNNNNNNNNNNNNNN
NNNNNNNNNNNNNNNNNNNNNNNNNNNN
>47_ChJ_F
GAAAGACCCACCCCCTCTTTGAAAATTATTAACAACTCATTAGTAGATCT
CCCAGCTCCATCAAGCCTATCAGCATGATGAAACTTCGGCTCTCTTTTAG
GAGTTTGCTTAGCCGTACAAATTTTGACAGGATTATTCCTAGCTATACAC
TATACCTCCGATACAGCCACCGCATTCAACTCCGTAACACATATCTGCCG
AGACGTAAACTACGGATGGGTCCTCCGCTATCTTCACGCCAACGGAGCAT
CCATATTCTTCATCTGCCTATACCTCCACGTAGGACGAGGCCTGTACTAC
GGATCCTATACATATTCAGAAACATGAAATGTCGGCATCCTCCTCCTATT
CGCCGTAATAGCCACTGCATTCATAGGATATGTATTACCATGAGGACAAA
TATCCTTCTGAGGAGCAACCGTCATCACTAACCTCCTATCTGCTATCCCC
TACATTGGTACTGACCTGGTCCAATGGATCTGAGGTGGCTTCTCTGTAGA
TAAGGCAACCCTCACCCGGTTCTTTGCCTTCCACTTCCTACTCCCCTTCA
TCGTAGCAGCCCTAGTAATAGTCCACTTGCTATTCCTGCACGAAACTGGT
TCTAATAACCCAACAGGCATTCCATCAGACCCCGATATGATCCCATTCCA
CCCCTACTATACTATCAAAGACATTCTAGGATTCCTCACTATATTAACAG
CCCTATCAGCTCTAGTTCTATTTAACCCAGATCTCTTAGGAGACCCTGAT
AACTACCCACCATCAAACCCANNNNNNNNNNNNNNNNNNNNNNNNNNNNN
NNNNNNNNNNNNNNNNNNNNNNNNNNNNNNNNNNNNNNNNNNNNNNNNNN
NNNNNNNNNNNNNNNNNNNNNNNNNNNNNNNNNNNNNNNNNNNNNNNNNN
NNNNNNNNNNNNNNNNNNNNNNNNNNNNNNNNNNNNNNNNNNNNNNNNNN
NNNNNNNNNNNNNNNNNNNNNNNNNNNNNNNNNNNNNNNNNNNNNNNNNN
NNNNNNNNNNNNNNNNNNNNNNNNNNNNNNNNNNNNNNNNNNNNNNNNNN
NNNNNNNNNNNNNNNNNNNNNNNNNNNNNNNNNNNNNNNNNNNNNNNNNN
NNNNNNNNNNNNNNNNNNNNNNNNNNNN
>54_ChJ_M
GAAAGACCCACCCCCTCTTTGAAAATTATTAACAACTCATTAGTAGATCT
CCCAGCTCCATCAAGCCTATCAGCATGATGAAACTTCGGCTCTCTTTTAG
GAGTTTGCTTAGCCGTACAAATTTTGACAGGATTATTCCTAGCTATACAC
TATACCTCCGATACAGCCACCGCATTCAACTCCGTAACACATATCTGCCG
AGACGTAAACTACGGATGGGTCCTCCGCTATCTTCACGCCAACGGAGCAT
CCATATTCTTCATCTGCCTATACCTCCACATAGGACGAGGCCTGTACTAC
GGATCCTATACATATTCAGAAACATGAAATGTCGGCATCCTCCTCCTATT
TGCCGTAATAGCCACTGCATTCATAGGATATGTATTACCATGAGGACAAA
TATCCTTCTGAGGAGCAACCGTCATCACTAACCTCCTATCTGCTATCCCC
TACATTGGTACTGACCTGGTCCAATGGATCTGAGGTGGCTTCTCTGTAGA
TAAGGCAACCCTCACCCGGTTCTTTGCCTTCCACTTCCTACTCCCCTTCA
TCGTAGCAGCCCTAGTAATAGTCCACTTGCTATTCCTGCACGAAACTGGC
TCTAATAACCCAACAGGCATTCCATCAGACCCCGATATGATCCCATTCCA
CCCCTACTATACTATCAAAGACATTCTAGGATTCCTCACTATATTAACAG
CCCTATCAGCTCTAGTTCTATTTAACCCAGATCTCTTAGGAGACCCAGAT
AACTATACACCAGCAAACCCACTTAACACCCCTCCACACATTAAACCGGA
GTGATACTTCCTATTTGCCTACGCAATCCTACGATCCATCCCAAACAAAC
TGGGNNNNNNNNNNNNNNNNNNNNNNNNNNNNNNNNNNNNNNNNNNNNNN
NNNNNNNNNNNNNNNNNNNNNNNNNNNNNNNNNNNNNNNNNNNNNNNNNN
NNNNNNNNNNNNNNNNNNNNNNNNNNNNNNNNNNNNNNNNNNNNNNNNNN
NNNNNNNNNNNNNNNNNNNNNNNNNNNNNNNNNNNNNNNNNNNNNNNNNN
NNNNNNNNNNNNNNNNNNNNNNNNNNNNNNNNNNNNNNNNNNNNNNNNNN
NNNNNNNNNNNNNNNNNNNNNNNNNNNN
>55_ChJ_M
GAAAGACCCACCCCCTCTTTGAAAATTATTAACAACTCATTAGTAGATCT
CCCAGCTCCATCAAGCCTATCAGCATGATGAAACTTCGGCTCTCTTTTAG
GAGTTTGCTTAGCCGTACAAATTTTGACAGGATTATTCCTAGCTATACAC
TATACCTCCGATACAGCCACCGCATTCAACTCCGTAACACATATCTGCCG
AGACGTAAACTACGGATGGGTCCTCCGCTATCTTCACGCCAACGGAGCAT
CCATATTCTTCATCTGCCTATACCTCCACATAGGACGAGGCCTGTACTAC
GGATCCTATACATATTCAGAAACATGAAATGTCGGCATCCTCCTCCTATT
TGCCGTAATAGCCACTGCATTCATAGGATATGTATTACCATGAGGACAAA
TATCCTTCTGAGGAGCAACCGTCATCACTAACCTCCTATCTGCTATCCCC
TACATTGGTACTGACCTGGTCCAATGGATCTGAGGTGGCTTCTCTGTAGA
TAAGGCAACCCTCACCCGGTTCTTTGCCTTCCACTTCCTACTCCCCTTCA
TCGTAGCAGCCCTAGTAATAGTCCACTTGCTATTCCTGCACGAAACTGGC
TCTAATAACCCAACAGGCATTCCATCAGACCCCGATATGATCCCATTCCA
CCCCTACTATACTATCAAAGACATTCTAGGATTCCTCACTATATTAACAG
CCCTATCAGCTCTAGTTCTATTTAACCCAGATCTCTTAGGAGACCCAGAT
AACTACACACCAGCAAACCCACTTAACCCCCCTCCACACATTAAACCGGA
GTGATACTTCCTATTTGCCTACGCAATCCTCCGATCCATCCCAAACAAAC
TGGGTGGAGTCCTAGCCCTAGTCATGTCTATTCNNNNNNNNNNNNNNNNN
NNNNNNNNNNNNNNNNNNNNNNNNNNNNNNNNNNNNNNNNNNNNNNNNNN
NNNNNNNNNNNNNNNNNNNNNNNNNNNNNNNNNNNNNNNNNNNNNNNNNN
NNNNNNNNNNNNNNNNNNNNNNNNNNNNNNNNNNNNNNNNNNNNNNNNNN
NNNNNNNNNNNNNNNNNNNNNNNNNNNNNNNNNNNNNNNNNNNNNNNNNN
NNNNNNNNNNNNNNNNNNNNNNNNNNNN
>56_ChJ_F
GAAAGACCCACCCCCTCTTTGAAAATTATTAACAACTCATTAGTAGATCT
CCCAGCTCCATCAAGCCTATCAGCATGATGAAACTTCGGCTCTCTTTTAG
GAGTTTGCTTAGCCGTACAAATTTTGACAGGATTATTCCTAGCTATACAC
TATACCTCCGATACAGCCACCGCATTCAACTCCGTAACACATATCTGCCG
AGACGTAAACTACGGATGGGTCCTCCGCTATCTTCACGCCAACGGAGCAT
CCATATTCTTCATCTGCCTATACCTCCACGTAGGACGAGGCCTGTACTAC
GGATCCTATACATATTCAGAAACATGAAATGTCGGCATCCTCCTCCTATT
TGCCGTAATAGCCACTGCATTCATAGGATATGTATTACCATGAGGACAAA
TATCCTTCTGAGGAGCAACCGTCATCACTAACCTCCTATCTGCTATCCCC
TACATTGGTACTGACCTGGTCCAATGGATCTGAGGTGGCTTCTCTGTAGA
TAAGGCAACCCTCACCCGGTTCTTTGCCTTCCACTTCCTACTCCCCTTCA
TCGTAGCAGCCCTAGTAATAGTCCACTTGCTATTCCTGCACGAAACTGGC
TCTAATAACCCAACAGGCATTCCATCAGACCCCGATATGATCCCATTCCA
CCCCTACTATACTATCAAAGACATTCTAGGATTCCTCACTATATTAACAG
CCCTATCAGCTCTAGTTCTATTTAACCCAGATCTCTTAGGAGACCCAGAT
AACTACACACCAGCAAACCCACTTAACACCCCTCCACACATTAAACCGGA
GTGATACTTCCTATTTGCCTACGCAATCCTACGATCCATCCCAAACAAAC
TGGGTGGAGTCCTAGCCCTAGTCATGTCTATTCTAATCCTAGCAATCGTA
CCCATACTTCACACATCTAAACAACGAAGCATAATATTCCGACCCCTTAG
CCAATGCCTGTTCTGATTACTCGTAGCAATCTTATTGACATTAACCTGAA
TCGGAGGACAACCAGTCGAATACCCTTACGTGATTATCGGACAAACAGCG
TCCATCCTATATTTCCTAACCATTCTAATTTTTATACCCTTAGTCAGCAT
TATAGAAAATCACCTCCTAAAATGAAGA
>06_Chi_F
GAAAGACCCACCCCCTCTTTGAAAATTATTAACAACTCATTAGTAGATCT
CCCAGCTCCATCAAGCCTATCAGCATGATGAAACTTCGGCTCTCTTTTAG
GAGTTTGCTTAGCCGTACAAATTTTGACAGGATTATTCCTAGCTATACAC
TATACCTCCGATACAGCCACCGCATTCAACTCCGTAACACATATCTGCCG
AGACGTAAACTACGGATGGGTCCTCCGCTATCTTCACGCCAACGGAGCAT
CCATATTCTTCATCTGCCTATACCTCCACGTAGGACGAGGCCTGTACTAC
GGATCCTATACATATTCAGAAACATGAAATGTCGGCATCCTCCTCCTATT
TGCCGTAATAGCCACTGCATTCATAGGATATGTATTACCATGAGGACAAA
TATCCTTCTGAGGAGCAACCGTCATCACTAACCTCCTATCTGCTATTCCC
TACATTGGTACTGACCTGGTCCAATGGATCTGAGGTGGCTTCTCTGTAGA
TAAGGCAACCCTCACCCGGTTCTTTGCCTTCCACTTCCTACTCCCCTTCA
TCGTATCAGCCCTAGTAATAGTCCACTTGCTATTCCTGCACGAAACTGGC
TCTAATAACCCAACAGGCATTCCATCAGACCCCGATATGATCCCATTCCA
CCCCTACTATACTATCAAAGACATTCTAGGATTCCTCACTATATTAACAG
CCCTATCAGCTCTAGTTCTATTTAACCCAGATCTCTTAGGAGACCCAGAT
AACTACACACCAGCAAACCCACTTAACACCCCTCCACACATTAAACCGGA
GTGATACTTCCTATTTGCCTACGCAATCCTACGATCCATCCCAAACAAAC
TGGGTGGAGTCCTAGCCCTAGTCATGTCTATTCTAATCCTAGCAATCGTA
CCCATACTTCACACATCTAAACAACGAAGCATAATATTCCGACCCCTTAG
CCAATGCCTGTTCTGATTACTCGTAGCAATCTTATTGACATTAACCTGAA
TCGGAGGACAACCAGTCGAATACCCTTACGTGATTATCGGACAAACAGCG
TCCATCCTATATTTCCTAACCATTCTAATTTTTATACCCTTAGTCAGCAT
TATAGAAAATCACCTCCTAAAATGAAGA
>25_Chi_F
GAAAGACCCACCCCCTCTTTGAAAATTATTAACAACTCATTAGTAGATCT
CCCAGCTCCATCAAGCCTATCAGCATGATGAAACTTCGGCTCTCTTTTAG
GAGTTTGCTTAGCCGTACAAATTTTGACAGGATTATTCCTAGCTATACAC
TATACCTCCGATACAGCCACCGCATTCAACTCCGTAACACATATCTGCCG
AGACGTAAACTACGGATGGGTCCTCCGCTATCTTCACGCCAACGGAGCAT
CCATATTCTTCATCTGCCTATACCTCCACGTAGGACGAGGCCTGTACTAC
GGATCCTACATATATTAAAAAACATGAAACGTCGGCTCCCTCCTCCTATT
TGCCGTAATAGCCACTGCATTCATAGGATATGTATTACCATGAGGACAAA
TATCCTTCTGAGGAGCAACCGTCATCACTAACCTCTCATCCGCTATCCCC
TACATTAATACTGACCTGGTCCAATGGATCTGAGGTGGCTTCTCTGTAGA
TAAGGCAACCCTCACCCGGTTCTTTGCCTTCCACTTCCTACTCCCCTTCC
TCGTAGCAGCCCTAGTAATAGTCCACTTGCTATTCCTGCACGAAACTGGC
TCTAATAACCCAACAGGCATTCCATCAGACCCCGATATGATCCCATTCCA
CCCCTACTATACCATCAAAGACATCCTAGGATTCCTCACTATATTAACAG
CCCTATCAGCTCTAGTTCTATTTAACCCAGATCTCTTAGGAGACCCAGAT
AACTACACACCAGCAAACCCACTTAACACCCCTCCACACATTAAACCGGA
GTGATACTTCCTATTTGCCTACGCAATCCTACGATCCATCCCAAACAAAC
TGGGTGGAGTCCTAGCCCTAGTCATGTCTATTCTAATCCTAGCAATCGTA
CCCATACTTCACACATCTAAACAACGAAGCATAATATTCCGACCCCTTAG
CCAATGCCTGTTCTGATTACTCGTAGCAATCTTATTGACATTAACCTGAA
TCGGAGGACAACCAGTCGAATACCCTTACGTGATTATCGGACAAACAGCG
TCCATCCTATATTTCCTAACCATTCTAATTTTTATACCCTTAGTCAGCAT
TATAGAAAATCACCTCCTAAAATGAAGA
>221_Chi_F
GAAAGACCCACCCCCTCTTTGAAAATTATTAACAACTCATTAGTAGATCT
CCCAGCTCCATCAAGCCTATCAGCATGATGAAACTTCGGCTCTCTTTTAG
GAGTTTGCTTAGCCGTACAAATTTTGACAGGATTATTCCTAGCTATACAC
TATACCTCCGATACAGCCACCGCATTCAACTCCGTAACACATATCTGCCG
AGACGTAAACTACGGATGGGTCCTCCGCTATCTTCACGCCAACGGAGCAT
CCATATTCTTCATCTGCCTATACCTCCACGTAGGACGAGGCCTGTACTAC
GGATCCTATACATATTCAGAAACATGAAATGTCGGCATCCTCCTCCTATT
TGCCGTAATAGCCACTGCATTCATAGGATATGTATTACCATGAGGACAAA
TATCCTTCTGAGGAGCAACCGTCATCACTAACCTCCTATCTGCTATCCCC
TACATTGGTACTGACCTGGTCCAATGGATCTGAGGTGGCTTCTCTGTAGA
TAAGGCAACCCTCACCCGGTTCTTTGCCTTCCACTTCCTACTCCCCTTCA
TCGTAGCAGCCCTAGTAATAGTCCACTTGCTATTCCTGCACGAAACTGGC
TCTAATAACCCAACAGGCATTCCATCAGACCCCGATATAATCCCATTCCA
CCCCTACTATACTATCAAAGACATTCTAGGATTCCTCATTATATTAACAG
CCCTATCAGCTCTAGTTCTATTTAACCCAGACCTCTTAGGAGACCCAGAC
AACTATACACCAGCAAACCCACTCAATACTCCTCCACACATTAAACCGGA
GTGATACTTCCTATTTGCCTACGCAATCTTACGATCCATCCCAAACAAAC
TGGGTGGAGTCCTAGCCCTAGTCATATCCATCTTAGTCCTAGCAATCGTA
CCCATACTTCACACATCCAAACAACGAAGCATAATATTCCGACCCCTTAG
CCAATGCCTGTTCTGACTACTCGTAGCGACCCTGCTTACATTAACCTGAA
TCGGAGGACAACCAGTCGAATACCCTTACGTGATTATCGGACAAACAGCG
TCCATCCTATATTTCCTAACCATTCTAATTTTTATACCCTTAGTCAGCAT
TATAGAAAATCACCTCCTAAAATGAAGA
>223_Chi_F
GAAAGACCCACCCCCTCTTTGAAAATTATTAACAACTCATTAGTAGATCT
CCCAGCTCCATCAAGCCTATCAGCATGATGAAACTTCGGCTCTCTTTTAG
GAGTTTGCTTAGCCGTACAAATTTTGACAGGATTATTCCTAGCTATACAC
TATACCTCCGATACAGCCACCGCATTCAACTCCGTAACACATATCTGCCG
AGACGTAAACTACGGATGGGTCCTCCGCTATCTTCACGCCAACGGAGCAT
CCATATTCTTCATCTGCCTATACCTCCACGTAGGACGAGGCCTGTACTAC
GGATCCTATACATATTCAGAAACATGAAATGTCGGCATCCTCCTCCTATT
TGCCGTAATAGCCACTGCATTCATAGGATATGTATTACCATGAGGACAAA
TATCCTTCTGAGGAGCAACCGTCATCACTAACCTCCTATCTGCTATCCCC
TACATTGGTACTGACCTGGTCCAATGGATCTGAGGTGGCTTCTCTGTAGA
TAAGGCAACCCTCACCCGGTTCTTTGCCTTCCACTTCCTACTCCCCTTCA
TCGTAGCAGCCCTAGTAATAGTCCACTTGCTGTTCCTGCACGAAACTGGC
TCTAATAACCCAACAGGCATTCCATCAGACCCAGATATGATCCCATTCCA
CCCCTACTATACTATCAAAGACATTCTAGGATTCCTCACTATATTAACAG
CCCTATCAGCTCTAGTTCTATTTAACCCAGATCTCTTAGGAGACCCAGAT
AACTACACACCAGCAAACCCACTTAACACCCCTCCACACATTAAACCGGA
GTGATACTTCCTATTTGCCTACGCAATCCTACGATCCATCCCAAACAAAC
TGGGTGGAGTCCTAGCCCTAGTCATGTCTATTCTAATCCTAGCAATCGTA
CCCATACTTCACACATCTAAACAACGAAGCATAATATTCCGACCCCTTAG
CCAATGCCTGTTCTGATTACTCGTAGCAATCTTATTGACATTAACCTGAA
TCGGAGGACAACCAGTCGAATACCCTTACGTGATTATCGGACAAACAGCG
TCCATCCTATATTTCCTAACCATTCTAATTTTTATACCCTTAGTCAGCAT
TATAGAAAATCACCTCCTAAAATGAAGA
>224_Chi_F
GAAAGACCCACCCCCTCTTTGAAAATTATTAACAACTCATTAGTAGATCT
CCCAGCTCCATCAAGCCTATCAGCATGATGAAACTTCGGCTCTCTTTTAG
GAGTTTGCTTAGCCGTACAAATTTTGACAGGATTATTCCTAGCTATACAC
TATACCTCCGATACAGCCACCGCATTCAACTCCGTAACACATATCTGCCG
AGACGTAAACTACGGATGGGTCCTCCGCTATCTTCACGCCAACGGAGCAT
CCATATTCTTCATCTGCCTATACCTCCACGTAGGACGAGGCCTGTACTAC
GGATCCTATACATATTCAGAAACATGAAATGTCGGCATCCTCCTCCTATT
TGCCGTAATAGCCACTGCATTCATAGGATATGTATTACCATGAGGACAAA
TATCCTTCTGAGGAGCAACCGTCATCACTAACCTCCTATCTGCTATCCCC
TACATTGGTACTGACCTGGTCCAATGGATCTGAGGTGGCTTCTCTGTAGA
TAAGGCAACCCTCACCCGGTTCTTTGCCTTCCACTTCCTACTCCCCTTCA
TCGTAGCAGCCCTAGTAATAGTCCACTTGCTATTCCTGCACGAAACTGGC
TCTAATAACCCAACAGGCATTCCATCAGACCCCGATATGATCCCATTCCA
CCCCTACTATACTATCAAAGACATTCTAGGATTCCTCACTATATTAACAG
CCCTATCAGCTCTAGTTCTATTTAACCCAGATCTCTTAGGAGACCCAGAT
AACTACACACCAGCAAACCCACTTAACACCCCTCCACACATTAAACCGGA
GTGATACTTCCTATTTGCCTACGCAATCCTACGATCCATCCCAAACAAAC
TGGGTGGAGTCCTAGCCCTAGTCATGTCTATTCTAATCCTAGCAATCGTA
CCCATACTTCACACATCTAAACAACGAAGCATAATATTCCGACCCCTTAG
CCAATGCCTGTTCTGATTACTCGTAGCAATCTTATTGACATTAACCTGAA
TCGGAGGACAACCAGTCGAATACCCTTACGTGATTATCGGACAAACAGCG
TCCATCCTATATTTCCTAACCATTCTAATTTTTATACCCTTAGTCAGCAT
TATAGAAAATCACCTCCTAAAATGAAGA
>226_Chi_F
GAAAGACCCACCCCCTCTTTGAAAATTATTAACAACTCATTAGTAGATCT
CCCAGCTCCATCAAGCCTATCAGCATGATGAAACTTCGGCTCTCTTTTAG
GAGTTTGCTTAGCCGTACAAATTTTGACAGGATTATTCCTAGCTATACAC
TATACCTCCGATACAGCCACCGCATTCAACTCCGTAACACATATCTGCCG
AGACGTAAACTACGGATGGGTCCTCCGCTATCTTCACGCCAACGGAGCAT
CCATATTCTTCATCTGCCTATACCTCCACGTAGGACGAGGCCTGTACTAC
GGATCCTATACATATTCAGAAACATGAAATGTCGGCATCCTCCTCCTATT
TGCCGTAATAGCCACTGCATTCATAGGATATGTATTACCATGAGGACAAA
TATCCTTCTGAGGAGCAACCGTCATCACTAACCTCCTATCTGCTATCCCC
TACATTGGTACTGACCTGGTCCAATGGATCTGAGGTGGCTTCTCTGTAGA
TAAGGCAACCCTCACCCGGTTCTTTGCCTTCCACTTCCTACTCCCCTTCA
TCGTAGCAGCCCTAGTAATAGTCCACTTGCTATTCCTGCACGAAACTGGC
TCTAATAACCCAACAGGCATTCCATCAGACCCCGATATGATCCCATTCCA
CCCCTACTATACTATCAAAGACATTCTAGGATTCCTCACTATATTAACAG
CCCTATCAGCTCTAGTTCTATTTAACCCAGATCTCTTAGGAGACCCAGAT
AACTACACACCAGCAAACCCACTTAACACCCCTCCACACATTAAACCGGA
GTGATACTTCCTATTTGCCTACGCAATCCTACGATCCATCCCAAACAAAC
TGGGTGGAGTCCTAGCCCTAGTCATGTCTATTCTAATCCTAGCAATCGTA
CCCATACTTCACACATCTAAACAACGAAGCATAATATTCCGACCCCTTAG
CCAATGCCTGTTCTGATTACTCGTAGCAATCTTATTGACATTAACCTGAA
TCGGAGGACAACCAGTCGAATACCCTTACGTGATTATCGGACAAACAGCG
TCCATCCTATATTTCCTAACCATTCTAATTTTTATACCCTTAGTCAGCAT
TATAGAAAATCACCTCCTAAAATGAAGA
>227_Chi_M
GAAAGACCCACCCCCTCTTTGAAAATTATTAACAACTCATTAGTAGATCT
CCCAGCTCCATCAAGCCTATCAGCATGATGAAACTTCGGCTCTCTTTTAG
GAGTTTGCTTAGCCGTACAAATTTTGACAGGATTATTCCTAGCTATACAC
TATACCTCCGATACAGCCACCGCATTCAACTCCGTAACACATATCTGCCG
AGACGTAAACTACGGATGGGTCCTCCGCTATCTTCACGCCAACGGAGCAT
CCATATTCTTCATCTGCCTATACCTCCACGTAGGACGAGGCCTGTACTAC
GGATCCTATACATATTCAGAAACATGAAATGTCGGCATCCTCCTCCTATT
TGCCGTAATAGCCACTGCATTCATAGGATATGTATTACCATGAGGACAAA
TATCCTTCTGAGGAGCAACCGTCATCACTAACCTCCTATCTGCTATCCCC
TACATTGGTACTGACCTGGTCCAATGGATCTGAGGTGGCTTCTCTGTAGA
TAAGGCAACCCTCACCCGGTTCTTTGCCTTCCACTTCCTACTCCCCTTCA
TCGTAGCAGCCCTAGTAATAGTCCACTTGCTATTCCTGCACGAAACTGGC
TCTAATAACCCAACAGGCATTCCATCAGACCCCGATATGATCCCATTCCA
CCCCTACTATACTATCAAAGACATTCTAGGATTCCTCACTATATTAACAG
CCCTATCAGCTCTAGTTCTATTTAACCCAGATCTCTTAGGAGACCCAGAT
AACTACACACCAGCAAACCCACTTAACACCCCTCCACACATTAAACCGGA
GTGATACTTCCTATTTGCCTACGCAATCCTACGATCCATCCCAAACAAAC
TGGGTGGAGTCCTAGCCCTAGTCATGTCAATTCTAATCCTAGCAATCGTA
CCCATACTTCACACATCTAAACAACGAAGCATAATATTCCGACCCCTTAG
CCAATGCCTGTTCTGATTACTCGTAGCAATCTTATTGACATTAACCTGAA
TCGGAGGACAACCAGTCGAATACCCTTACGTGATTATCGGACAAACAGCG
TCCATCCTATATTTCCTAACCATTCTAATTTTTATACCCTTAGTCAGCAT
TATAGAAAATCACCTCCTAAAATGAAGA
>228_Chi_F
GAAAGACCCACCCCCTCTTTGAAAATTATTAACAACTCATTAGTAGATCT
CCCAGCTCCATCAAGCCTATCAGCATGATGAAACTTCGGCTCTCTTTTAG
GAGTTTGCTTAGCCGTACAAATTTTGACAGGATTATTCCTAGCTATACAC
TATACCTCCGATACAGCCACCGCATTCAACTCCGTAACACATATCTGCCG
AGACGTAAACTACGGATGGGTCCTCCGCTATCTTCACGCCAACGGAGCAT
CCATATTCTTCATCTGCCTATACCTCCACGTAGGACGAGGCCTGTACTAC
GGATCCTATACATATTCAGAAACATGAAATGTCGGCATCCTCCTCCTATT
TGCCGTAATAGCCACTGCATTCATAGGATATGTATTACCATGAGGACAAA
TATCCTTCTGAGGAGCAACCGTCATCACTAACCTCCTATCTGCTATCCCC
TACATTGGTACTGACCTGGTCCAATGGATCTGAGGTGGCTTCTCTGTAGA
TAAGGCAACCCTCACCCGGTTCTTTGCCTTCCACTTCCTACTCCCCTTCA
TCGTAGCAGCCCTAGTAATAGTCCACTTGCTATTCCTGCACGAAACTGGC
TCTAATAACCCAACAGGCATTCCATCAGACCCCGATATGATCCCATTCCA
CCCCTACTATACTATCAAAGACATTCTAGGATTCCTCACTATATTAACAG
CCCTATCAGCTCTAGTTCTATTTAACCCAGATCTCTTAGGAGACCCAGAT
AACTACACACCAGCAAACCCACTTAACACCCCTCCACACATTAAACCGGA
GTGATACTTCCTATTTGCCTACGCAATCCTACGATCCATCCCAAACAAAC
TGGGTGGAGTCCTAGCCCTAGTCATGTCTATTCTAATCCTAGCAATCGTA
CCCATACTTCACACATCTAAACAACGAAGCATAATATTCCGACCCCTTAG
CCAATGCCTGTTCTGATTACTCGTAGCAATCTTATTGACATTAACCTGAA
TCGGAGGACAACCAGTCGAATACCCTTACGTGATTATCGGACAAACAGCG
TCCATCCTATATTTCCTAACCATTCTAATTTTTATACCCTTAGTCAGCAT
TATAGAAAATCACCTCCTAAAATGAAGA
>231_Chi_F
GAAAGACCCACCCCCTCTTTGAAAATTATTAACAACTCATTAGTAGATCT
CCCAGCTCCATCAAGCCTATCAGCATGATGAAACTTCGGCTCTCTTTTAG
GAGTTTGCTTAGCCGTACAAATTTTGACAGGATTATTCCTAGCTATACAC
TATACCTCCGATACAGCCACCGCATTCAACTCCGTAACACATATCTGCCG
AGACGTAAACTACGGATGGGTCCTCCGCTATCTTCACGCCAACGGAGCAT
CCATATTCTTCATCTGCCTATACCTCCACGTAGGACGAGGCCTGTACTAC
GGATCCTATACATATTCAGAAACATGAAATGTCGGCATCCTCCTCCTATT
TGCCGTAATAGCCACTGCATTCATAGGATATGTATTACCATGAGGACAAA
TATCCTTCTGAGGAGCAACCGTCATCACTAACCTCCTATCTGCTATCCCC
TACATTGGTACTGACCTGGTCCAATGGATCTGAGGTGGCTTCTCTGTAGA
TAAGGCAACCCTCACCCGGTTCTTTGCCTTCCACTTCCTACTCCCCTTCA
TCGTAGCAGCCCTAGTAATAGTCCACTTGCTATTCCTGCACGAAACTGGC
TCTAATAACCCAACAGGCATTCCATCAGACCCCGATATGATCCCATTCCA
CCCCTACTATACTATCAAAGACATTCTAGGATTCCTCACTATATTAACAG
CCCTATCAGCTCTAGTTCTATTTAACCCAGATCTCTTAGGAGACCCAGAT
AACTACACACCAGCAAACCCACTTAACACCCCTCCACACATTAAACCGGA
GTGATACTTCCTATTTGCCTACGCAATCCTACGATCCATCCCAAACAAAC
TGGGTGGAGTCCTAGCCCTAGTCCTGTCTATTTTAATCCTAGCAATCGTA
CCCATACTTCACACATCTAAACAACGAAGCATAATATTCCGACCCCTTAG
CCAATGCCTGTTCTGATTACTCGTAGCAATCTTATTGACATTAACCTGAA
TCGGAGGACAACCAGTCGAATACCCTTACGTGATTATCGGACAAACAGCG
TCCATCCTATATTTCCTAACCATTCTAATTTTTATACCCTTAGTCAGCAT
TANNNNNNNNNNNNNNNNNNNNNNNNNN
>232_Chi_F
GAAAGACCCACCCCCTCTTTGAAAATTATTAACAACTCATTAGTAGATCT
CCCAGCTCCATCAAGCCTATCAGCATGATGAAACTTCGGCTCTCTTTTAG
GAGTTTGCTTAGCCGTACAAATTTTGACAGGATTATTCCTAGCTATACAC
TATACCTCCGATACAGCCACCGCATTCAACTCCGTAACACATATCTGCCG
AGACGTAAACTACGGATGGGTCCTCCGCTATCTTCACGCCAACGGAGCAT
CCATATTCTTCATCTGCCTATACCTCCACGTAGGACGAGGCCTGTACTAC
GGATCCTATACATATTCAGAAACATGAAATGTCGGCATCCTCCTCCTATT
TGCCGTAATAGCCACTGCATTCATAGGATATGTATTACCATGAGGACAAA
TATCCTTCTGAGGAGCAACCGTCATCACTAACCTCCTATCTGCTATCCCC
TACATTGGTACTGACCTGGTCCAATGGATCTGAGGTGGCTTCTCTGTAGA
TAAGGCAACCCTCACCCGGTTCTTTGCCTTCCACTTCCTACTCCCCTTCA
TCGTAGCAGCCCTAGTAATAGTCCACTTGCTATTCCTGCACGAAACTGGA
TCTAATAACCCAACAGGCATCCCATCAGACCCCGATATGATCCCATTCCA
CCCCTACTATACTATCAAAGACATTCTAGGATTCCTCACTATATTAACAG
CCCTATCAGCTCTAGTTCTATTTAACCCAGATCTCTTAGGAGACCCAGAT
AACTACACACCAGCAAACCCACTTAACACCCCTCCACACATTAAACCGGA
GTGATACTTCCTATTTGCCTACGCAATCCTACGATCCATCCCAAACAAAC
TGGGTGGAGTCCTAGCCCTAGTCATGTCTATTCTAATCCTAGCAATCGTA
CCCATACTTCACACATCTAAACAACGAAGCATAATATTCCGACCCCTTAG
CCAATGCCTGTTCTGATTACTCGTAGCAATCTTATTGACATTAACCTGAA
TCGGAGGACAACCAGTCGAATACCCTTACGTGATTATCGGACAAACAGCG
TCCATCCTATATTTCCTAACCATTCTAATTTTTATACCCTTAGTCAGCAT
TATAGAAAATCACCTCCTAAAATGAAGA
>233_Chi_F
GAAAGACCCACCCCCTCTTTGAAAATTATTAACAACTCATTAGTAGATCT
CCCAGCTCCATCAAGCCTATCAGCATGATGAAACTTCGGCTCTCTTTTAG
GAGTTTGCTTAGCCGTACAAATTTTGACAGGATTATTCCTAGCTATACAC
TATACCTCCGATACAGCCACCGCATTCAACTCCGTAACACATATCTGCCG
AGACGTAAACTACGGATGGGTCCTCCGCTATCTTCACGCCAACGGAGCAT
CCATATTCTTCATCTGCCTATACCTCCACGTAGGACGAGGCCTGTACTAC
GGATCCTATACATATTCAGAAACATGAAATGTCGGCATCCTCCTCCTATT
TGCCGTAATAGCCACTGCATTCATAGGATATGTATTACCATGAGGACAAA
TATCCTTCTGAGGAGCAACCGTCATCACTAACCTCCTATCTGCTATCCCC
TACATTGGTACTGACCTGGTCCAATGGATCTGAGGTGGCTTCTCTGTAGA
TAAGGCAACCCTCACCCGGTTCTTTGCCTTCCACTTCCTACTCCCCTTCA
TCGTAGCAGCCCTAGTAATAGTCCACTTGCTATTCCTGCACGAAACTGGC
TCTAATAACCCAACAGGCATTCCATCAGACCCCGATATGATCCCATTCCA
CCCCTACTATACTATCAAAGACATTCTAGGATTCCTCACGATATTAACAG
CCCTATCAGCTCTAGTTCTATTTAACCCAGATCTCTTAGGAGACCCAGAT
AACTACACACCAGCAAACCCACTTAACACCCCTCCACACATTAAACCGGA
GTGATACTTCCTATTTGCCTACGCAATCCTACGATCCATCCCAAACAAAC
TGGGTGGAGTCCTAGCCCTAGTCATGTCTATTCTAATCCTAGCAATCGTA
CCCATACTTCACACATCTAAACAACGAAGCATAATATTCCGACCCCTTAG
CCAATGCCTGTTCTGATTACTCGTAGCAATCTTATTGACATTAACCTGAA
TCGGAGGACAACCAGTCGAATACCCTTACGTGATTATCGGACAAACAGCG
TCCATCCTATATTTCCTAACCATTCTAATTTTTATACCCTTAGTCAGCAT
TATAGAAAATCACCTCCTAAAATGAAGA
>234_Chi_F
GAAAGACCCACCCCCTCTTTGAAAATTATTAACAACTCATTAGTAGATCT
CCCAGCTCCATCAAGCCTATCAGCATGATGAAACTTCGGCTCTCTTTTAG
GAGTTTGCTTAGCCGTACAAATTTTGACAGGATTATTCCTAGCTATACAC
TATACCTCCGATACAGCCACCGCATTCAACTCCGTAACACATATCTGCCG
AGACGTAAACTACGGATGGGTCCTCCGCTATCTTCACGCCAACGGAGCAT
CCATATTCTTCATCTGCCTATACCTCCACGTAGGACGAGGCCTGTACTAC
GGATCCTATACATATTCAGAAACATGAAATGTCGGCATCCTCCTCCTATT
TGCCGTAATAGCCACTGCATTCATAGGATATGTATTACCATGAGGACAAA
TATCCTTCTGAGGAGCAACCGTCATCACTAACCTCCTATCTGCTATCCCC
TACATTGGTACTGACCTGGTCCAATGGATCTGAGGTGGCTTCTCTGTAGA
TAAGGCAACCCTCACCCGGTTCTTAGCCTACCACTTCCTACTCCCCTTCA
TCGTAGCAGCCCTAGTAATAGTCCACTTGCTATTCCTGCACGAAACTGGC
TCTAATAACCCAACAGGCATTCCATCAGACCCCGATATGATCCCATTCCA
CCCCTACTATACTATCAAAGACATTCTAGGATTCCTCACTATATTAACAG
CCCTATCAGCTCTAGTTCTATTTAACCCAGATCTCTTAGGAGACCCAGAT
AACTACACACCAGCAAACCCACTTAACACCCCTCCACACATTAAACCGGA
GTGATACTTCCTATTTGCCTACGCAATCCTACGATCCATCCCAAACAAAC
TGGGTGGAGTCCTAGCCCTAGTCATGTCTATTCTAATCCTAGCAATCGTA
CCCATACTTCACACATCTAAACAACGAAGCATAATATTCCGACCCCTTAG
CCAATGCCTGTTCTGATTACTCGTAGCAATCTTATTGACATTAACCTGAA
TCGGAGGACAACCAGTCGAATACCCTTACGTGATTATCGGACAAACAGCG
TCCATCCTATATTTCCTAACCATTCTAATTTTTATACCCTTAGTCAGCAT
TATAGAAAATCACCTCCTAAAATGAAGA
>235_Chi_F
GAAAGACCCACCCCCTCTTTGAAAATTATTAACAACTCATTAGTAGATCT
CCCAGCTCCATCAAGCCTATCAGCATGATGAAATTTCGGCTCTCTTTTAG
GAGTTTGCTTAGCCGTACAAATTTTGACAGGATTATTCCTAGCTATACAC
TATACCTCCGATACAGCCACCGCATTCAACTCCGTAACACATATCTGCCG
AGACGTAAACTACGGATGGGTCCTCCGCTATCTTCACGCCAACGGAGCAT
CCATATTCTTCATCTGCCTATACCTCCACGTAGGACGAGGCCTGTACTAC
GGATCCTATACATATTCAGAAACATGAAATGTAGGCATCCTCCTCCTATT
TGCCGTAATAGCCACTGCATTCATAGGATATGTATTACCATGAGGACAAA
TATCCTTCTGAGGAGCAACCGTCATCACTAACCTCCTATCTGCTATCCCC
TACATTGGTACTGACCTGGTCCAATGGATCTGAGGTGGCTTCTCTGTAGA
TAAGGCAACCCTCACCCGGTTCTTTGCCTTCCACTTCCTACTCCCCTTCA
TCGTAGCAGCCCTAGTAATAGTCCACTTGCTATTCCTGCACGAAACTGGC
TCTAATAACCCAACAGGCATTCCATCAGACCCCGATATGATCCCATTCCA
CCCCTACTATACTATCAAAGACATTCTAGGATTCCTCACTATATTAACAG
CCCTATCAGCTCTAGTTCTATTTAACCCAGATCTCTTAGGAGACCCAGAT
AACTACACACCAGCAAACCCACTTAACACCCCTCCACACATTAAACCGGA
GTGATACTTCCTATTTGCCTACGCAATCCTACGATCCATCCCAAACAAAC
TGGGTGGAGTCCTAGCCCTAGTCATGTCTATTCTAATCCTAGCAATCGTA
CCCATACTTCACACATCTAAACAACGAAGCATAATATTCCGACCCCTTAG
CCAATGCCTGTTCTGATTACTCGTAGCAATCTTATTGACATTAACCTGAA
TCGGAGGACAACCAGTCGAATACCCTTACGTGATTATCGGACAAACAGCG
TCCATCCTATATTTCCTAACCATTCTAATTTTTATACCCTTAGTCAGCAT
TATAGAAAATCACCTCCTAAAATGAAGA
>12Jal_M
GAAAGACCCACCCCCTCTTTGAAAATTATTAACAACTCATTAGTAGATCT
CCCAGCTCCATCAAGCCTATCAGCATGATGAAACTTCGGCTCTCTTTTAG
GAGTTTGCTTAGCCGTACAAATTTTGACAGGATTATTCCTAGCTATACAC
TATACCTCCGATACAGCCACCGCATTCAACTCCGTAACACATATCTGCCG
AGACGTAAACTACGGATGGGTCCTCGGCTATCTTCGCGCCAACGGAGCAT
CCATATTCTTCATGTGCCTATACCTCCACGTAGGACGAGGCCTGTACTAC
GGATCCTATACATATTCAGAAACATGAAATGTCGGCATCCTCCTTCTATT
TGCCGTAATAGCCACTGCATTCATAGGATATGTATTACCATGAGGACAAA
TATCCTTTTGAGGAGCAACCGTCATCACTAACCTCCTATCTGCTATCCCC
TACATTGGTACTGACCTGGTCCAATGGATCTGAGGTGGCTTCTCTGTAGA
TAAGGCAACCCTCACCCGGTTCTTTGCCTTCCACTTCCTACTCCCCTTCA
TCGTAGCAGCCCTAGTAATAGTCCACTTGCTATTCCTGCACGAAACTGGC
TCTAATAACCCAACAGGCATTCCATCAGACCCCGATATGATCCCATTCCA
CCCCTACTATACTATCAAAGACATTCTAGGATTCCTCACTATATTAACAG
CCCTATCAGCTCTAGTTCTATTTAACCCAGATCTCTTAGGAGACCCAGAT
AACTACACACCAGCAAACCCACTTAACACCCCTCCACACATTAAACCGGA
GTGATACTTCCTATTTGCCTACGCAATCCTACGATCCATCCCAAACAAAC
TGGGTGGAGTCCTAGCCCTAGTCATGTCTATTCTAATCCTAGCAATCGTA
CCCATACTTCACACATCTAAACAACGAAGCATAATATTCCGACCCCTTAG
CCAATGCCTGTTCTGATTACTCGTAGCAATCTTATTGACATTAACCTGAA
TCGGAGGACAACCAGTCGAATACCCTTACGTGATTATCGGACAAACAGCG
TCCATCCTATATTTCCTAACCATTCTAATTTTTATACCCTTAGTCAGCAT
TATAGAAAATCACCTCCTAAAATGAAGA
>14Jal_M
GAAAGACCCACCCCCTCTTTGAAAATTATTAACAACTCATTAGTAGATCT
CCCAGCTCCATCAAGCCTATCAGCATGATGAAACTTCGGCTCTCTTTTAG
GAGTTTGCTTAGCCGTACAAATTTTGACAGGATTATTCCTAGCTATACAC
TATACCTCCGATACAGCCACCGCATTCAACTCCGTAACACATATCTGCCG
AGACGTAAACTACGGATGGGTCCTCCGCTATCTTCACGCCAACGGAGCAT
CCATATTCTTCATCTGCCTATACCTCCACGTAGGACGAGGCCTGTACTAC
GGATCCTATACATATTCAGAAACATGAAATGTCGGCATCCTCCTCCTATT
TGCCGTAATAGCCACTGCATTCATAGGATATGTATTACCATGAGGACAAA
TATCCTTCTGAGGAGCAACCGTCATCACTAACCTCCTATCTGCTATCCCC
TACATTGGTACTGACCTGGTCCAATGGATCTGAGGTGGCTTCTCTGTAGA
TAAGGCAACCCTCACCCGGTTCTTTGCCTTCCACTTCCTACTCCCCTTCA
TCGTAGCAGCCCTAGTAATAGTCCACTTGCTATTCCTGCACGAAACTGGC
TCTAATAACCCAACAGGCATTCCATCAGACCCCGATATGATCCCATTCCA
CCCCTACTATACTATCAAAGACATTCTAGGATTCCTCACTATATTAACAG
CCCTATCAGCTCTAGTTCTATTTAACCCAGATCTCTTAGGAGACCCAGAT
AACTACACACCAGCAAACCCACTTAACACCCCTCCACACATTAAACCGGA
GTGATACTTCCTATTTGCCTACGCAATCCTACGATCCATCCCAAACAAAC
TGGGTGGAGTCCTAGCCCTAGTCATGTCTATTCTAATCCTAGCAATCGTA
CCCATACTTCACACATCTAAACAACGAAGCATAATATTCCGACCCCTTAG
CCAATGCCTGTTCTGATTACTCGTAGCAATCTTATTGACATTAACCTGAA
TCGGAGGACAACCAGTCGAATACCCTTACGTGATTATCGGACAAACAGCG
TCCATCCTATATTTCCTAACCATTCTAATTTTTATACCCTTAGTCAGCAT
TATAGAAAATCACCTCCTAAAATGAAGA
>18Jal_F
GAAAGACCCACCCCCTCTTTGAAAATTATTAACAACTCATTAGTAGATCT
CCCAGCTCCATCAAGCCTATCAGCATGATGAAACTTCGGCTCTCTTTTAG
GAGTTTGCTTAGCCGTACAAATTTTGACAGGATTATTCCTAGCTATACAC
TATACCTCCGATACAGCCACCGCATTCAACTCCGTAACACATATCTGCCG
AGACGTAAACTACGGATGGGTCCTCCGCTATCTTCACGCCAACGGAGCAT
CCATATTCTTCATCTGCCTATACCTCCACGTAGGACGAGGCCTGTACTAC
GGATCCTATACATATTCAGAAACATGAAATGTCGGCATCCTCCTCCTATT
TGCCGTAATAGCCACTGCATTCATAGGATATGTATTACCATGAGGACAAA
TATCCTTCTGAGGAGCAACCGTCATCACTAACCTCCTATCTGCTATCCCC
TACATTGGTACTGACCTGGTCCAATGGATCTGAGGTGGCTTCTCTGTAGA
TAAGGCAACCCTCACCCGGTTCTTTGCCTTCCACTTCCTACTCCCCTTCA
TCGTAGCAGCCCTAGTAATAGTCCACTTGCTGTTCCTGCACGAAACTGGC
TCTAATAACCCAACAGGCATTCCATCAGACCCCGATATGATCCCATTCCA
CCCCTACTATACTATCAAAGACATTCTAGGATTCCTCACTATATTAACAG
CCCTATCAGCTCTAGTTCTATTTAACCCAGATCTCTTAGGAGACCCAGAT
AACTACACACCAGCAAACCCACTTAACACCCCTCCACACATTAAACCGGA
GTGATACTTCCTATTTGCCTACGCAATCCTACGATCCATCCCAAACAAAC
TGGGTGGAGTCCTAGCCCTAGTCATGTCCATTCTAATCCTAGCAATCGTA
CCCATACTTCACACATCTAAACAACGAAGCATAATATTCCGACCCCTTAG
CCAATGCCTGTTCTGATTACTCGTAGCAATCTTATTGACATTAACCTGAA
TCGGAGGACAACCAGTCGAATATCCTTACGTGATTATCGGACAAACAGCG
TCCATCCTATATTTCCTAACCATTCTAATTTTTATACCCTTAGTCAGCAT
TATAGAAAATCACCTCCTAAAATGAAGA
>19Jal_F
GAAAGACCCACCCCCTCTTTGAAAATTATTAACAACTCATTAGTAGATCT
CCCAGCTCCATCAAGCCTATCAGCATGATGAAACTTCGGCTCTCTTTTAG
GAGTTTGCTTAGCCGTACAAATTTTGACAGGATTATTCCTAGCTATACAC
TATACCTCCGATACAGCCACCGCATTCAACTCCGTAACACATATCTGCCG
AGACGTAAACTACGGATGGGTCCTCCGCTATCTTCACGCCAACGGAGCAT
CCATATTCTTCATCTGCCTATACCTCCACGTAGGACGAGGCCTGTACTAC
GGATCCTATACATATTCAGAAACATGAAATGTCGGCATCCTCCTCCTATT
TGCCGTAATAGCCACTGCATTCATAGGATATGTATTACCATGAGGACAAA
TATCCTTCTGAGGAGCAACCGTCATCACTAACCTCCTATCTGCTATCCCC
TACATTGGTACTGACCTGGTCCAATGGATCTGAGGTGGCTTCTCTGTAGA
TAAGGCAACCCTCACCCGGTTCTTTGCCTTCCACTTCCTACTCCCCTTCA
TCGTAGCAGCCCTAGTAATAGTCCACTTGCTATTCCTGCACGAAACTGGC
TCTAATAACCCAACAGGCATTCCATCAGACCCCGATATGATCCCATTCCA
CCCCTACTATACTATCAAAGACATTCTAGGATTCCTCACTATATTAACAG
CCCTATCAGCTCTAGTTCTATTTAACCCAGATCTCTTAGGAGACCCAGAT
AACTACACACCAGCAAACCCACTTAACACCCCTCCACACATTAAACCGGA
GTGATACTTCCTATTTGCCTACGCAATCCTACGATCCATCCCAAACAAAC
TGGGTGGAGTCCTAGCCCTAGTCATGTCTATCCTAATCCTAGCAATCGTA
CCCATACTTCACACATCTAAACAACGAAGCATAATATTCCGACCCCTTAG
CCAATGCCTGTTCTGATTACTCGTAGCAATCTTATTGACATTAACCTGAA
TCGGAGGACAACCAGTCGAATACCCTTACGTGATTATCGGACAAACAGCG
TCCATCCTATATTTCCTAACCATTCTAATTTTTATACCCTTAGTCAGCAT
TATAGAAAATCACCTCCTAAAATGAAGA
>21Jal_M
GAAAGACCCACCCCCTCTTTGAAAATTATTAACAACTCATTAGTAGATCT
CCCAGCTCCATCAAGCCTATCAGCATGATGAAACTTCGGCTCTCTTTTAG
GAGTTTGCTTAGCCGTACAAATTTTGACAGGATTATTCCTAGCTATACAC
TATACCTCCGATACAGCCACCGCATTCAACTCCGTAACACATATCTGCCG
AGACGTAAACTACGGATGGGTCCTCCGCTATCTTCACGCCAACGGAGCAT
CCATATTCTTCATCTGCCTATACCTCCACGTAGGACGAGGCCTGTACTAC
GGATCCTATACATATTCAGAAACATGAAATGTCGGCATCCTCCTCCTATT
TGCCGTAATAGCCACTGCATTCATAGGATATGTATTACCATGAGGACAAA
TATCCTTCTGAGGAGCAACCGTCATCACTAACCTCCTATCTGCTATCCCC
TACATTGGTACTGACCTGGTCCAATGGATCTGAGGTGGCTTCTCTGTAGA
TAAGGCAACCCTCAGCCCGTTCTTTGCCTGCCACTTCCTACTCCCCTTCA
TCGTAGCAGCCCTAGTAATAGTCCACTTGCGAGTCCTGCACGAAACTGGC
TCTAATAACCCAACAGGCATTCCATCAGACCCCGATATGATCCCATTCCA
CCCCTACTATACTATCAAAGACATTCTAGGATTCCTCACTATATTAACAG
CCCTATCAGCTCTAGTTCTATTTAACCCAGATCTCTTAGGAGACCCAGAT
AACTACACACCAGCAAACCCACTTAACACCCCTCCACACATTAAACCGGA
GGGATACTTCCTATTTGCCTACGCAATCCTACGATCCATCCCAAACAAAC
TGGGTGGAGTCCTAGCCCTAGTCATGTCTATTCTAATCCTAGCAATCGTA
CCCATACTTCACACATCTAAACAACGAAGCATAATATTCCGACCCCTTAG
CCAATGCCTGTTCTGATTACTCGTAGCAATCTTATTGACATTAACCTGAA
TCGGAGGACAACCAGTCGAATACCCTTACGTGATTATCGGACAAACAGCG
TCCATCCTATATTTCCTAACCATTCTAATTTTTATACCCTTAGTCAGCAT
TATAGAAAATCACCTCCTAAAATGAAGA
>22Jal_M
GAAAGACCCACCCCCTCTTTGAAAATTATTAACAACTCATTAGTAGATCT
CCCAGCTCCATCAAGCCTATCAGCATGATGAAACTTCGGCTCTCTTTTAG
GAGTTTGCTTAGCCGTACAAATTTTGACAGGATTATTCCTAGCTATACAC
TATACCTCCGATACAGCCACCGCATTCAACTCCGTAACACATATCTGCCG
AGACGTAAACTACGGATGGGTCCTCCGCTATCTTCACGCCAACGGAGCAT
CCATATTCTTCATCTGCCTATACCTCCACGTAGGACGAGGCCTGTACTAC
GGATCCTATACATATTCAGAAACATGAAATGTCGGCATCCTCCTCCTATT
TGCCGTAATAGCCACTGCATTCATAGGATATGTATTACCATGAGGACAAA
TATCCTTCTGAGGAGCAACCGTCATCACTAACCTCCTATCTGCTATCCCC
TACATTGGTACTGACCTGGTCCAATGGATCTGAGGTGGCTTCTCTGTAGA
TAAGGCAACCCTCACCCGGTTCTTTGCCTTCCACTTCCTACTCCCCTTCA
TCGTAGCAGCCCTAGTAATAGTCCACTTGCTATTCCTGCACGAAACTGGC
TCTAATAACCCAACAGGCATTCCATCAGACCCCGAAATAATCCCATTCCA
CCCCTACTATACTATCAAAGACATTCTAGGATTCCTCACTATATTAACAG
CCCTATCAGCTCTAGTTCTATTTAACCCAGATCTCTTAGGAGACCCAGAT
AACTACACACCAGCAAACCCACTTAACACCCCTCCACACATTAAACCGGA
GTGATACTTCCTATTTGCCTACGCAATCCTACGATCCATCCCAAACAAAC
TGGGTGGAGTCCTAGCCCTAGTCATGTCTATTCTAATCCTAGCAATCGTA
CCCATACTTCACACATCTAAACAACGAAGCATAATATTCCGACCCCTTAG
CCAATGCCTGTTCTGATTACTCATAGCAATCTTATTGACATTAACCTGAA
TCGGAGGACAACCAGTCGAATACCCTTACGTGATTATCGGACAAACAGCG
TCCATCCTATATTTCCTAACCATTCTAATTTTTATACCCTTAGTCAGCAT
TATAGAAAATCACCTCCTAAAATGAAGA
>243_Jal_F
NNNNNNNNNNNNNNNNNNNNNNNNNNNNNNNNNNNNNNNNNNNNNNNNNN
NNNNNNNNNNNNNNNNNNNNNNNNNNNNNNNNNNNNNNNNNNNNNNNNNN
NNNNNNNNNNNNCCGTACAAATTTTGACAGGATTGTTCCTAGCTATACAC
TATACCTCCGATACAGCCACCGCATTCAACTCCGTAACACATATCTGCCG
AGACGTAAACTACGGATGGGTCCTCCGCTATCTTCACGCCAACGGAGCAT
CCATATTCTTCATCTGCCTATACCTCCACGTAGGACGAGGCCTGTACTAC
GGATCCTATACATATTCAGAAACATGAAATGTCGGCATCCTCCTCCTATT
TGCCGTAATAGCCACTGCATTCATAGGATATGTATTACCATGAGGACAAA
TATCCTTCTGAGGAGCAACCGTCATCACTAACCTCCTATCTGCTATCCCC
TACATTGGTACTGACCTGGTCCAATGGATCTGAGGTGGCTTCTCTGTAGA
TAAGGCAACCCTCACCCGGTTCTTTGCCTTCCACTTCCTACTCCCCTTCA
TCGTAGCAGCCCTAGTAATAGTCCACTTGCTATTCCTGCACGAAACTGGC
TCTAATAACCCAACAGGCATTCCATCAGACCCCGATATGATCCCATTCCA
CCCCTACTATACTATCAAAGACATTCTAGGATTCCTCACTATATTAACAG
CCCTATCAGCTCTAGTTCTATTTAACCCAGATCTCTTAGGAGACCCAGAT
AACTACACACCAGCCAACCCACTTAACACCCCTCCACACATTAAACCCGA
GTGATACTTCCTATTTGCCTACGCAATCCTACGATCCATCCCAAACAAAC
TGGGTGGAGTCCTAGCCCTAGTCATGTCTATTCTAATCCTAGCAATCGTA
CCCATACTCCACACGTCTAAACAACGAAGCATAATATTCCGACCCCTTAG
CCAATGCCTGTTCTGACTACTCGTAGCAATCTTATTGACATTAACCTGAA
TCGGAGGACAACCAGTCGAATACCCTTACGTGATTATCGGACAAACAGCG
TCCATCCTATATTTCTTAACCATTCTAATTTTTATACCCTTAGTCAGCAT
TATAGAAAATCACCTCCTAAAATGAAGA
>247_Nay_F
GAAAGACTCACCCCCTCTTTGAAAATTATTAACAACTCATTAGTAGATCT
CCCAGCTCCATCAAGCCTATCAGCATGATGAAACTTCGGCTCTCTTTTAG
GAGTTTGCTTAGCCGTACAAATTTTGACAGGATTATTCCTAGCTATACAC
TATACCTCCGATACAGCCACCGCATTCAACTCCGTAACACATATCTGCCG
AGACGTAAACTACGGATGGGTCCTCCGCTATCTTCACGCCAACGGAGCAT
CCATATTCTTCATCTGCCTATACCTCCACGTAGGACGAGGCCTGTACTAC
GGATCCTATACATATTCAGAAACATGAAATGTTGGCATCCTCCTCCTATT
TGCCGTAATAGCCACTGCATTCATAGGATATGTATTACCATGAGGACAAA
TATCCTTCTGAGGAGCAACCGTCATCACTAACCTCCTATCTGCTATCCCC
TACATTGGTACTGACCTGGTCCAATGGATCTGAGGTGGCTTCTCTGTAGA
TAAGGCAACCCTCACCCGGTTCTTTGCCTTCCACTTCCTACTCCCCTTCA
TCGTAGCAGCCCTAGTAATAGTCCACTTGCTTTTCTTGCACGAAACTGGC
TCTAATAATCCAACAGGCATTCCATCAGACCCCGATATTATCCCATTCCA
CCCCTACTATACTATCAAAGACATTCTAGGATTCCTCANNNNNNNNNNNN
NNNNNNNNNNNNNNNNNNNNNNNNNNNNNNNNNNNNNNNNNNNNNNNNNN
NNNNNNNNNNNNNNNNNNNNNNNNNNNNNNNNNNNNNNNNNNNNNNNNNN
NNNNNNNNNNNNNNNNNNNNNNNNNNNNNNNNNNNNNNNNNNNNNNNNNN
NNNNNNNNNNNNNNNNNNNNNNNNNNNNNNNNNNNNNNNNNNNNNNNNNN
NNNNNNNNNNNNNNNNNNNNNNNNNNNNNNNNNNNNNNNNNNNNNNNNNN
NNNNNNNNNNNNNNNNNNNNNNNNNNNNNNNNNNNNNNNNNNNNNNNNNN
NNNNNNNNNNNNNNNNNNNNNNNNNNNNNNNNNNNNNNNNNNNNNNNNNN
NNNNNNNNNNNNNNNNNNNNNNNNNNNNNNNNNNNNNNNNNNNNNNNNNN
NNNNNNNNNNNNNNNNNNNNNNNNNNNN
>24_DF_F
GAAAGACCCACCCCCTCTTTGAAAATTATTAACAACTCATTAGTAGATCT
CCCAGCTCCATCAAGCCTATCAGCATGATGAAACTTCGGCTCTCTTTTAG
GAGTTTGCTTAGCCGTACAAATTTTGACAGGATTATTCCTAGCTATACAC
TATACCTCCGATACAGCCACCGCATTCAACTCCGTAACACATATCTGCCG
AGACGTAAACTACGGATGGGTCCTCCGCTATCTTCACGCCAACGGAGCAT
CCATATTCTTCATCTGCCTATACCTCCACGTAGGACGAGGCCTGTACTAC
GGATCCTATACATATTCAGAAACATGAAATGTCGGCATCCTCCTCCTATT
TGCCGTAATAGCCACTGCATTCATAGGATATGTATTACCATGAGGACAAA
TATCCTTCTGAGGAGCAACCGTCATCACTAACCTCCTATCTGCTATCCCC
TACATTGGTACTGACCTGGTCCAATGGATCTGAGGTGGCTTCTCTGTAGA
TAAGGCAACCCTCACCCGGTTCTTTGCCTTCCACTTCCTACTCCCCTTCA
TCGTAGCAGCCCTAGTAATAGTCCACTTGCTATTCCTGCACGAAACTGGC
TCTAATAACCCAACAGGCATTCCATCAGACCCCGATATGATCCCATTCCA
CCCCTACTATACTATCAAAGACATTCTAGGATTCCTCACTATATTAACAG
CCCTATCAGCTCTAGTTCTATTTAACCCAGATCTCTTAGGAGACCCAGAT
AACTACACACCAGCAAACCCACTTAACACCCCTCCACACATTAAACCGGA
GTGATACTTCCTATTTGCCTACGCAATCCTACGATCCATCCCAAACAAAC
TGGGTGGAGTCCTAGCCCTAGTCATGTCTATCCTAATCCTAGCAATCGTA
CCCATACTTCACACATCTAAACAACGAAGCATAATATTCCGACCCCTTAG
CCAATGCCTGTTCTGATTACTCGTAGCAATCTTATTGACATTAACCTGAA
TCGGAGGACAACCAGTCGAATACCCTTACGTGATTATCGGACAAACAGCG
TCCATCCTATATTTCCTAACCATTCTAATTTTTATACCCTTAGTCAGCAT
TATAGAAAATCACCTCCTAAAATGAAGA
>34m_Cox_F
GAAAGACCCACCCCCTCTTTGAAAATTATTAACAACTCATTAGTAGATCT
CCCAGCTCCATCAAGCCTATCAGCATGATGAAACTTCGGCTCTCTTTTAG
GAGTTTGCTTAGCCGTACAAATTTTGACAGGATTATTCCTAGCTATACAC
TATACCTCCGATACAGCCACCGCATTCAACTCCGTAACACATATCTGCCG
AGACGTAAACTACGGATGGGTCCTCCGCTATCTTCACGCCAACGGAGCAT
CCATATTCTTCATCTGCCTATACCTCCACGTAGGACGAGGCCTGTACTAC
GGATCCTATACATATTCAGAAACATGAAATGTCGGCATCCTCCTCCTATT
TGCCGTAATAGCCACTGCATTCATAGGATATGTATTACCATGAGGACAAA
TATCCTTCTGAGGAGCAACCGTCATCACTAACCTCCTATCTGCTATCCCC
TACATTGGTACTGACCTGGTCCAATGGATCTGAGGTGGCTTCTCTGTAGA
TAAGGCAACCCTCACCCGGTTCTTTGCCTTCCACTTCCTACTCCCCTTCA
TCGTAGCAGCCCTAGTAATAGTCCACTTGCTATTCCTGCACGAAACTGGC
TCTAATAACCCAACAGGCATTCCATCAGACCCCGATATGATCCCATTCCA
CCCCTACTATACTATCAAAGACATTCTAGGATTCCTCACTATATTAACAG
CCCTATCAGCTCTAGTTCTATTTAACCCAGATCTCTTAGGAGACCCAGAT
AACTACACACCAGCAAACCCACTTAACACCCCTCCACACATTAAACCGGA
GTGATACTTCCTATTTGCCTACGCAATCCTACGATCCATCCCAAACAAAC
TGGGTGGAGTCCTAGCCCTAGTCATGTCTATCCTAATCCTAGCAATCGTA
CCCATACTTCACACATCTAAACAACGAAGCATAATATTCCGACCCCTTAG
CCAATGCCTGTTCTGATTACTCGTAGCAATCTTATTGACATTAACCTGAA
TCGGAGGACAACCAGTTGAATATCCTTACGTGATTATCGGACAAACAGCG
TCCATCCTATATTTCCTAACCATTCTAATTTTTATACCCTTAGTCAGCAT
TATAGAAAATCACCTCCTAAAATGAAGA
>436_Pue_F
GAAAGACCCACCCCCTCTTTGAAAATTATTAACAACTCACTAGTAGATCT
CCCAGCTCCATCAAGCCTATCAGCATGAGGAAACTTCTGCTCTCTTTTAG
GAGTTTGCTTAGCCGTACAAATTTTGACAGGATGATTCCTAGCTATACAC
TATACCTCCGATACTGCCACCGCATTCTACTCCGTAACACATATCTGCCG
AGACGTAAACTACGGATGGGTCCTCCGCTATCTTCACGCCAACGGAGCAT
CCATATTCTTCATCTGCCTATACCTCCACGTAGGACGAGGCCTGTACTAC
GGATCCTATACATATTCAGAAACATGAAATGTCGGCATCCTCCTCCTATT
TGCCGTAATAGCCACTGCATTCATAGGATATGTATTACCATGAGGACAAA
TATCCTTCTGAGGAGCAACCGTCATCACTAACCTCCTATCTGCTATCCCC
TACATTGGTACTGACCTGGTCCAATGGATCTGAGGTGGCTTCTCCGTAGA
TAAAGCAACCCTCACCCGGTTCTTTGCCTTCCACTTCCTACTCCCCTTCA
TCGTAGCAGCCCTAGTAATAGTCCACTTGCTATTCCTGCACGAAACTGGC
TCTAANNNNNNNNNNNNNNNNNNNNNNNNNNNNNNNNNNNNNNNNNNNNN
NNNNNNNNNNNNNNNNNNNNNNNNNNNNNNNNNNNNNNNNNNNNNNNNNN
NNNNNNNNNNNNNNNNNNNNNNNNNNNNNNNNNNNNNNNNNNNNNNNNNN
NNNNNNNNNNNNNNNNNNNNNNNNNNNNNNNNNNNNNNNNNNNNNNNNNN
NNNNNNNNNNNNNNNNNNNNNNNNNNNNNNNNNNNNNNNNNNNNNNNNNN
NNNNNNNNNNNNNNNNNNNNNNNNNNNNNNNNNNNNNNNNNNNNNNNNNN
NNNNNNNNNNNNNNNNNNNNNNNNNNNNNNNNNNNNNNNNNNNNNNNNNN
NNNNNNNNNNNNNNNNNNNNNNNNNNNNNNNNNNNNNNNNNNNNNNNNNN
NNNNNNNNNNNNNNNNNNNNNNNNNNNNNNNNNNNNNNNNNNNNNNNNNN
NNNNNNNNNNNNNNNNNNNNNNNNNNNNNNNNNNNNNNNNNNNNNNNNNN
NNNNNNNNNNNNNNNNNNNNNNNNNNNN
>438_Pue_F
GAAAGACCCACCCCCTCTTTGAAAATTATTAACAACTCATTAGTAGATCT
CCCAGCTCCATCAAGCCTATCAGCATGATGAAACTTCGGCTCTCTTTTAG
GAGTTTGCTTAGCCGTACAAATTTTGACAGGATTATTCCTAGCTATACAC
TATACCTCCGATACAGCCACCGCATTCAACTCCGTAACACATATCTGCCG
AGACGTAAACTACGGATGGGTCCTCCGCTATCTTCACGCCAACGGAGCAT
CCATATTCTTCATCTGCCTATACCTCCACGTAGGACGAGGCCTGTACTAC
GGATCCTATACATATTCAGAAACATGAAATGTCGGCATCCTCCTCCTATT
TGCCGTAATAGCCACTGCATTCATAGGATATGTATTACCATGAGGACAAA
TATCCTTCTGAGGAGCAACCGTCATCACTAACCTCCTATCTGCTATCCCC
TACATTGGTACTGACCTGGTCCAATGGATCTGAGGTGGCTTCTCTGTAGA
TAAGGCAACCCTCACCCGGTTCTTTGCCTTCCACTTCCTACTCCCCTTCA
TCGTAGCAGCCCTAGTAATAGTCCACTTGCTATTCCTGCACGAAACTGGC
TCTAATAACCCAACAGGCATTCCATCAGACCCCGATATGATCCCATTCCA
CCCCTACTATACTATCAAAGACATTCTAGGATTCCTCACTATATTAACAG
CCCTATCAGCTCTAGTTCTATTTAACCCAGATCTCTTAGGAGACCCAGAT
AACTACACACCAGCAAACCCACTTAACACCCCTCCACACATTAAACCGGA
GTGATACTTCCTATTTGCCTACGCAATCCTACGATCCATCCCAAACAAAC
TGGGTGGAGTCCTAGCCCTAGTCATGTCTATTCTAATCCTAGCAATCGTA
CCCATACTTCACACATCTAAACAACGAAGCATAATATTCCGACCCCTTAG
CCAATGCCTGTTCTGATTACTCGTAGCAATCTTATTGACATTAACCTGAA
TCGGAGGACAACCAGTCGAATACCCTTACGTGATTATCGGACAAACAGCG
TCCATCCTATATTTCCTAACCATTCTAATTTTTATACCCTTAGTCAGCAT
TATAGAAAATCACCTCCTAAAATGAAGA
>440_Pue_F
GAAAGACCCACCCCCTCTTTGAAAATTATTAACAACTCATTAGTAGATCT
CCCAGCTCCATCAAGCCTATCAGCATGATGAAACTTCGGCTCTCTTTTAG
GAGTTTGCTTAGCCGTACAAATTTTGACAGGATTATTCCTAGCTATACAC
TATACCTCCGATACAGCCACCGCATTCAACTCCGTAACACATATCTGCCG
AGACGTAAACTACGGATGGGTCCTCCGCTATCTTCACGCCAACGGAGCAT
CCATATTCTTCATCTGCCTATACCTCCACGTAGGACGAGGCCTGTACTAC
GGATCCTATACATATTCAGAAACATGAAATGTCGGCATCCTCCTCCTATT
TGCCGTAATAGCCACTGCATTCATAGGATATGTATTACCATGAGGACAAA
TATCCTTCTGAGGAGCAACCGTCATCACCAACCTCCTATCTGCTATCCCC
TACATTGGTACTGACCTGGTCCAATGGATCTGAGGTGGCTTCTCTGTAGA
TAAGGCAACCCTCACCCGGTTCTTTGCCTTCCACTTCCTACTCCCCTTCA
TCGTAGCAGCCCTAGTAATAGTCCACTTGCTATTCCTGCACGAAACTGGC
TCTAATAACCCAACAGGCATTCCATCAGACCCCGATATGATCCCATTCCA
CCCCTACTATACTATCAAAGACATTCTAGGATTCCTCACTATATTAACAG
CCCTATCAGCTCTAGTTCTATTTAACCCAGATCTCTTAGGAGACCCAGAT
AACTACACACCAGCAAACCCACTTAACACCCCTCCACACATTAAACCGGA
GTGATACTTCCTATTTGCCTACGCAATCCTACGATCCATCCCAAACAAAC
TGGGTGGAGTCCTAGCCCTAGTCATGTCTATTCTAATCCTAGCAATCGTA
CCCATACTTCACACATCTAAACAACGAAGCATAATATTCCGACCCCTTAG
CCAATGCCTGTTCTGATTACTCGTAGCAATCTTATTGACATTAACCTGAA
TCGGAGGACAACCAGTCGAATACCCTTACGTGATTATCGGACAAACAGCG
TCCATCCTATATTTCCTAACCATTCTAATTTTTATACCCTTAGTCAGCAT
TATAGAAAATCACCTCCTAAAATGAAGA
>441_Pue_F
GAAAGACCCACCCCCTCTTTGAAAATTATTAACAACTCATTAGTAGATCT
CCCAGCTCCATCAAGCCTATCAGCATGATGAAACTTCGGCTCTCTTTTAG
GAGTTTGCTTAGCCGTACAAATTTTGACAGGATTATTCCTAGCTATACAC
TATACCTCCGATACAGCCACCGCATTCAACTCCGTAACACATATCTGCCG
AGACGTAAACTACGGATGGGTCCTCCGCTATCTTCACGCCAACGGAGCAT
CCATATTCTTCATCTGCCTATACCTCCACGTAGGACGAGGCCTGTACTAC
GGATCCTATACATATTCAGAAACATGAAATGTCGGCATCCTCCTCCTATT
TGCCGTAATAGCCACTGCATTCATAGGATATGTATTACCATGAGGACAAA
TATCCTTCTGAGGAGCAACCGTCATCACTAACCTCCTATCTGCTATCCCC
TACATTGGTACTGACCTGGTCCAATGGATCTGAGGTGGCTTCTCTGTAGA
TAAGGCAACCCTCACCCGGTTCTTTGCCTTCCACTTCCTACTCCCCTTCA
TCGTAGCAGCCCTAGTAATAGTCCACTTGCTATTCCTGCACGAAACTGGC
TCTAATAACCCAACAGGCATTCCATCAGACCCCGATATGATCCCATTCCA
CCCCTACTATACTATCAAAGACATTCTAGGATTCCTCACTATATTAACAG
CCCTATCAGCTCTAGTTCTATTTAACCCAGATCTCTTAGGAGACCCAGAT
AACTACACACCAGCAAACCCACTTAACACCCCTCCACACATTAAACCGGA
GTGATACTTCCTATTTGCCTACGCAATCCTACGATCCATCCCAAACAAAC
TGGGTGGAGTCCTAGCCCTAGTCATGTCTATTCTAATCCTAGCAATCGTA
CCCATACTTCACACATCTAAACAACGAAGCATAATATTCCGACCCCTTAG
CCAATGCCTGTTCTGATTACTCGTAGCAATCTTATTGACATTAACCTGAA
TCGGAGGACAACCAGTCGAATACCCTTACGTGATTATCGGACAAACAGCG
TCCATCCTATATTTCCTAACCATTCTAATTTTTATACCCTTAGTCAGCAT
TATAGAAAATCACCTCCTAAAATGAAGA
>445_Pue_F
GAAAGACCCACCCCCTCTTTGAAAATTATTAACAACTCATTAGTAGATCT
CCCAGCTCCATCAAGCCTATCAGCATGATGAAACTTCGGCTCTCTTTTAG
GAGTTTGCTTAGCCGTACAAATTTTGACAGGATTATTCCTAGCTATACAC
TATACCTCCGATACAGCCACCGCATTCAACTCCGTAACACATATCTGCCG
AGACGTAAACTACGGATGGGTCCTCCGCTATCTTCACGCCAACGGAGCAT
CCATATTCTTCATCTGCCTATACCTCCACGTAGGACGAGGCCTGTACTAC
GGATCCTATACATATTCAGAAACATGAAATGTCGGCATCCTCCTCCTATT
TGCCGTAATAGCCACTGCATTCATAGGATATGTATTACCATGAGGACAAA
TATCCTTCTGAGGAGCAACCGTCATCACTAACCTCCTATCTGCTATCCCC
TACATTGGTACTGACCTGGTCCAATGGATCTGAGGTGGCTTCTCTGTAGA
TAAGGCAACCCTCACCCGGTTCTTTGCCTTCCACTTCCTACTCCCCTTCA
TCGTAGCAGCCCTAGTAATAGTCCACTTGCTATTCCTGCACGAAACTGGC
TCTAATAACCCAACAGGCATTCCATCAGACCCCGATATGATCCCATTCCA
CCCCTACTATACTATCAAAGACATTCTAGGATTCCTCACTATATTAACAG
CCCTATCAGCTCTAGTTCTATTTAACCCAGATCTCTTAGGAGACCCAGAT
AACTACACACCAGCAAACCCACTTAACACCCCTCCACACATTAAACCGGA
GTGATACTTCCTATTTGCCTACGCAATCCTACGATCCATCCCAAACAAAC
TGGGTGGAGTCCTAGCCCTAGTCATGTCTATTCTAATCCTAGCAATCGTA
CCCATACTTCACACATCTAAACAACGAAGCATAATATTCCGACCCCTTAG
CCAATGCCTGTTCTGATTACTCGTAGCAATCTTATTGACATTAACCTGAA
TCGGAGGACAACCAGTCGAATACCCTTACGTGATTATCGGACAAACAGCG
TCCATCCTATATTTCCTAACCATTCTAATTTTTATACCCTTAGTCAGCAT
TATAGAAAATCACCTCCTAAAATGAAGA
>778_Tzina_F
GAAAGACCCACCCCCTCTTTGAAAATTATTAACAACTCATTAGTAGATCT
CCCAGCTCCATCAAGCCTATCAGCATGATGAAATTTCGGCTCTCTTTTAG
GAGTTTGCTTAGCCGTACAAATTTTGACAGGATTATTCCTAGCTATACAC
TATACCTCCGATACAGCCACCGCATTCAACTCCGTAACACATATCTGCCG
AGACGTAAACTACGGATGGGTCCTCCGCTATCTTCACGCCAACGGAGCAT
CCATATTCTTCATCTGCCTATACCTCCACGTAGGACGAGGCCTGTACTAC
GGATCCTATACATATTCAGAAACATGAAATGTAGGCATCCTCCTCCTATT
TGCCGTAATAGCCACTGCATTCATAGGATATGTATTACCATGAGGACAAA
TATCCTTCTGAGGAGCAACCGTCATCACTAACCTCCTATCTGCTATCCCC
TACATTGGTACTGACCTGGTCCAATGGATCTGAGGTGGCTTCTCTGTAGA
TAAGGCAACCCTCACCCGGTTCTTTGCCTTCCACTTCCTACTCCCCTTCA
TCGTAGCAGCCCTAGTAATAGTCCACTTGCTATTCCTGCACGAAACTGGC
TCTAATAACCCAACAGGCATTCCATCAGACCCCGATATGATCCCATTCCA
CCCCTACTATACTATCAAAGACATTCTAGGATTCCTCACTATATTAACAG
CCCTATCAGCTCTAGTTCTATTTAACCCAGATCTCTTAGGAGACCCAGAT
AACTACACACCAGCAAACCCACTTAACACCCCTCCACACATTAAACCGGA
GTGATACTTCCTATTTGCCTACGCAATCCTACGATCCATCCCAAACAAAC
TGGGTGGAGTCCTAGCCCTAGTCATGTCNNNNNNNNNNNNNNNNNNNNNN
NNNNNNNNNNNNNNNNNNNNNNNNNNNNNNNNNNNNNNNNNNNNNNNNNN
NNNNNNNNNNNNNNNNNNNNNNNNNNNNNNNNNNNNNNNNNNNNNNNNNN
NNNNNNNNNNNNNNNNNNNNNNNNNNNNNNNNNNNNNNNNNNNNNNNNNN
NNNNNNNNNNNNNNNNNNNNNNNNNNNNNNNNNNNNNNNNNNNNNNNNNN
NNNNNNNNNNNNNNNNNNNNNNNNNNNN
>45m_SJR_M
GAAAGACCCACCCCCTCTTTGAAAATTATTAACAACTCATTAGTAGATCT
CCCAGCTCCATCAAGCCTATCAGCATGATGAAACTTCGGCTCTCTTTTAG
GAGTTTGCTTAGCCGTACAAATTTTGACAGGATTATTCCTAGCTATACAC
TATACCTCCGATACAGCCACCGCATTCAACTCCGTAACACATATCTGCCG
AGACGTAAACTACGGATGGGTCCTCCGCTATCTTCACGCCAACGGAGCAT
CCATATTCTTCATCTGCCTATACCTCCACGTAGGACGAGGCCTGTACTAC
GGATCCTATACATATTCAGAAACATGAAATGCCGGCATCCTCCTCCTATT
TGCCGTAATAGCCACTGCATTCATAGGATATGTATTACCATGAGGACAAA
TATCCTTCTGAGGAGCAACCGTCATCACTAACCTCCTATCTGCTATCCCC
TACATTGGTACTGACCTGGTCCAATGAATCTGAGGTGGCTTCTCTGTAGA
TAAGGCAACCCTCACCCGGTTCTTTGCCTTCCACTTCCTACTCCCCTTCA
TCGTAGCAGCCCTAGTAATAGTCCACTTGCTGTTCCTGCACGAAACTGGC
TCTAATAACCCAACAGGCATTCCATCAGACCCCGATATGATCCCATTCCA
CCCCTACTATACTATCAAAGACATTCTAGGATTCCTCACTATATTAACAG
CCCTATCAGCTCTAGTTCTATTTAACCCAGATCTCTTAGGAGACCCAGAT
AACTACACACCAGCAAACCCACTTAACACCCCTCCACACATTAAACCGGA
GTGATACTTCCTATTTGCCTACGCAATCCTACGATCCATCCCAAACAAAC
TGGGTGGAGTCCTAGCCCTAGTCATGTCAATTCTAATCCTAGCAATCGTA
CCCATACTTCACACATCTAAACAACGAAGCATAATATTCCGACCCCTTAG
CCAATGCCTGTTCTGATTACTCGTAGCAATCTTATTGACATTAACCTGAA
TCGGAGGACAACCAGTCGAATATCCTTACGTGATTATCGGACAAACAGCG
TCCATCCTATATTTCTTAACCATTCTAATTTTTATACCCTTAGTCAGCAT
TATAGAAAATCACCTCCTAAAATGAAGA
>46m_SJR_M
GAAAGACTCATCCTCTCCTTGAAAATCATTAATAACTCACTAGTAGACCT
CCCAGCCCCATCAAGCCTATCATCATGATGAAACTTCGGTTCTCTTCTAG
GAGTCTGCTTATCTGTACAAATCTTGACAGGACTGTTCCTAGCTATACAC
TACACCTCCGACACAGCTACCGCATTTAATTCTGTAACACACATCTGCCG
AGATGTAAACTATGGATGAATCCTCCGCTACCTCCATGCTAATGGAGCAT
CTATATTTTTTATCTGCCTATACCTTCATGTAGGACGAGGCTTATACTAC
GGGTCCTACACATACTCAGAAACATGAAACGTTGGTATTCTCCTCCTATT
TGCCGTAATAGCCACTGCATTTATAGGATATGTATTACCATGAGGACAAA
TATCCTTCTGAGGAGCAACCGTCATCACCAATCTTCTATCTGCCATCCCC
TACGTTGGCACCGACCTGGTTCAATGAATCTGAGGTGGCTTCTCCGTAGA
TAAAGCAACCCTTACTCGATTCTTTGCCTTCCACTTTCTACTTCCCTTCA
TCGTGGCAGCCCTAGTAATAGTCCACTTACTATTCCTACACGAAACCGGC
TCCAACAATCCAACAGGCATCCCATCAGACCCGGACATAATCCCATTCCA
CCCATACTACACAATCAAAGATATCCTAGGATTCTTCATTATATTAACAG
CCCTATCAGCCCTAGTCCTATTTAATCCAGACCTCTTAGGAGACCCAGAC
AACTATACACCAGCAAACCCACTCAATACTCCTCCACATATTAAACCAGA
GTGATATTTCCTATTTGCCTACGCAATCTTACGATCCATCCCAAACAAAC
TAGGTGGAGTCCTAGCCCTAGTCATATCCATCTTAGTCCTAGCAATCGTA
CCCATACTCCACACGTCCAAACAACGAAGCATAATATTCCGACCCCTTAG
CCAATGCCTTTTCTGACTACTCGTAGCAATCTTATTGACATTAACCTGAA
TCGGAGGACAACCAGTCGAATATCCTTACGTGATTATCGGACAAACAGCG
TCCATCCTATATTTCTTAACCATTCTAATTTTTATACCCTTAGTCAGCAT
TATAGAAAATCACCTCCTAAAATGAAGA
>47m SJR_M
GAAAGACCCACCCCCTCTTTGAAAATTATTAACAACTCATTAGTAGATCT
CCCAGCTCCATCAAGCCTATCAGCATGATGAAACTTCGGCTCTCTTTTAG
GAGTTTGCTTAGCCGTACAAATTTTGACAGGATTATTCCTAGCTATACAC
TATACCTCCGATACAGCCACCGCATTCAACTCCGTAACACATATCTGCCG
AGACGTAAACTACGGATGGGTCCTCCGCTATCTTCACGCCAACGGAGCAT
CCATATTCTTCATCTGCCTATACCTCCACGTAGGACGAGGCCTGTACTAC
GGATCCTATACATATTCAGAAACATGAAATGTCGGCATCCTCCTCCTATT
TGCCGTAATAGCCACTGCATTCATAGGATATGTATTACCATGAGGACAAA
TATCCTTCTGAGGAGCAACCGTCATCACTAACCTCCTATCTGCTATCCCC
TACATTGGTACTGACCTGGTCCAATGGATCTGAGGTGGCTTCTCTGTAGA
TAAGGCAACCCTCACCCGGTTCTTTGCCTTCCACTTCCTACTCCCCTTCA
TCGTAGCAGCCCTAGTAATAGTCCACTTGCTATTCCTGCACGAAACTGGC
TCTAATAACCCAACAGGCATTCCATCAGACCCCGATATGATCCCATTCCA
CCCCTACTATACTATCAAAGACATTCTAGGATTCCTCACTATATTAACAG
CCCTATCAGCTCTAGTTCTATTTAACCCAGATCTCTTAGGAGACCCAGAT
AACTACACACCAGCAAACCCACTTAACACCCCTCCACACATTAAACCGGA
GTGATACTTCCTATTTGCCTACGCAATCCTACGATCCATCCCAAACAAAC
TGGGTGGAGTCCTAGCCCTAGTCATGTCTATTCTAATCCTAGCAATCGTA
CCCATACTTCACACATCTAAACAACGAAGCATAATATTCCGACCCCTTAG
CCAATGCCTTTTCTGATTACTCGTAGCAATCTTATTGACATTAACCTGAA
TCGGAGGACAACCAGTCGAATATCCTTACGTGATTATCGGACAAACAGCG
TCCATCCTATATTTCTTAACCATTCTAATTTTTATACCCTTAGTCAGCAT
TATAGAAAATCACCTCCTAAAATGAAGA
>48m_SJR_M
GAAAGACTCATCCTCTCCTTGAAAATCATTAATAACTCACTAGTAGACCT
CCCAGCCCCATCAAGCCTATCATCATGATGAAACTTCGGTTCTCTTCTAG
GAGTCTGCTTATCTGTACAAATCTTGACAGGATTGTTCCTAGCTATACAC
TACACTTCCGATACAGCTACCGCATTTAATTCTGTAACACACATCTGCCG
AGATGTAAACTATGGATGAATCCTCCGCTACCTCCATGCTAATGGAGCAT
CTATATTTTTTATCTGCCTATACCTTCATGTAGGACGAGGCTTATACTAC
GGGTCCTACACATACTCAGAAACATGAAACGTTGGTATTCTCCTCCTATT
TGCCGTAATAGCCACTGCATTTATAGGATATGTATTACCATGAGGACAAA
TATCCTTCTGAGGAGCAACCGTCATCACCAATCTTCTATCTGCCATCCCC
TACGTTGGCACCGACCTGGTTCAATGAATCTGAGGTGGCTTCTCCGTAGA
TAAAGCAACTCTTACTCGATTCTTTGCCTTCCACTTTCTACTTCCCTTCA
TCGTGGCAGCCCTAGTAATAGTCCACTTACTATTCCTACATGAAACCGGC
TCCAACAATCCAACAGGCATCCCATCAGACCCGGACATAATCCCATTCCA
CCCATACTACACAATCAAAGATATCCTAGGATTTCTTATTATATTAACAG
CCCTATCAGCCCTAGTCCTATTTAATCCAGACCTCTTAGGAGACCCAGAC
AACTATACACCAGCAAACCCACTCAATACTCCTCCACATATTAAACCAGA
GTGATATTTCCTATTTGCCTACGCAATCTTACGATCCATCCCAAACAAAC
TAGGTGGAGTCCTAGCCCTAGTCATATCCATTTTAGTCCTAGCAATCGTA
CCCATACTCCACACGTCCAAACAACGAAGCATAATATTCCGGCCCCTTAG
CCAATGCCTATTCTGACTACTTGTAGCAATCCTATTGACATTAACCTGAA
TCGGAGGACAACCAGTCGAACATCCTTACGTGATTATCGGACAAACAGCG
TCCATCCTATATTTCTTAACCATTCTAATTTTTATACCCTTAGTCAGCAT
TATAGAAAATCACCTCCTAAAATGAAGA
>49mm_SJR_M
GAAAGACTCACCCCCTCTTTGAAAATTATTAATAACTCACTAGTAGACCT
CCCAGCCCCATCAAGCCTATCATCATGATGAAACTTCGGTTCTCTTCTAG
GAGTCTGCTTATCTGTACAAATCTTGACAGGATTGTTCCTAGCTATACAC
TACACCTCCGATACAGCTACCGCATTTAATTCTGTAACACACATCTGCCG
AGATGTAAACTATGGATGAATCCTCCGCTACCTCCATGCTAATGGAGCAT
CTATATTTTTTATCTGCCTATACCTTCATGTAGGACGAGGCTTATACTAC
GGGTCCTACACATACTCAGAAACATGAAACGTTGGTATTCTCCTCCTATT
TGCCGTAATAGCCACTGCATTTATAGGATATGTATTACCATGAGGACAAA
TATCCTTCTGAGGAGCAACCGTCATCACCAATCTTCTATCTGCCATCCCC
TACGTTGGCACCGACCTGGTTCAATGAATCTGAGGTGGCTTCTCCGTAGA
TAAAGCAACCCTTACTCGATTCTTTGCCTTCCACTTTCTACTTCCCTTCA
TCGTGGCAGCCCTAGTAATAGTCCACTTACTATTCCTACACGAAACCGGC
TCCAACAATCCAACAGGCATCCCATCAGACCCGGACATAATCCCATTCCA
CCCCTACTACACAATCAAAGATATCCTAGGATTTCTTATTATATTAACAG
CCCTATCAGCCCTAGTTCTATTTAATCCAGACCTCTTAGGAGACCCAGAC
AACTATACACCAGCAAACCCACTCAATACTCCTCCACACATTAAACCAGA
GTGATACTTCCTATTTGCCTACGCAATCTTACGGTCCATCCCAAACAAAC
TGGGCGGAGTCCTAGCCCTAGTCATATCCATCTTAGTCCTAGCAATCGTA
CCCATACTTCACACATCCAAACAACGAAGCATAATATTCCGGCCTCTTAG
CCAATGCCTATTCTGACTACTTGTAGCGACCCTGCTTACATTAACCTGAA
TTGGAGGACAACCAGTCGAATACCCTTACGTGATTATCGGACAAACAGCG
TCCATCCTATATTTCCTAACCATTCTAATTTTTATACCCTTAGTCAGCAT
TATAGAAAATCACCTCCTAAAATGAAGA
>50m_SJR_M
GAAAGACTCATCCTCTCCTTGAAAATCATTAATAACTCACTAGTAGACCT
CCCAGCCCCATCAAGCCTATCATCATGATGAAACTTCGGTTCTCTTCTAG
GAGTCTGCTTATCTGTACAAATCTTGACAGGACTGTTCCTAGCTATACAC
TACACCTCCGACACAGCTACCGCATTTAATTCTGTAACACACATCTGCCG
AGATGTAAACTATGGATGAATCCTCCGCTACCTCCATGCTAATGGAGCAT
CTATATTTTTTATCTGCCTATACCTTCATGTAGGACGAGGCTTATACTAC
GGGTCCTACACATACTCAGAAACATGAAACGTTGGTATTCTCCTCCTATT
TGCCGTAATAGCCACTGCATTTATAGGATATGTATTACCATGAGGACAAA
TATCCTTCTGAGGAGCAACCGTCATCACCAATCTTCTATCTGCCATCCCC
TACGTTGGCACCGACCTGGTTCAATGAATCTGAGGTGGCTTCTCCGTAGA
TAAAGCAACCCTTACTCGATTCTTTGCCTTCCACTTTCTACTTCCCTTCA
TCGTGGCAGCCCTAGTAATAGTCCACTTACTATTCCTACACGAAACCGGC
TCCAACAATCCAACAGGCATCCCATCAGACCCGGACATAATCCCATTCCA
CCCATACTACACAATCAAAGATATCCTAGGATTCTTCATTATATTAACAG
CCCTATCAGCCCTAGTCCTATTTAATCCAGACCTCTTAGGAGACCCAGAC
AACTATACACCAGCAAACCCACTCAATACTCCTCCACATATTAAACCAGA
GTGATATTTCCTATTTGCCTACGCAATCTTACGGTCCATCCCAAACAAAC
TAGGTGGAGTCCTAGCCCTAGTCATATCCATCTTAGTCCTAGCAATCGTA
CCCATACTTCACACGTCCAAACAACGAAGCATAATATTCCGGCCTCTTAG
CCAATGCCTATTCTGACTACTTGAAGCGATCTTGCTTACATTAACCTGAA
TCGGAGGACAACCAGTCGAACATCCTTACGTGATTATCGGACAAACAGCG
TCCATCCTATATTTCTTAACCATTCTAATTTTTATACCCTTAGTCAGCAT
TATAGAAAATCACCTCCTAAAATGAAGA
>51m_SJR_M
GAAAGACTCATCCTCTCCTTGAAAATCATTAATAACTCACTAGTAGACCT
CCCAGCCCCATCAAGCCTATCATCATGATGAAACTTCGGTTCTCTTCTAG
GAGTCTGCTTATCTGTACAAATCTTGACAGGATTGTTCCTAGCTATACAC
TACACCTCCGACACAGCCACCGCATTTAATTCTGTAACACACATCTGCCG
AGATGTAAACTATGGATGAATCCTCCGCTACCTCCATGCTAATGGAGCAT
CTATATTTTTTATCTGCCTATACCTTCATGTAGGACGAGGCTTATACTAC
GGGTCCTACACATACTCAGAAACATGAAACGTTGGTATTCTCCTCCTATT
TGCCGTAATAGCCACTGCATTTATAGGATATGTATTACCATGAGGACAAA
TATCCTTCTGAGGAGCAACCGTCATCACCAATCTTCTATCTGCCATCCCC
TACGTTGGCACCGACCTGGTTCAATGAATCTGAGGTGGCTTCTCCGTAGA
TAAAGCAACTCTTACTCGATTCTTTGCCTTCCACTTTCTACTCCCCTTCA
TCGTGGCAGCCCTAGTAATAGTCCACTTACTATTCCTACACGAAACCGGC
TCCAACAATCCAACAGGCATCCCATCAGACCCGGACATAATCCCATTCCA
CCCATACTACACAATCAAAGATATCCTAGGATTTCTTATTATATTAACAG
CCCTATCAGCCCTAGTCCTATTTAATCCAGACCTCTTAGGAGACCCAGAC
AACTATACACCAGCAAACCCACTCAATACTCCTCCACATATTAAACCAGA
GTGATATTTCCTATTTGCCTACGCAATCTTACGGTCCATCCCAAACAAAC
TAGGTGGAGTCCTAGCCCTAGTCATATCCATCTTAGTCCTAGCAATCGTA
CCCATACTCCACACGTCCAAACAACGAAGCATAATATTCCGGCCTCTTAG
CCAATGCCTATTCTGACTACTTGTAGCGATCTTGCTTACATTAACCTGAA
TCGGAGGACAACCAGTCGAACATCCTTACGTGATTATCGGACAAACAGCG
TCCATCCTATATTTCTTAACCATTCTAATTTTTATACCCTTAGTCAGCAT
TATAGAAAATCACCTCCTAAAATGAAGA
>52m_SJR_M
GAAAGACTCATCCTCTCCTTGAAAATCATTAATAACTCACTAGTAGACCT
CCCAGCCCCATCAAGCCTATCATCATGATGAAACTTCGGTTCTCTTCTAG
GAGTCTGCTTATCTGTACAAATCTTGACAGGACTGTTCCTAGCTATACAC
TACACCTCCGACACAGCTACCGCATTTAATTCTGTAACACACATCTGCCG
AGATGTAAACTATGGATGAATCCTCCGCTACCTCCATGCTAATGGAGCAT
CTATATTTTTTATCTGCCTATACCTTCATGTAGGACGAGGCTTATACTAC
GGGTCCTACACATACTCAGAAACATGAAACGTTGGTATTCTCCTCCTATT
TGCCGTAATAGCCACTGCATTTATAGGATATGTATTACCATGAGGACAAA
TATCCTTCTGAGGAGCAACCGTCATCACCAATCTTCTATCTGCCATCCCC
TACGTTGGCACCGACCTGGTTCAATGAATCTGAGGTGGCTTCTCCGTAGA
TAAAGCAACCCTTACTCGATTCTTTGCCTTCCACTTTCTACTTCCCTTCA
TCGTGGCAGCCCTAGTAATAGTCCACTTACTATTCCTACACGAAACCGGC
TCCAACAATCCAACAGGCATCCCATCAGACCCGGACATAATCCCATTCCA
CCCTTACTACACAATCAAAGATATCCTAGGATTTCTTATTATATTAACAG
CCCTATCAGCCCTAGTCCTATTTGATCCAGACCTCTTAGGAGACCCAGAC
AACTATACACCAGCAAACCCACTCAATACTCCTCCACATATTAAACCAGA
GTGATATTTCCTATTTGCCTACGCAATCTTACGGTCCATCCCAAACAAAC
TAGGTGGAGTCCTAGCCCTAGTCATATCCATCTTAGTCCTAGCAATCGTA
CCCATACTCCACACGTCCAAACAACGAAGCATAATATTCCGACCTCTTAG
CCAATGCCTATTCTGACTACTTGTAGCAACCCTGCTTACATTAACCTGAA
TCGGAGGACAACCAGTCGAATATCCTTACGTGATTATCGGACAAACAGCG
TCCATCCTATATTTCTTAACCATTCTAATTTTTATACCCTTAGTCAGCAT
TATAGAAAATCACCTCCTAAAATGAAGA
>53mm_SJR_M
GAAAGACCCACCCCCTCTTTGAAAATTATTAACAACTCATTAGTAGATCT
CCCAGCTCCATCAAGCCTATCAGCATGATGAAACTTCGGCTCTCTTTTAG
GAGTTTGCTTAGCCGTACAAATTTTGACAGGATTATTCCTAGCTATACAC
TATACCTCCGATACAGCCACCGCATTCAACTCCGTAACACATATCTGCCG
AGACGTAAACTACGGATGGGTCCTCCGCTATCTTCACGCCAACGGAGCAT
CCATATTCTTCATCTGCCTATACCTCCACATAGGACGAGGCCTGTACTAC
GGATCCTATACATATTCAGAAACATGAAATGTCGGCATCCTCCTCCTATT
TGCCGTAATAGCCACTGCATTCATAGGATATGTATTACCATGAGGACAAA
TATCCTTCTGAGGAGCAACCGTCATCACTAACCTCCTATCTGCTATCCCC
TACATTGGTACTGACCTGGTCCAATGGATCTGAGGTGGCTTCTCTGTAGA
TAAGGCAACCCTCACCCGGTTCTTTGCCTTCCACTTCCTACTCCCCTTCA
TCGTAGCAGCCCTAGTAATAGTCCACTTGCTATTCCTGCACGAAACTGGC
TCTAATAACCCAACAGGCATTCCATCAGACCCCGATATGATCCCATTCCA
CCCCTACTATACTATCAAAGACATTCTAGGATTCCTCACTATATTAACAG
CCCTATCAGCTCTAGTTCTATTTAACCCAGATCTCTTAGGAGACCCAGAT
AACTACACACCAGCAAACCCACTTAACACCCCTCCACACATTAAACCGGA
GTGATACTTCCTATTTGCCTACGCAATCCTACGATCCATCCCAAACAAAC
TGGGTGGAGTCCTAGCCCTAGTCATGTCTATTCTAATCCTAGCAATCGTA
CCCATACTTCACACATCTAAACAACGAAGCATAATATTCCGACCCCTTAG
CCAATGCCTGTTCTGATTACTCGTAGCAATCTTATTGACATTAACCTGAA
TCGGAGGACAACCAGTCGAATACCCTTACGTGATTATCGGACAAACAGCG
TCCATCCTATATTTCCTAACCATTCTAATTTTTATACCCTTAGTCAGCAT
TATAGAAAATCACCTCCTAAAATGAAGA
>54m_SJR_M
GAAAGACCCACCCCCTCTTTGAAAATTATTAACAACTCATTAGTAGATCT
CCCAGCTCCATCAAGCCTATCAGCATGATGAAACTTCGGCTCTCTTTTAG
GAGTTTGCTTAGCCGTACAAATTTTGACAGGATTATTCCTAGCTATACAC
TATACCTCCGATACAGCCACCGCATTCAACTCCGTAACACATATCTGCCG
AGACGTAAACTACGGATGGGTCCTCCGCTATCTTCACGCCAACGGAGCAT
CCATATTCTTCATCTGCCTATACCTCCACATAGGACGAGGCCTGTACTAC
GGATCCTATACATATTCAGAAACATGAAATGTCGGCATCCTCCTCCTATT
TGCCGTAATAGCCACTGCATTCATAGGATATGTATTACCATGAGGACAAA
TATCCTTCTGAGGAGCAACCGTCATCACTAACCTCCTATCTGCTATCCCC
TACATTGGTACTGACCTGGTCCAATGGATCTGAGGTGGCTTCTCTGTAGA
TAAGGCAACCCTCACCCGGTTCTTTGCCTTCCACTTCCTACTCCCCTTCA
TCGTAGCAGCCCTAGTAATAGTCCACTTGCTATTCCTGCACGAAACTGGC
TCTAATAACCCAACAGGCATTCCATCAGACCCCGATATGATCCCATTCCA
CCCCTACTATACTATCAAAGATATCCTAGGATTCTTCATTATATTAACAG
CCCTATCAGCCCTAGTCCTATTTGATCCAGATCTCTTAGGAGACCCAGAT
AACTATACACCAGCAAACCCACTTAATACTCCTCCACATATTAAACCAGA
GTGATACTTCCTATTTGCCTACGCAATCCTACGGTCCATCCCAAACAAAC
TAGGTGGAGTCCTAGCCCTAGTCATGTCTATCTTAGTCCTAGCAATCGTA
CCCAAACTTCACACGTCNNNNNNNNNNNNNNNNNNNNNNNNNNNNNNNNN
NNNNNNNNNNNNNNNNNNNNNNNNNNNNNNNNNNNNNNNNNNNNNNNNNN
NNNNNNNNNNNNNNNNNNNNNNNNNNNNNNNNNNNNNNNNNNNNNNNNNN
NNNNNNNNNNNNNNNNNNNNNNNNNNNNNNNNNNNNNNNNNNNNNNNNNN
NNNNNNNNNNNNNNNNNNNNNNNNNNNN
>55m_SJR_M
GAAAGACCCACCCCCTCTTTGAAAATTATTAACAACTCATTAGTAGATCT
CCCAGCTCCATCAAGCCTATCAGCATGATGAAACTTCGGCTCTCTTTTAG
GAGTTTGCTTAGCCGTACAAATTTTGACAGGATTATTCCTAGCTATACAC
TATACCTCCGATACAGCCACCGCATTCAACTCCGTAACACATATCTGCCG
AGACGTAAACTACTGATGGGTCCTCCGCTATCTTCACGCCAACGGAGCAT
CCATATTCTTCATCTGCCTATACCTCCACGTAGGACGAGGCCTGTACTAC
GGATCCTATACACATTCAGAAACATGAAATGCCGGCATCCTCCTCCTATT
TGCCGTAATAGCCACTGCATTCATAGGATATGTTTTACCCTGAGGACAAA
TATCCTTCTGAGGAGCAACCGTCATCACTAACCTCCTATCTGCCATCCCC
TACATTGGTACTGACCTGGTCCAATGCATCTGATGTGGCTTCTCTGCAGA
TAAGGCAACCCTCACTCGGTTCTTTGCCTTCCACTTCCTACTCCCCTTCA
TCGTAGCAGCCCTAGTAATAGTCCACTTGCTATTCCTGCACGAAACTGGC
TCTAATAATCCAACAGGCATTCCATCAGACCCCGATATCATCCCATTCCA
CCCCTACTATACTATCAANNNNNNNNNNNNNNNNNNNNNNNNNNNNNNNN
NNNNNNNNNNNNNNNNNNNNNNNNNNNNNNNNNNNNNNNNNNNNNNNNNN
NNNNNNNNNNNNNNNNNNNNNNNNNNNNNNNNNNNNNNNNNNNNNNNNNN
NNNNNNNNNNNNNNNNNNNNNNNNNNNNNNNNNNNNNNNNNNNNNNNNNN
NNNNNNNNNNNNNNNNNNNNNNNNNNNNNNNNNNNNNNNNNNNNNNNNNN
NNNNNNNNNNNNNNNNNNNNNNNNNNNNNNNNNNNNNNNNNNNNNNNNNN
NNNNNNNNNNNNNNNNNNNNNNNNNNNNNNNNNNNNNNNNNNNNNNNNNN
NNNNNNNNNNNNNNNNNNNNNNNNNNNNNNNNNNNNNNNNNNNNNNNNNN
NNNNNNNNNNNNNNNNNNNNNNNNNNNNNNNNNNNNNNNNNNNNNNNNNN
NNNNNNNNNNNNNNNNNNNNNNNNNNNN
>56m_SJR_M
GAAAGACTCATCCTCTCCTTGAAAATCATTAATAACTCACTAGTAGACCT
CCCAGCCCCATCAAGCCTATCATCATGATGAAACTTCGGTTCTCTTCTAG
GAGTCTGCTTATCTGTACAAATCTTGACAGGACTGTTCCTAGCTATACAC
TACACCTCCGACACAGCTACCGCATTTAATTCTGTAACACACATCTGCCG
AGATGTAAACTATGGATGAATCCTCCGCTACCTCCATGCTAATGGAGCAT
CTATATTTTTTATCTGCCTATACCTTCATGTAGGACGAGGCTTATACTAC
GGGTCCTACACATACTCAGAAACATGAAACGTTGGTATTCTCCTCCTATT
TGCCGTAATAGCCACTGCATTTATAGGATATGTATTACCATGAGGACAAA
TATCCTTCTGAGGAGCAACCGTCATCACCAATCTTCTATCTGCCATCCCC
TACGTTGGCACCGACCTGGTTCAATGAATCTGAGGTGGCTTCTCCGTAGA
TAAAGCAACCCTTACTCGATTCTTTGCCTTCCACTTTCTACTTCCCTTCA
TCGTGGCAGCCCTAGTAATAGTCCACTTACTATTCCTACACGAAACCGGC
TCCAACAATCCAACAGGCATCCCATCAGACCCGGACATAATCCCATTCCA
CCCATACTACACCATCAAAGATATCCTAGGATTTCTCATTATATTAACAG
CCCTATCAGCCCTAGTCCTATTTAATCCAGACCTCTCAGGAGACCCAGAT
AACTATACACCAGCAAACCCACTTAATACTCCTCCACATATTAAACCGGA
GTGATACTTCCTATTTGCCTACGCAATCTTACGGTCCATCCCAAATAAAC
TAGGTGGAGTCCTAGCCCTAGTCATATCCCTCTTAGTCCTAGCAATCGTA
CCCATACTCCACACGTCCAAACAACGAACCATAATATTCCGGCCTCTTAG
CCAATGCCTATTCTGACTACTTGTAGCAATCCTATTTACATTAACCTGAA
TCGGAGGACAACCAGTCTAATATTCTTACGTGATTATCGGACAAACAGCG
TCCATCCTATATTTCTTAACCATTCTAATTTTTATACCCTTAGTCAGCAT
TATAGAAAATCACCTCCTAAAATGAAGA
>57m_SJR_M
GAAAGACCCACCCCCCCTCTGAAAATTATTAACAACTCATTAGTAGATCT
CCCAGCTCCATCAAGCCTATCAGCATGATGAAACTTCGGCTCTCTTTTAG
GAGTTTGCTTAGCCGTACAAATTTTGACAGGATTATTCCTAGCTATACAC
TATACCTCCGATACAGCCACCGCATTCAACTCCGTAACACATATCTGCCG
AGACGTAAACTACGGATGGGTCCTCCGCTATCTTCACGCCAACGGAGCAT
CCATATTCTTCATCTGCCTATACCTCCACGTAGGACGAGGCCTGTACTAC
GGATCCTATACATATTCAGAAACATGAAATGTCGGCATCCTCCTCCTATT
TGCCGTAATAGCCACTGCATTCATAGGATATGTATTACCATGAGGACAAA
TATCCTTCTGAGGAGCAACCGTCATCACTAACCTCCTATCTGCTATCCCC
TACATTGGTACTGACCTGGTCCAATGGATCTGAGGTGGCTTCTCTGTAGA
TAAGGCAACCCTCACCCGGTTCTTTGCCTTCCACTTCCTACTCCCCTTCA
TCGTAGCAGCCCTAGTAATAGTCCACTTGCTATTCCTGCACGAAACTGGC
TCTAATAACCCAACAGGCATTCCATCAGACCCCGATATGATCCCATTCCA
CCCCTACTATACTATCAAAGACATTCTAGGATTCCTCACTATATTAACAG
CCCTATCAGCTCTAGTTCTATTTAACCCAGATCTCTTAGGAGACCCAGAT
AACTACACACCAGCAAACCCACTTAACACCCCTCCACACATTAAACCGGA
GTGATACTTCCTATTTGCCTACGCAATCCTACGATCCATCCCAAACAAAC
TGGGTGGAGTCCTAGCCCTAGTCATGTCTATTCTAATCCTAGCAATCGTA
CCCATACTTCACACATCCAAACAACGAAGCATAATATTCCGACCTCTTAG
CCAATGCCTGTTCTGATTACTCGTAGCAATCTTATTGACATTAACCTGAA
TCGGAGGACAACCAGTCTAATACTCTTACGTGATTATCGGACAAACAGCG
TCCATCCTATATTTCTTAACCATTCTAATTTTTATACCCTTAGTCAGCAT
TATAGAAAATCACCTCCTAAAATGAAGA
>59m_SJR_M
GAAAGACTCATCCTCTCCTTGAAAATCATTAATAACTCACTAGTAGACCT
CCCAGCCCCATCAAGCCTATCATCATGATGAAACTTCGGTTCTCTTCTAG
GAGTCTGCTTATCTGTACAAATCTTGACAGGACTGTTCCTAGCTATACAC
TACACCTCCGACACAGCTACCGCATTTAATTCTGTAACACACATCTGCCG
AGATGTAAACTATGGATGAATCCTCCGCTACCTCCATGCTAATGGAGCAT
CTATATTTTTTATCTGCCTATACCTTCATGTAGGACGAGGCTTATACTAC
GGGTCCTACACATACTCAGAAACATGAAACGTTGGTATTCTCCTCCTATT
TGCCGTAATAGCCACTGCATTTATAGGATATGTATTACCATGAGGACAAA
TATCCTTCTGAGGAGCAACCGTCATCACCAATCTTCTATCTGCCATCCCC
TACGTTGGCACCGACCTGGTTCAATGAATCTGAGGTGGCTTCTCCGTAGA
TAAAGCAACCCTTACTCGATTCTTTGCCTTCCACTTTCTACTTCCCTTCA
TCGTGGCAGCCCTAGTAATAGTCCACTTACTATTCCTACACGAAACCGGC
TCCAACAATCCAACAGGCATCCCATCAGACCCGGACATAATCCCATTCCA
CCCATACTACACAATCAAAGATATCCTAGGATTTCTTACTATATTAACAG
CCCTATCAGCCCTAGTCCTATTTAATCCAGACCTCTTAGGAGACCCAGAC
AACTATACACCAGCAAACCCACTCAATACTCCTCCACATATTAAGCCAGA
GTGATATTTCCTATTTGCCTACGCAATCTTACGATCCATCCCAAACAAAC
TAGGCGGAGTCCTAGCCCTAGTCATATCCATCTTAGTCCTAGCAATCGTA
CCCATACTCCACACGTCCAAACAACGAAGCATAATATTCCGGCCTCTTAG
CCAATGCCTATTCTGACTACTTGTAGCAATCTTGCTTACATTAACCTGAA
TCGGAGGACAACCAGTCGAACATTCTTACGTGATTATCGGACAAACAGCG
TCCATCCTATATTTCTTAACCATTCTAATTTTTATACCCTTAGTCAGCAT
TATAGAAAATCACCTCCTAAAATGAAGA
>60m_SJR_F
GAAAGACCCACCCCCTCTTTGAAAATTATTAACAACTCATTAGTAGATCT
CCCAGCTCCATCAAGCCTATCAGCATGATGAAACTTCGGCTCTCTTTTAG
GAGTTTGCTTAGCCGTACAAATTTTGACAGGATTATTCCTAGCTATACAC
TATACCTCCGATACAGCCACCGCATTCAACTCCGTAACACATATCTGCCG
AGACGTAAACTACGGATGGGTCCTCCGCTATCTTCACGCCAACGGAGCAT
CCATATTCTTCATCTGCCTATACCTCCACGTAGGACGAGGCCTGTACTAC
GGATCCTATACATATTCAGAAACATGAAATGTAGGCATCCTCCTCCTATT
TGCCGTAATAGCCACTGCATTCATAGGATATGTATTACCATGAGGACAAA
TATCCTTCTGAGGAGCAACCGTCATCACTAACCTCCTATCTGCTATCCCC
TACATTGGTACTGACCTGGTCCAATGGATCTGAGGTGGCTTCTCTGTAGA
TAAGGCAACCCTCACCCGGTTCTTTGCCTTCCACTTCCTACTCCCCTTCA
TCGTAGCAGCCCTAGTAATAGTCCACTTGCTATTCCTGCACGAAACTGGC
TCTAATAACCCAACAGGCATTCCATCAGACCCCGATATGATCCCATTCCA
CCCCTACTATACTATCAAAGACATTCTAGGATTCCTCACTATATTAACAG
CCCTATCAGCTCTAGTTCTATTTAACCCAGATCTCTTAGGAGACCCAGAT
AACTACACACCAGCAAACCCACTTAACACCCCTCCACACATTAAACCGGA
GTGATACTTCCTATTTGCCTACGCAATCCTACGATCCATCCCAAACAAAC
TAGGTGGAGTCCTAGCCCTAGTCATGTCTATTCTAATCCTAGCAATCGTA
CCCATACTTCACACATCTAAACAACGAAGCATAATATTCCGACCCCTTAG
CCAATGCCTGTTCTGATTACTCGTAGCAATCTTATTTACATTAACCTGAA
TCGGAGGACAACCAGTCGAACATTCTTACGTGATTATCGGACAAACAGCG
TCCATCCTATATTTCTTAACCATTCTAATTTTTATACCCTTAGTCAGCAT
TATAGAAAATCACCTCCTAAAATGAAGA
>61m_SJR_F
GAAAGACCCACCCCCTCTTTGAAAATTATTAACAACTCATTAGTAGATCT
CCCAGCTCCATCAAGCCTATCAGCATGATGAAACTTCGGCTCTCTTTTAG
GAGTTTGCTTAGCCGTACAAATTTTGACAGGATTATTCCTAGCTATACAC
TATACCTCCGATACAGCCACCGCATTCAACTCCGTAACACATATCTGCCG
AGACGTAAACTACGGATGGGTCCTCCGCTATCTTCACGCCAACGGAGCAT
CCATATTCTTCATCTGCCTATACCTCCACGTAGGACGAGGCCTGTACTAC
GGATCCTATACATATTCAGAAACATGAAATGTCGGCATCCTCCTCCTATT
TGCCGTAATAGCCACTGCATTCATAGGATATGTATTACCATGAGGACAAA
TATCCTTCTGAGGAGCAACCGTCATCACTAACCTCCTATCTGCTATCCCC
TACATTGGTACTGACCTGGTCCAATGGATCTGAGGTGGCTTCTCTGTAGA
TAAGGCAACCCTCACCCGGTTCTTTGCCTTCCACTTCCTACTCCCCTTCA
TCGTAGCAGCCCTAGTAATAGTCCACTTGCTGTTCCTGCACGAAACTGGC
TCTAATAACCCAACAGGCATTCCATCAGACCCCGATATGATCCCATTCCA
CCCCTACTATACTATCAAAGACATTCTACGATTCCTCACTATATTAACAG
CCCTATCAGCTCTAGTTCTATTTAACCCAGATCTCTTAGGAGACCCAGAT
AACTACACACCAGCAAACCCACTTAACACCCCTCCACACATTAAAACCGA
GTGATACTTCCTATTTGCCTACGCAATCCTACGATCCATCCCAAACAAAC
TGGGTGGAGTCCTAGCCCTAGTCATGTCAATTCTAATCCTAGCAATCGTA
CCCATACTTCACACATCTAAACAACGAAGCATAATATTCCGACCCCTTAG
CCAATGCCTGTTCTGATTACTCGTAGCAATCCTATTGACCTTAACCTGAA
TCGGAGGACAACCAGTCGAATATTCTTACGTGATTATCGGACAAACAGCG
TCCATCCTATATTTCTTAACCATTCTAATTTTTATACCCTTAGTCAGCAT
TATAGAAAATCACCTCCTAAAATGAAGA
>62m_SJR_M
GAAAGACTCATCCTCTCCTTAAAAATCATTAATAACTCACTAGTAGACCT
CCCAGCCCCATCAAGCCTATCATCATGATGAAACTTCGGTTCTCTTCTAG
GAGTCTGCTTATCTGTACAAATCTTGACAGGACTGTTCCTAGCTATACAC
TACACCTCCGACACAGCTACCGCATTTAATTCTGTAACACACATCTGCCG
AGATGTAAACTATGGATGAATCCTCCGCTACCTCCATGCTAATGGAGCAT
CTATATTTTTTATCTGCCTATACCTTCATGTAGGACGAGGCTTATACTAC
GGGTCCTACACATACTCAGAAACATGAAACGTTGGTATTCTCCTCCTATT
TGCCGTAATAGCCACTGCATTTATAGGATATGTATTACCATGAGGACAAA
TATCCTTCTGAGGAGCAACCGTCATCACCAATCTTCTATCTGCCATCCCC
TACGTTGGCACCGACCTGGTTCAATGAATCTGAGGTGGCTTCTCCGTAGA
TAAAGCAACCCTTACTCGATTCTTTGCCTTCCACTTTCTACTTCCCTTCA
TCGTGGCAGCCCTAGTAATAGTCCACTTACTATTCCTACACGAAACCGGC
TCCAACAATCCAACAGGCATCCCATCAGACCCGGACATAATCCCATTCCA
CCCATACTACACAATCAAAGATATCCTAGGATTTCTTATTATATTAACAG
CCCTATCAGCCCTAGTCCTATTTAATCCAGACCTCTTAGGAGACCCAGAC
AACTATACACCAGCAAACCCACTCAATACTCCTCCACATATTAAGCCAGA
GTGATATTTCCTATTTGCCTACGCAATCTTACGGTCCATCCCAAACAAAC
TAGGCGGAGTCCTAGCCCTAGTCATATCCATCTTAGTCCTAGCAATCGTA
CCCATACTCCACACGTCCAAACAACGAAGCATAATATTCCGGCCTCTTAG
CCAATGCCTATTCTGAATACTTGTAGCAACCCTGCTTACATTAACCTGAA
TCGGAGGACAACCAGTCGAACATTCTTACGTGATTATCGGACAAACAGCG
TCCATCCTATATTTCTTAACCATTCTAATTTTTATACCCTTAGTCAGCAT
TATAGAAAATCACCTCCTAAAATGAAGA
>63m_SJR_F
GAAAGACTCATCCTCTCCTTGAAAATCATTAATAACTCACTAGTAGACCT
CCCAGCCCCATCAAGCCTATCATCATGATGAAACTTCGGTTCTCTTCTAG
GAGTCTGCTTATCTGTACAAATCTTGACAGGATTGTTCCTAGCTATACAC
TACACTTCCGATACAGCTACCGCATTTAATTCTGTAACACACATCTGCCG
AGATGTAAACTATGGATGAATCCTCCGCTACCTCCATGCTAATGGAGCAT
CTATATTTTTTATCTGCCTATACCTTCATGTAGGACGAGGCTTATACTAC
GGGTCCTACACATACTCAGAAACATGAAACGTTGGTATTCTCCTCCTATT
TGCCGTAATAGCCACTGCATTTATAGGATATGTATTACCATGAGGACAAA
TATCCTTCTGAGGAGCAACCGTCATCACCAATCTTCTATCTGCCATCCCC
TACGTTGGCACCGACCTGGTTCAATGAATCTGAGGTGGCTTCTCCGTAGA
TAAAGCAACTCTTACTCGATTCTTTGCCTTCCACTTTCTACTTCCCTTCA
TCGTGGCAGCCCTAGTAATAGTCCACTTACTATTCCTACATGAAACCGGC
TCCAACAATCCAACAGGCATCCCATCAGACCCGGACATAATCCCATTCCA
CCCATACTACACAATCAAAGATATCCTAGGATTTCTTATTATATTAACAG
CCCTATCAGCCCTAGTCCTATTTAATCCAGACCTCTTAGGAGACCCAGAC
AACTATACACCAGCAAACCCACTCAATACTCCTCCACATATTAAGCCAGA
GTGATATTTCCTATTTGCCTACGCAATCTTACGGTCCATCCCAAACAAAC
TAGGCGGAGTCCTAGCCCTAGTCATATCCATCTTAGTCCTAGCAATCGTA
CCCATACTCCACACGTCCAAACAACGAAGCATAATATTCCGGCCTCTTAG
CCAATGCCTATTCTGACTACTTGTAGCGACCCTGCTTACATTAACCTGAA
TCGGAGGACAACCAGTCGAACATTCTTACGTGATTATCGGACAAACAGCG
TCCATCCTATATTTCTTAACCATTCTAATTTTTATACCCTTAGTCAGCAT
TATAGAAAATCACCTCCTAAAATGAAGA
>64m_SJR_F
GAAAGACCCACCCCCTCTTTGAAAATTATTAACAACTCATTAGTAGATCT
CCCAGCTCCATCAAGCCTATCAGCATGATGAAACTTCGGCTCTCTTTTAG
GAGTTTGCTTAGCCGTACAAATTTTGACAGGATTATTCCTAGCTATACAC
TATACCTCCGATACAGCCACCGCATTCAACTCCGTAACACATATCTGCCG
AGACGTAAACTACGGATGGGTCCTCCGCTATCTTCACGCCAACGGAGCAT
CCATATTCTTCATCTGCCTATACCTCCACGTAGGACGAGGCCTGTACTAC
GGATCCTATACATATTCAGAAACATGAAATGTCGGCATCCTCCTCCTATT
TGCCGTAATAGCCACTGCATTCATAGGATATGTATTACCATGAGGACAAA
TATCCTTCTGAGGAGCAACCGTCATCACTAACCTCCTATCTGCTATCCCC
TACATTGGTACTGACCTGGTCCAATGGATCTGAGGTGGCTTCTCTGTAGA
TAAGGCAACCCTCACCCGGTTCTTTGCCTTCCACTTCCTACTCCCCTTCA
TCGTAGCAGCCCTAGTAATAGTCCACTTGCTATTCCTGCACGAAACTGGC
TCTAATAACCCAACAGGCATTCCATCAGACCCCGATATGATCCCATTCCA
CCCCTACTATACTATCAAAGACATTCTAGGATTCCTCACTATATTAACAG
CCCTATCAGCTCTAGTTCTATTTAACCCAGATCTCTTAGGAGACCCAGAT
AACTACACACCAGCAAACCCACTTAACACCCCTCCACACATTAAACCGGA
GTGATACTTCCTATTTGCCTACGCAATCCTACGATCCATCCCAAACAAAC
TAGGTGGAGTCCTAGCCCTAGTCATGTCTATTCTAATCCTAGCAATCGTA
CCCATACTTCACACATCTAAACAACGAAGCATAATATTCCGACCCCTTAG
CCAATGCCTGTTCTGATTACTCGTAGCAATCTTATTTACATTAACCTGAA
TCGGAGGACAACCAGTCGAATATTCTTACGTGATTATCGGACAAACAGCG
TCCATCCTATATTTCTTAACCATTCTAATTTTTATACCCTTAGTCAGCAT
TATAGAAAATCACCTCCTAAAATGAAGA
>65m_SJR_F
GAAAGACCCACCCCCTCTTTGAAAATTATTAACAACTCATTAGTAGATCT
CCCAGCTCCATCAAGCCTATCAGCATGATGAAACTTCGGCTCTCTTTTAG
GAGTTTGCTTAGCCGTACAAATTTTGACAGGATTATTCCTAGCTATACAC
TATACCTCCGATACAGCCACCGCATTCAACTCCGTAACACATATCTGCCG
AGACGTAAACTACGGATGGGTCCTCCGCTATCTTCACGCCAACGGAGCAT
CCATATTCTTCATCTGCCTATACCTCCACGTAGGACGAGGCCTGTACTAC
GGATCCTATACATATTCAGAAACATGAAATGTCGGCATCCTCCTCCTATT
TGCCGTAATAGCCACTGCATTCATAGGATATGTATTACCATGAGGACAAA
TATCCTTCTGAGGAGCAACCGTCATCACTAACCTCCTATCTGCTATCCCC
TACATTGGTACTGACCTGGTCCAATGGATCTGAGGTGGCTTCTCTGTAGA
TAAGGCAACCCTCACCCGGTTCTTTGCCTTCCACTTCCTACTCCCCTTCA
TCGTAGCAGCCCTAGTAATAGTCCACTTGCTATTCCTGCACGAAACTGGC
TCTAATAACCCAACAGGCATTCCATCAGACCCCGATATGATCCCATTCCA
CCCCTACTATACTATCAAAGACATTCTAGGATTCCTCACTATATTAACAG
CCCTATCAGCTCTAGTTCTATTTAACCCAGATCTCTTAGGAGACCCAGAT
AACTACACACCAGCAAACCCACTTAACACCCCTCCACACATTAAACCGGA
GTGATACTTCCTATTTGCCTACGCAATCCTACGATCCATCCCAAACAAAC
TGGGTGGAGTCCTAGCCCTAGTCATGTCTATTCTAATCCTAGCAATCGTA
CCCATACTTCACACATCTAAACAACGAAGCATAATATTCCGACCCCTTAG
CCAATGCCTGTTCTGATTACTCGTAGCAATCTTATTGACATTAACCTGAA
TCGGAGGACAACCAGTCGAATACCCTTACGTGATTATCGGACAAACAGCG
TCCATCCTATATTTCTTAACCATTCTAATTTTTATACCCTTAGTCAGCAT
TATAGAAAATCACCTCCTAAAATGAAGA
>66m_SJR_F
GAAAGACCCACCCCCTCTTTGAAAATTATTAACAACTCATTAGTAGATCT
CCCAGCTCCATCAAGCCTATCAGCATGATGAAACTTCGGCTCTCTTTTAG
GAGTTTGCTTAGCCGTACAAATTTTGACAGGATTATTCCTAGCTATACAC
TATACCTCCGATACAGCCACCGCATTCAACTCCGTAACACATATCTGCCG
AGACGTAAACTACGGATGGGTCCTCCGCTATCTTCACGCCAACGGAGCAT
CCATATTCTTCATCTGCCTATACCTCCACGTAGGACGAGGCCTGTACTAC
GGATCCTATACATATTCAGAAACATGAAATGTCGGCATCCTCCTCCTATT
TGCCGTAATAGCCACTGCATTCATAGGATATGTATTACCATGAGGACAAA
TATCCTTCTGAGGAGCAACCGTCATCACTAACCTCCTATCTGCTATCCCC
TACATTGGTACTGACCTGGTCCAATGGATCTGAGGTGGCTTCTCTGTAGA
TAAGGCAACCCTCACCCGGTTCTTTGCCTTCCACTTCCTACTCCCCTTCA
TCGTAGCAGCCCTAGTAATAGTCCACTTGCTATTCCTGCACGAAACTGGC
TCTAATAACCCAACAGGCATTCCATCAGACCCCGATATGATCCCATTCCC
CCCCTACTATACTATCAAAGACATTCTAGGATTCCTCACTATATTAACAG
CCCTATCAGCTCTAGTTCTATTTAACCCAGATCTCTTAGGAGACCCAGAT
AACTACACACCAGCAAACCCACTTAACACCCCTCCACACATTAAACCGGA
GTGATACTTCCTATTTGCCTACGCAATCCTACGATCCATCCCAAACAAAC
TGGGTGGAGTCCTAGCCCTAGTCATGTCTATTCTAATCCTAGCAATCGTA
CCCATACTTCACACATCTAAACAACGAAGCATAATATTCCGACCCCTTAG
CCAATGCCTGTTCTGATTACTCGTAGCAATCTTATTGACATTAACCTGAA
TCGGAGGACAACCAGTCGAATACCCTTACGTGATTATCGGACAAACAGCG
TCCATCCTATATTTCTTAACCATTCTAATTTTTATACCCTTAGTCAGCAT
TATAGAAAATCACCTCCTAAAATGAAGA
>67m_SJR_M
GAAAGACCCACCCCCTCCTTGAAAATTATTAACAACTCATTAGTAGATCT
CCCAGCTCCATCAAGCCTATCAGCATGATGAAACTTCGGCTCTCTTTTAG
GAGTTTGCTTAGCCGTACAAATTTTGACAGGATTATTCCTAGCTATACAC
TATACCTCCGATACAGCCACCGCATTCAACTCCGTAACACATATCTGCCG
AGACGTAAACTACGGATGGGTCCTCCGCTATCTTCACGCCAACGGAGCAT
CCATATTCTTCATCTGCCTATACCTCCACGTAGGACGAGGCCTGTACTAC
GGATCCTATACATATTCAGAAACATGAAATGTCGGCATCCTCCTCCTATT
TGCCGTAATAGCCACTGCATTCATAGGATATGTATTACCATGAGGACAAA
TATCCTTCTGAGGAGCAACCGTCATCACTAACCTCCTATCNGCTATCCCC
TACATTGGTACTGACCTGGTCCAATGGATCTGAGGTGGCTTCCCTGTAGA
TAACGCACCCCTTACCCGGTTCTTTGCCTTCCCCTTCCCACTTCCCTTCA
TCGTATCAGCTCTAGTAATAGTCCACTTGCTGTTCCTGCACGAAACTGGC
TCTATTAACCCAACATGTATTCCATCAGACCCCGATATGATCCCATTCCC
CCCCTACTATACTATCAAAGACATCCTAGGATTCCTCACTATTTTAACAG
CCCTANNNNNNNNNNNNNNNNNNNNNNNNNNNNNNNNNNNNNNNNNNNNN
NNNNNNNNNNNNNNNNNNNNNNNNNNNNNNNNNNNNNNNNNNNNNNNNNN
NNNNNNNNNNNNNNNNNNNNNNNNNNNNNNNNNNNNNNNNNNNNNNNNNN
NNNNNNNNNNNNNNNNNNNNNNNNNNNNNNNNNNNNNNNNNNNNNNNNNN
NNNNNNNNNNNNNNNNNNNNNNNNNNNNNNNNNNNNNNNNNNNNNNNNNN
NNNNNNNNNNNNNNNNNNNNNNNNNNNNNNNNNNNNNNNNNNNNNNNNNN
NNNNNNNNNNNNNNNNNNNNNNNNNNNNNNNNNNNNNNNNNNNNNNNNNN
NNNNNNNNNNNNNNNNNNNNNNNNNNNNNNNNNNNNNNNNNNNNNNNNNN
NNNNNNNNNNNNNNNNNNNNNNNNNNNN
>68m_SJR_M
GAAAGACTCATCCCCTCTCTAAAGATCATTAATAACTCACTAGTAGACCT
CCCAGCCCCATCAAGCCTATCATCATGATGAAACTTCGGTTCTCTTCTAG
GAGTCTGCTTATCTGTACAAATCTTGACAGGACTGTTCCTAGCTATACAC
TACACCTCCGACACAGCTACCGCATTTAATTCTGTAACACACATCTGCCG
AGATGTAAACTATGGATGAATCCTCCGCTACCTCCATGCTAATGGAGCAT
CTATATTTTTTATCTGCCTATACCTTCATGTAGGACGAGGCTTATACTAC
GGGTCCTACACATACTCAGAAACATGAAACGTTGGTATTCTCCTCCTATT
TGCCGTAATAGCCACTGCATTTATAGGATATGTATTACCATGAGGACAAA
TATCCTTCTGAGGAGCAACCGTCATCACCAATCTTCTATCTGCCATCCCC
TACGTTGGCACCGACCTGGTTCAATGAATCTGAGGTGGCTTCTCCGTAGA
TAAAGCAACCCTTACTCGATTCTTTGCCTTCCACTTTCTACTTCCCTTCA
TCGTGGCAGCCCTAGTAATAGTCCACTTACTATTCCTACACGAAACCGGC
TCCAACAATCCAACAGGCATCCCATCAGACCCGGACATAATCCCATTCCA
CCCATACTACACAATCAAAGATATCCTAGGATTCTTCATTATATTAACAG
CCCTATCAGCCCTAGTCCTATTTAATCCAGACCTCTTAGGAGACCCAGAC
AACTATACACCAGCAAACCCACTCAATACTCCTCCACATATTAAGCCAGA
GTGATATTTCCTATTTGCCTACGCAATCCTACGGTCCATCCCAAACAAAC
TAGGCGGAGTCCTAGCCCTAGTCATATCCATCTTAATCCTAGCAATCGTA
CCCATACTCCACACATCTAAACAACGAAGCATAATATTCCGGCCTCTTAG
CCAATGCCTATTCTGACTACTTGTAGCGATCTTATTGACATTAACCTGAA
TCGGAGGACAACCAGTCGAATACCCTTACGTGATTATCGGACAAACAGCG
TCCATCCTATATTTCTTAACCATTCTAATTTTTATACCCTTAGTCAGCAT
TATAGAAAATCACCTCCTAAAATGAAGA
>69m_SJR_M
GAAAGACTCATCCCCTCTCTAAAGATCATTAATAACTCACTAGTAGACCT
CCCAGCCCCATCAAGCCTATCATCATGATGAAACTTCGGTTCTCTTCTAG
GAGTCTGCTTATCTGTACAAATCTTGACAGGACTGTTCCTAGCTATACAC
TACACCTCCGACACAGCTACCGCATTTAATTCTGTAACACACATCTGCCG
AGATGTAAACTATGGATGAATCCTCCGCTACCTCCATGCTAATGGAGCAT
CTATATTTTTTATCTGCCTATACCTTCATGTAGGACGAGGCTTATACTAC
GGGTCCTACACATACTCAGAAACATGAAACGTTGGTATTCTCCTCCTATT
TGCCGTAATAGCCACTGCATTTATAGGATATGTATTACCATGAGGACAAA
TATCCTTCTGAGGAGCAACCGTCATCACCAATCTTCTATCTGCCATCCCC
TACGTTGGCACCGACCTGGTTCAATGAATCTGAGGTGGCTTCTCCGTAGA
TAAAGCAACCCTTACTCGATTCTTTGCCTTCCACTTTCTACTTCCCTTCA
TCGTGGCAGCCCTAGTAATAGTCCACTTACTATTCCTACACGAAACCGGC
TCCAACAATCCAACAGGCATCCCATCAGACCCGGACATAATCCCATTCCA
CCCATACTACACAATCAAAGATATCCTAGGATTCTTCATTATATTAACAG
CCCTATCAGCCCTAGTCCTATTTAATCCAGACCTCTTAGGAGACCCAGAC
AACTATACACCAGCAAACCCACTCAATACTCCTCCACATATTAAACCAGA
GTGATATTTCCTATTTGCCTACGCAATCTTACGGTCCATCCCAAACAAAC
TAGGCGGAGTCCTAGCCCTAGTCATATCCATCTTAATCCTAGCAATCGTA
CCCATACTCCACACGTCTAAACAACGAAGCATAATATTCCGGCCTCTTAG
CCAATGCCTATTCTGACTACTTGTAGCGACCCTGCTGACATTAACCTGAA
TCGGAGGACAACCAGTCGAATACCCTTACGTGATTATCGGACAAACAGCG
TCCATCCTATATTTCTTAACCATTCTAATTTTTATACCCTTAGTCAGCAT
TATAGAAAATCACCTCCTAAAATGAAGA
>70mm_SJR_M
GAAAGACTCACCCCCTCTTTGAAAATTATTAATAACTCACTAGTAGACCT
CCCAGCCCCATCAAGCCTATCATCATGATGAAACTTCGGTTCTCTTCTAG
GAGTCTGCTTATCTGTACAAATCTTGACAGGACTGTTCCTAGCTATACAC
TACACCTCCGACACAGCTACCGCATTTAATTCTGTAACACACATCTGCCG
AGATGTAAACTATGGATGAATCCTCCGCTACCTCCATGCTAATGGAGCAT
CTATATTTTTTATCTGCCTATACCTTCATGTAGGACGAGGCTTATACTAC
GGGTCCTACACATACTCAGAAACATGAAACGTTGGTATTCTCCTCCTATT
TGCCGTAATAGCCACTGCATTTATAGGATATGTATTACCATGAGGACAAA
TATCCTTCTGAGGAGCAACCGTCATCACCAATCTTCTATCTGCCATCCCC
TACGTTGGCACCGACCTGGTTCAATGAATCTGAGGTGGCTTCTCCGTAGA
TAAAGCAACCCTTACTCGATTCTTTGCCTTCCACTTTCTACTTCCCTTCA
TCGTGGCAGCCCTAGTAATAGTCCACTTACTATTCCTACACGAAACCGGC
TCCAACAATCCAACAGGCATCCCATCAGACCCGGACATAATCCCATTCCA
CCCCTACTACACAATCAAAGATATCCTAGGATTTCTTATTATATTAACAG
CCCTATCAGCCCTAGTTCTATTTAATCCAGACCTCTTAGGAGACCCAGAC
AACTATACACCAGCAAACCCACTCAATACTCCTCCACACATTAAACCAGA
GTGATACTTCCTATTTGCCTACGCAATCTTACGGTCCATCCCAAACAAAC
TGGGCGGAGTCCTAGCCCTAGTCATATCCATCTTAGTCCTAGCAATCGTA
CCCATACTTCACACATCCAAACAACGAAGCATAATATTCCGGCCTCTTAG
CCAATGCCTATTCTGACTACTTGTAGCGACCCTGCTTACATTAACCTGAA
TCGGAGGACAACCAGTCGAATACCCTTACGTGATTATCGGACAAACAGCG
TCCATCCTATATTTCCTAACCATTCTAATTTTTATACCCTTAGTCAGCAT
TATAGAAAATCACCTCCTAAAATGAAGA
>71m_SJR_M
GAAAGACCCATCCCCTCTCTAAAGATCATTAATAACTCACTAGTAGACCT
CCCAGCCCCATCAAGCCTATCATCATGATGAAACTTCGGTTCTCTTCTAG
GAGTCTGCTTATCTGTACAAATCTTGACAGGATTGTTCCTAGCTATACAC
TACACCTCCGACACAGCTACCGCATTTAATTCTGTAACACACATCTGCCG
AGATGTAAACTATGGATGAATCCTCCGCTACCTCCATGCTAATGGAGCAT
CTATATTTTTTATCTGCCTATACCTTCATGTAGGACGAGGCTTATACTAC
GGGTCCTACACATACTCAGAAACATGAAACGTTGGTATTCTCCTCCTATT
TGCCGTAATAGCCACTGCATTTATAGGATATGTATTACCATGAGGACAAA
TATCCTTCTGAGGAGCAACCGTCATCACCAATCTTCTATCTGCCATCCCC
TACGTTGGCACCGACCTGGTTCAATGAATCTGAGGTGGCTTCTCCGTAGA
TAAAGCAACTCTTACTCGATTCTTTGCCTTCCATTTTCTACTCCCCTTCA
TCGTGGCAGTCCTATTAATAGTCCACTTACTATTCCTACACGAAACCGGC
TCCAACAATCCAACAGGCATCCCATCAGACCCGGACATAATCCCATTCCA
CCCCTACTACACAATCAAAGATATCCCAGGATTCTTCATTATATTAACAG
CCCTATCAGCCCTAGTCCTATTTAATCCAGACCTCTCAGGAGACCCAGAC
AACTATACACCAGCAAACCCACTCAATACTCCTCCACATATTAAACCAGA
GTGATATTTCCTATTTGCCTACGCAATCTTACGGTCCATCCCAAACAAAC
TAGGCGGAGTCCTAGCCCTAGTCATATCCATCTTAGTCCTAGCAATNNNN
NNNNNNNNNNNNNNNNNNNNNNNNNNNNNNNNNNNNNNNNNNNNNNNNNN
NNNNNNNNNNNNNNNNNNNNNNNNNNNNNNNNNNNNNNNNNNNNNNNNNN
NNNNNNNNNNNNNNNNNNNNNNNNNNNNNNNNNNNNNNNNNNNNNNNNNN
NNNNNNNNNNNNNNNNNNNNNNNNNNNNNNNNNNNNNNNNNNNNNNNNNN
NNNNNNNNNNNNNNNNNNNNNNNNNNNN
>72m_SJR_F
GAAAGACCCACCCCCTCTTTGAAAATTATTAACAACTCATTAGTAGATCT
CCCAGCTCCATCAAGCCTATCAGCATGATGAAACTTCGGCTCTCTTTTAG
GAGTTTGCTTAGCCGTACAAATTTTGACAGGATTATTCCTAGCTATACAC
TATACCTCCGATACAGCCACCGCATTCAACTCCGTAACACATATCTGCCG
AGACGTAAACTACGGATGGGTCCTCCGCTATCTTCACGCCAACGGAGCAT
CCATATTCTTCATCTGCCTATACCTCCACGTAGGACGAGGCCTGTACTAC
GGATCCTATACATATTCAGAAACATGAAATGTCGGCATCCTCCTCCTATT
TGCCGTAATAGCCACTGCATTCATAGGATATGTATTACCATGAGGACAAA
TATCCTTCTGAGGAGCAACCGTCATCACTAACCTCCTATCTGCTATCCCC
TACATTGGTACTGACCTGGTCCAATGGATCTGAGGTGGCTTCTCTGTAGA
TAAGGCAACCCTCACCCGGTTCTTTGCCTTCCACTTCCTACTCCCCTTCA
TCGTAGCAGCCCTAGTAATAGTCCACTTGCTATTCCTGCACGAAACTGGC
TCTAATAACCCAACAGGCATTCCATCAGACCCCGATATGATCCCATTCCA
CCCCTACTATACTATCAAAGACATTCTAGGATTCCTCACTATATTAACAG
CCCTATCAGCTCTAGTTCTATTTAACCCAGATCTCTTAGGAGACCCAGAT
AACTACACACCAGCAAACCCACTTAACACCCCTCCACACATTAAACCGGA
GTGATACTTCCTATTTGCCTACGCAATCCTACGATCCATCCCAAACAAAC
TAGGTGGAGTCCTAGCCCTAGTCATGTCTATTCTAATCCTAGCAATCGTA
CCCATACTTCACACATCTAAACAACGAAGCATAATATTCCGACCCCTTAG
CCAATGCCTGTTCTGATTTCTCGTAGCAATCTTATTGACATTAACCTGAA
TCGGAGGACAACCAGTCGAATACCCTTACGTGATTATCGGACAAACAGCG
TCCATCCTATATTTCTTAACCATTCTAATTTTTATACCCTTAGTCAGCAT
TATAGAAAATCACCTCCTAAAATGAAGA
>76m_SJR_M
GAAAGACCCACCCCCTTTTTGAAAATTATTAACAACTCATTAGTAGATCT
CCCAGCTCCATCAAGCCTATCAGCATGATGAAACTTCGGCTCTCTTTTAG
GAGTTTGCTTAGCCGTACAAATTTTGACAGGATTATTCCTAGCTATACAC
TATACCTCCGATACAGCCACCGCATTCAACTCCGTAACACATATCTGCCG
AGACGTAAACTACGGATGGGTCCTCCGCTATCTTCACGCCAACGGAGCAT
CCATATTCTTCATCTGCCTATACCTCCACGTAGGACGAGGCCTGTACTAC
GGATCCTATACATATTCAGAAACATGAAATGTCGGCATCCTCCTCCTATT
TGCCGTAATAGCCACTGCATTCATAGGATATGTATTACCATGAGGACAAA
TATCCTTCTGAGGAGCAACCGTCATCACTAACCTCCTATCTGCTATCCCC
TACATTGGTACTGACCTGGTCCAATGAATCTGAGGTGGCTTCTCTGTAGA
TAAGGCAACCCTCACCCGGTTCTTTGCCTTCCACTTCCTACTCCCCTTCA
TCGTAGCAGCCCTAGTAATAGTCCACTTGCTGTTCCTGCACGAAACTGGC
TCTAATAACCCAACAGGCATTCCATCAGACCCCGATATGATCCCATTCCA
CCCCTACTATACTATCAAAGACATTCTAGGATTCCTCACTATATTAACAG
CCCTATCAGCTCTAGTTCTATTTAACCCAGATCTCTTAGGAGACCCAGAT
AACTACACACCAGCAAACCCACTTAACACCCCTCCACACATTAAACCGGA
GTGATACTTCCTATTTGCCTACGCAATCCTACGATCCATCCCAAACAAAC
TGGGTGGAGTCCTAGCCCTAGTCATGTCATTTCTAATCCTAGCAATCGTA
CCCATACTTCACACATCTAAACAACGAAGCATAATATTCCGACCCCTTAG
CCAATGCCTGTTCTGACTACTCGTAGCAATCCTATTGACTTTAACCTGAA
TCGGAGGACAACCAGTCGAATACCCTTACGTGATTATCGGACAAACAGCG
TCCATCCTATATTTCTTAACCATTCTAATTTTTATACCCTTAGTCAGCAT
TATAGAAAATCACCTCCTAAAATGAAGA
>77m_SJR_M
GAAAGACCCACCCCCTCTTTGAAAATTATTAACAACTCATTAGTAGATCT
CCCAGCTCCATCAAGCCTATCAGCATGATGAAACTTCGGCTCTCTTTTAG
GAGTTTGCTTAGCCGTACAAATTTTGACAGGATTATTCCTAGCTATACAC
TATACCTCCGATACAGCCACCGCATTCAACTCCGTAACACATATCTGCCG
AGACGTAAACTACGGATGGGTCCTCCGCTATCTTCACGCCAACGGAGCAT
CCATATTCTTCATCTGCCTATACCTCCACGTAGGACGAGGCCTGTACTAC
GGATCCTATACATATTCAGAAACATGAAATGTCGGCATCCTCCTCCTATT
TGCCGTAATAGCCACTGCATTCATAGGATATGTATTACCATGAGGACAAA
TATCCTTCTGAGGAGCAACCGTCATCACTAACCTCCTATCTGCTATCCCC
TACATTGGTACTGACCTGGTCCAATGGATCTGAGGTGGCTTCTCTGTAGA
TAAGGCAACCCTCACCCGGTTCTTTGCCTTCCACTTCCTACTCCCCTTCA
TCGTAGCAGCCCTAGTAATAGTCCACTTGCTATTCCTGCACGAAACTGGC
TCTAATAACCCAACAGGCATTCCATCAGACCCCGATATGATCCCATTCCA
CCCCTACTATACTATCAAAGACATTCTAGGATTCCTCACTATATTAACAG
CCCTATCAGCTCTAGTTCTATTTAACCCAGATCTCTTAGGAGACCCAGAT
AACTACACACCAGCAAACCCACTTAACACCCCTCCACACATTAAACCGGA
GTGATACTTCCTATTTGCCTACGCAATCCTACGATCCATCCCAAACAAAC
TGGGTGGAGTCCTAGCCCTAGTCATGTCTATTCTAATCCTAGCAATCGTA
CCCATACTTCACACATCTAAACAACGAAGCATAATATTCCGACCCCTTAG
CCAATGCCTGTTCTGATTACTCGTAGCAATCTTATTGACATTAACCTGAA
TCGGAGGACAACCAGTCGAATACCCTTACGTGATTATCGGACAAACAGCG
TCCATCCTATATTTCTTAACCATTCTAATTTTTATACCCTTAGTCAGCAT
TATAGAAAATCACCTCCTAAAATGAAGA
>88m_SJR_M
GAAAGACCCACCCCCTCTCTGAAAATTATTAACAACTCATTAGTAGATCT
CCCAGCTCCATCAAGCCTATCAGCATGATGAAACTTCGGCTCTCTTTTAG
GAGTTTGCTTAGCCGTACAAATTTTGACAGGATTATTCCTAGCTATACAC
TATACCTCCGATACAGCCACCGCATTCAACTCCGTAACACATATCTGCCG
AGACGTAAACTACGGATGGGTCCTCCGCTATCTTCACGCCAACGGAGCAT
CCATATTCTTCATCTGCCTATACCTCCACGTAGGACGAGGCCTGTACTAC
GGATCCTATACATATTCAGAAACATGAAATGTCGGCATCCTCCTCCTATT
TGCCGTAATAGCCACTGCATTCATAGGATATGTATTACCATGAGGACAAA
TATCCTTCTGAGGAGCAACCGTCATCACTAACCTCCTATCTGCTATCCCC
TACATTGGTACTGACCTGGTCCAATGGATCTGAGGTGGCTTCTCTGTAGA
TAAGGCAACCCTCACCCGGTTCTTTGCCTTCCACTTCCTACTCCCCTTCA
TCGTAGCAGCCCTAGTAATAGTCCACTTGCTATTCCTGCACGAAACTGGC
TCTAATAACCCAACAGGCATTCCATCAGACCCCGATATGATCCCATTCCA
CCCCTACTATACTATCAAAGACATTCTAGGATTCCTCACTATATTAACAG
CCCTATCAGCTCTAGTTCTATTTAACCCAGATCTCTTAGGAGACCCAGAT
AACTACACACCAGCAAACCCACTTAACACCCCTCCACACATTAAACCGGA
GTGATACTTCCTATTTGCCTACGCAATCCTACGATCCATCCCAAACAAAC
TGGGTGGAGTCCTAGCCCTAGTCATGTCTATTCTAATCCTAGCAATCGTA
CCCATACTTCACACATCTAAACAACGAAGCATAATATTCCGACCCCTTAG
CCAATGCCTGTTCTGATTACTCGTAGCAATCTTATTGACATTAACCTGAA
TCGGAGGACAACCAGTCGAATACCCTTACGTGATTATCGGACAAACAGCG
TCCATCCTATATTTCTTAACCATTCTAATTTTTATACCCTTAGTCAGCAT
TATAGAAAATCACCTCCTAAAATGAAGA
>89m_SJR_F
GAAAGACCCACCCCCTCTCTGAAAATTATTAACAACTCATTAGTAGATCT
CCCAGCTCCATCAAGCCTATCAGCATGATGAAACTTCGGCTCTCTTTTAG
GAGTTTGCTTAGCCGTACAAATTTTGACAGGATTATTCCTAGCTATACAC
TATACCTCCGATACAGCCACCGCATTCAACTCCGTAACACATATCTGCCG
AGACGTAAACTACGGATGGGTCCTCCGCTATCTTCACGCCAACGGAGCAT
CCATATTCTTCATCTGCCTATACCTCCACGTAGGACGAGGCCTGTACTAC
GGATCCTATACATATTCAGAAACATGAAATGTCGGCATCCTCCTCCTATT
TGCCGTAATAGCCACTGCATTCATAGGATATGTATTACCATGAGGACAAA
TATCCTTCTGAGGAGCAACCGTCATCACTAACCTCCTATCTGCTATCCCC
TACATTGGTACTGACCTGGTCCAATGGATCTGAGGTGGCTTCTCTGTAGA
TAAGGCAACCCTCACCCGGTTCTTTGCCTTCCACTTCCTACTCCCCTTCA
TCGTAGCAGCCCTAGTAATAGTCCACTTGCTATTCCTGCACGAAACTGGC
TCTAATAACCCAACAGGCATTCCATCAGACCCCGATATGATCCCATTCCA
CCCCTACCATACTATCAAAGACATTCTAGGATTCCTCACTATATTAACAG
CCCTATCAGCTCTAGTTCTATTTAACCCAGATCTCCTAGGAGACCCAGAT
AACTACACACCAGCAAACCCACTTAACACCCCTCCACACATTAAACCGGA
GTGATACTTCCTATTTGCCTACGCAATCCTACGATCCATCCCAAACAAAC
TGGGTGGAGTCCTAGCCCTAGTCATGTCTATTCTAATCCTAGCAATCGTA
CCCATACTCCACACATCTAAACAACGAAGCATAATATTCCGACCCCTTAG
CCAATGCCTGTTCTGATTACTCGTAGCAATCTTATTGACATTAACCTGAA
TCGGAGGACAACCAGTCGAATACCCTTACGTGATTATCGGACAAACAGCG
TCCATCCTATATTTCTTAACCATTCTAATTTTTATACCCTTAGTCAGCAT
TATAGAAAATCACCTCCTAAAATGAAGA
>SJR20_F
GAAAGACCCACCCCCTCTTTGAAAATTATTAACAACTCATTAGTAGATCT
CCCAGCTCCATCAAGCCTATCATCATGATGAAACTTCGGCTCTCTTTTAG
GAGTTTGCTTAGCCGTACAAATTTTGACAGGATTATTCCTAGCTATACAC
TATACCTCCGACACAGCCACCGCATTCAACTCCGTAACACACATCTGCCG
AGATGTAAACTACGGATGGGTCCTCCGCTATCTTCACGCCAACGGAGCAT
CCATATTCTTCATCTGCCTATACCTTCATGTAGGACGAGGCTTATACTAC
GGGTCCTACACATACTCAGAAACATGAAACGTTGGTATTCTCCTCCTATT
TGCCGTAATAGCCACTGCATTCATAGGATATGTATTACCATGAGGACAAA
TATCCTTCTGAGGAGCAACCGTCATCACCAACCTCCTATCTGCTATCCCC
TACATTGGCACCGACCTGGTCCAATGAATCTGAGGTGGCTTCTCTGTAGA
TAAAGCAACCCTTACTCGATTCTTTGCCTTCCACTTCCTACTCCCCTTCA
TCGTGGCAGCCCTAGTAATAGTCCACTTGCTATTCCTGCACGAAACCGGC
TCTAACAATCCAACAGGCATTCCATCAGACCCGGACATAATCCCATTCCA
CCCCTACTACACAATCAAAGATATTCTAGGATTCTTNATTATATTAACAG
CCCTATCAGCCCTAGTCCTATTTAATCCAGACCTCTTAGGAGACCCAGAC
AACTATACACCAGCAAACCCACTCAATACCCCTCCACACATTAAACCAGA
GTGATATTTCCTATTTGCCTACGCAATCTTACGATCCATCCCAAACAAAC
TGGGCGGAGTCCTAGCCCTAGTCATATCCATTCTTATCCTAGCAATCGTA
CCCATACTTCACACATCCAAACAACGAAGCATAATATTCCGGCCCCTTAG
CCAATGCCTATTCTGACTACTCGTAGCGACCTGCTTGATATTAACCTGAA
TCGGAGGACAACCAGTCGAATACCCTTACGTGATTATCGGACAAACAGCG
TCCATCCTATATTTCCTAACCATTCTAATTTTTATACCCTTAGTCAGCAT
TATAGAAAATCACCTCCTAAAATGAAGA
>73m_SBF_F
GAAAGACCCACCCCCTCTTTGAAAATTATTAACAACTCATTAGTAGATCT
CCCAGCTCCATCAAGCCTATCAGCATGATGAAACTTCGGCTCTCTTTTAG
GAGTTTGCTTAGCCGTACAAATTTTGACAGGATTATTCCTAGCTATACAC
TATACCTCCGATACAGCCACCGCATTCAACTCCGTAACACATATCTGCCG
AGACGTAAACTACGGATGGGTCCTCCGCTATCTTCACGCCAACGGAGCAT
CCATATTCTTCATCTGCCTATACCTCCACGTAGGACGAGGCCTGTACTAC
GGATCCTATACATATTCAGAAACATGAAATGTCGGCATCCTCCTCCTATT
TGCCGTAATAGCCACTGCATTCATAGGATATGTATTACCATGAGGACAAA
TATCCTTCTGAGGAGCAACCGTCATCACTAACCTCCTATCTGCTATCCCC
TACATTGGTACTGACCTGGTCCAATGAATCTGAGGTGGCTTCTCTGTAGA
TAAGGCAACCCTCACCCGGTTCTTTGCCTTCCACTTCCTACTCCCCTTCA
TCGTACCAGCCCTAGTAATAGTCCACTTGCTGTTCCTGCACGAAACTGGC
TCTAATAACCCAACAGGCATTCCTTCAGACCCCGATATGATCCCATTCCA
CCCCTACTATACTATTAAAGACATTCTAGGATTCTTCACTATATTAACAG
CCCTATCAGCTCTAGTTCTATTTAACCCAGATCTCCTAGGAGACCCAGAT
AACTACACACCAGCAAACCCACCTAACACCCCTCCACACATTAAACCCGA
GTGATATTTCCTATTTGCCTACGCAATCCNNNNNNNNNNNNNNNNNNNNN
NNNNNNNNNNNNNNNNNNNNNNNNNNNNNNNNNNNNNNNNNNNNNNNNNN
NNNNNNNNNNNNNNNNNNNNNNNNNNNNNNNNNNNNNNNNNNNNNNNNNN
NNNNNNNNNNNNNNNNNNNNNNNNNNNNNNNNNNNNNNNNNNNNNNNNNN
NNNNNNNNNNNNNNNNNNNNNNNNNNNNNNNNNNNNNNNNNNNNNNNNNN
NNNNNNNNNNNNNNNNNNNNNNNNNNNNNNNNNNNNNNNNNNNNNNNNNN
NNNNNNNNNNNNNNNNNNNNNNNNNNNN
>74m_SBF_M
GAAAGACCCACCCCCTCTTTGAAAATTATTAACAACTCATTAGTAGATCT
CCCAGCTCCATCAAGCCTATCAGCATGATGAAACTTCGGCTCTCTTTTAG
GAGTTTGCTTAGCCGTACAAATTTTGACAGGATTATTCCTAGCTATACAC
TATACCTCCGATACAGCCACCGCATTCAACTCCGTAACACATATCTGCCG
AGACGTAAACTACGGATGGGTCCTCCGCTATCTTCACGCCAACGGAGCAT
CCATATTCTTCATCTGCCTATACCTCCACGTAGGACGAGGCCTGTACTAC
GGATCCTATACATATTCAGAAACATGAAATGTCGGCATCCTCCTCCTATT
TGCCGTAATAGCCACTGCATTCATAGGATATGTATTACCATGAGGACAAA
TATCCTTCTGAGGAGCAACCGTCATCACTAACCTCCTATCTGCTATCCCC
TACATTGGTACTGACCTGGTCCAATGAATCTGAGGTGGCTTCTCTGTAGA
TAAGGCAACCCTCACCCGATTCTTTGCCTTCCACTTCCTACTCCCCTTCA
TCGTAGCAGCCCTAGTAATAGTCCACTTGCTATTCCTGCACGAAACTGGC
TCTAATAACCCAACAGGCATTCCATCAGACCCCGATATGATCCCATTCCA
CCCCTACTATACTATCAAAGACATTCTAGGATTCCTCACTATATTAACAG
CCCTATCAGCTCTAGTTCTATTTAACCCAGATCTCTTAGGAGACCCAGAT
AACTACACACCAGCAAACCCACTTAACACCCCTCCACACATTAAACCGGA
GTGATACTTCCTATTTGCCTACGCAATCCTACGATCCATCCCAAACAAAC
TGGGTGGAGTCCTAGCCCTAGTCATGTCTATTCTAATCCTAGCAATCGTA
CCCATACTTCACACATCTAAACAACGAAGCATAATATTCCGACCCCTTAG
CCAATGCCTGTTCTGATTACTCGTAGCAATCTTATTGACATTAACCTGAA
TCGGAGGACAACCAGTCGAATACCCTTACGTGATTATCGGACAAACAGCG
TCCATCCTATATTTCTTAACCATTCTAATTTTTATACCCTTAGTCAGCAT
TATAGAAAATCACCTCCTAAAATGAAGA
>75m_SBF_M
GAAAGACCCACCCCCTCTTTGAAAATCATCAATAACTCATTCGTAGATCT
CCCAGCCCCCTCAAATCTATCCTCATGATGAAACTTTGGTTCTCTCCTAG
GAGTATGCTTAGCCGTACAAATTCTAACAGGATTATTCCTGGCCATACAT
TACACCTCCGACACCGCTACTGCATTCAACTCAGTCACCCATATTTGCCG
AGACGTCAACTACGGATGAATCCTCCGCTATCTCCATGCTAATGGAGCAT
CCATATTCTTTATCTGCCTATACTTTCACGTAGGTCGAGGCTTATACTAC
GGTTCCTACACATACTCAGAAACATGAAACGTTGGCATTATACTTCTATT
TGCCGTAATAGCCACTGCATTCATAGGATATGTATTACCATGAGGACAAA
TATCCTTCTGAGGAGCAACCGTCATCACCAATCTACTCTCCGCTATCCCC
TACATTGGAACAGACCTAGTACAATGAATCTGAGGTGGCTTCTCCGTAGA
TAAAGCTACCCTAACCCGATTTTTCGCTTTTCATTTCCTACTTCCCTTCA
TCGTATCGGCCCTAGTAATAGTTCACCTCCTATTTCTACACGAAACAGGC
TCTAACAATCCAACAGGCATTCCATCAGACCCAGACATAATTCCATTCCA
CCCCTATTACACTATTAAAGATATCTTAGGATTCCTAATAATGTTGACAG
CCCTATCAGCTCTAGTTCTCTTTAACCCAGACCTCTTAGGAGACCCAGAC
AACTATATACCAGCAAACCCACTCAACACTCCTCCACACATTAAACCAGA
ATGATATTTCCTATTTGCCTACGCAATCCTACGCTCCATCCCAAATAAAC
TTGGTGGAGTCCTAGCCCTAGTCATATCAATCCTAATCCTAGCTATCATA
CCCATACTCCACACATCCAAACAACGAAGCATAATATTCCGACCTCTTAG
CCAATGCCTATTCTGACTACTCGTAGCAATCTTATTGACATTAACCTGAA
TCGGAGGACAACCAGTCGAATACCCTTACGTGATTATCGGACAAACAGCG
TCCATCCTATATTTCTTAACCATTCTAATTTTTATACCCTTAGTCAGCAT
TATAGAAAATCACCTCCTAAAATGAAGA
>93m_SBF_M
GAAAGACCCACCCCCTCTTGAAAAATTATTAACAACTCATTAGTAGATCT
CCCAGCTCCATCAAGCCTATCAGCATGATGAAACTTCGGCTCTCTTTTAG
GAGTTTGCTTAGCCGTACAAATTTTGACAGGATTATTCCTAGCTATACAC
TATACCTCCGATACAGCCACCGCATTCAACTCCGTAACACATATCTGCCG
AGACGTAAACTACGGATGGGTCCTCCGCTATCTTCACGCCAACGGAGCAT
CCATATTCTTCATCTGCCTATACCTCCACGTAGGACGAGGCCTGTACTAC
GGATCCTATACATATTCAGAAACATGAAATGTCGGCATCCTCCTCCTATT
TGCCGTAATAGCCACTGCATTCATAGGATATGTATTACCATGAGGACAAA
TATCCTTCTGAGGAGCAACCGTCATCACTAACCTCCTATCTGCTATCCCC
TACATTGGTACTGACCTGGTCCAATGGATCTGAGGTGGCTTCTCTGTAGA
TAAGGCAACCCTCACCCGATTCTTTGCCTTCCACTTCCTACTCCCCTTCA
TCGTAGCAGCCCTAGTAATAGTCCACTTGCTATTCCTGCACGAAACTGGC
TCTAATAACCCAACAGGCATTCCATCAGACCCCGATATGATCCCATTCCA
CCCCTACTATACTATCAAAGACATTCTAGGATTCCTCACTATATTAACAG
CCCTATCAGCTCTAGTTCTATTTAACCCAGATCTCTTAGGAGACCCAGAT
AACTACACACCAGCAAACCCACTTAACACCCCTCCACACATTAAACCGGA
GTGATACTTCCTATTTGCCTACGCAATCCTACGATCCATCCCAAACAAAC
TGGGTGGAGTCCTAGCCCTAGTCATGTCTATTCTAATCCTAGCAATCGTA
CCCATACTTCACACATCTAAACAACGAAGCATAATATTCCGACCCCTTAG
CCAATGCCTGTTCTGATTACTCGTAGCAATCTTATTGACATTAACCTGAA
TCGGAGGACAACCAGTCGAATACCCTTACGTGATTATCGGACAAACAGCG
TCCATCCTATATTTCTTAACCATTCTAATTTTTATACCCTTAGTCAGCAT
TATAGAAAATCACCTCCTAAAATGAAGA
>105mm_SSB_M
GAAAGACCCACCCCcTCCTTAAAAATTATTAACAACTCATTAGTAGATCT
CCCAGCCCCATCAAATCTATCCTCATGATGAAACTTTGGTTCTCTCCTAG
GAGTATGCTTAGCCGTACAAATTTTGACAGGATTATTCCTGGCCATACAT
TACACCTCCGACACCGCTACTGCATTCAACTCAGTCACCCATATTTGCCG
AGACGTAAACTACGGATGAATCCTACGCTATCTACATGCTAATGGAGCAT
CCATATTCTTTATTTGCTTATACTTTCACGTAGGACGAGGCTTATACTAC
GGGTCCTACACATACTCAGAAACATGAAACGTTGGCATTCTCCTCCTATT
TGCCGTAATAGCCACCGCATTCATAGGATATGTCCTACCTTGAGGACAAA
TATCTTTTTGAGGAGCTACAGTAATCACCAATCTTCTATCCGCTATCCCC
TACATTGGAACAGACCTAGTACAATGAATCTGAGGTGGCTTCTCCGTAGA
TAAAGCTACCCTTACCCGATTTTTCGCTTTTCATTTCCTACTTCCCTTCA
TTGTATCGGCCCTAGTAATAGTTCACCTCCTATTCCTACACGAAACAGGC
TCTAACAATCCAACAGGCATTCCATCAGACCCAGACATAATCCCATTCCA
CCCCTACTACACTATCAAAGATATCCTAGGATTCCTAATAATGTTGACAG
TCCTATCAGCATTAGTTCTCTTCTCACCAGACCTTCTAGGAGACCCAGAC
AACTATATACCAGCTAATCCACTCAACACACCTCCTCACATTAAACCAGA
GTGATACTTCCTATTTGCCTACGCAATCCTACGCTCCATCCCAAACAAAC
TGGGTGGAGTCCTAGCCCTAGTCCTATCAATCCTAATCCTAGCTATCATT
CCAATTCTTCACACATCCAAACAACGAAGCATAATATTCCGGCCCCTTAG
CCAATGCCTATTCTGACTACTAGTAGCAATCTTATTGACATTAACCTGAA
TCGGAGGACAACCAGTCGAACACCCTTACGTGATTATCGGACAAACAGCG
TCCATCCTATATTTCCTAACCATTCTAATTTTTATACCCTTAGTCAGCAT
TATAGAAAATCACCTCCTAAAATGAAGA
>79mm_Tul_F
GAAAGACCCACCCCCTCTTTGAAAATTATTAACAACTCATTAGTAGATCT
CCCAGCTCCATCAAGCCTATCAGCATGATGAAACTTCGGCTCTCTTTTAG
GAGTTTGCTTAGCCGTACAAATTTTGACAGGATTATTCCTAGCTATACAC
TATACCTCCGATACAGCCACCGCATTCAACTCCGTAACACATATCTGCCG
AGACGTAAACTACGGATGGGTCCTCCGCTATCTTCACGCCAACGGAGCAT
CCATATTCTTCATCTGCCTATACCTCCACGTAGGACGAGGCCTGTACTAC
GGATCCTATACATATTCAGAAACATGAAATGTCGGCATCCTCCTCCTATT
TGCCGTAATAGCCACTGCATTCATAGGATATGTATTACCATGAGGACAAA
TATCCTTCTGAGGAGCAACCGTCATCACTAACCTCCTATCTGCTATCCCC
TACATTGGTACTGACCTGGTCCAATGGATCTGAGGTGGCTTCTCTGTAGA
TAAGGCAACCCTCACCCGGTTCTTTGCCTTCCACTTCCTACTCCCCTTCA
TCGTAGCAGCCCTAGTAATAGTCCACTTGCTATTCCTGCACGAAACTGGC
TCTAATAACCCAACAGGCATTCCATCAGACCCCGATATGATCCCATTCCA
CCCCTACTATACTATCAAAGACATTCTAGGATTCCTCACTATATTAACAG
CCCTATCAGCTCTAGTTCTATTTAACCCAGATCTCTTAGGAGACCCAGAT
AACTACACACCAGCAAACCCACTTAACACCCCTCCACACATTAAACCGGA
GTGATACTTCCTATTTGCCTACGCAATCCTACGATCCATCCCAAACAAAC
TGGGTGGAGTCCTAGCCCTAGTCATGTCTATTCTAATCCTAGCAATCGTA
CCCATACTTCACACATCTAAACAACGAAGCATAATATTCCGACCCCTTAG
CCAATGCCTGTTCTGATTACTCGTAGCAATCTTATTGACATTAACCTGAA
TCGGAGGACAACCAGTCGAATACCCTTACGTGATTATCGGACAAACAGCG
TCCATCCTATATTTCCTAACCATTCTAATTTTTATACCCTTAGTCAGCAT
TATAGAAAATCACCTCCTAAAATGAAGA
>78m_Tul_M
GAAAGACCCACCCCCTCTTGGAAAATTATTAACAACTCATTAGTAGATCT
CCAAGCTCCATCAAGCCTATCAGCATGATGAAACTTCGGCTCTCTTTTAG
GAGTTTGCTTAGCCGTACAAATTTTGACAGGATTATTCCTAGCTATACAC
TATACCTCCGATACAGCCACCGCATTCAACTCCGTAACACATATCTGCCG
AGACGTAAACTACGGATGGGTCCTCCGCTATCTTCACGCCAACGGAGCAT
CCATATTCTTCATCTGCCTATACCTCCACGTAGGACGAGGCCTGTACTAC
GGATCCTATACATATTCAGAAACATGAAATGTCGGCATCCTCCTCCTATT
TGCCGTAATAGCCACTGCATTCATAGGATATGTATTACCATGAGGACAAA
TATCCTTCTGAGGAGCAACCGTCATCACTAACCTCCTATCTGCTATCCCC
TACATTGGTACTGACCTGGTCCAATGGATCTGAGGTGGCTTCTCTGTAGA
TAAGGCAACCCTCACCCGGTTCTTTGCCTTCCACTTCCTACTCCCCTTCA
TCGTAGCAGCCCTAGTAATAGTCCACTTGCTATTCCTGCACGAAACTGGC
TCTAATAACCCAACAGGCATTCCATCAGACCCCGATATGATCCCATTCCA
CCCCTACTATACTATCAAAGACATTCTAGGATTCCTCACTATATTAACAG
CCCTATCAGCTCTAGTTCTATTTAACCCAGATCTCTTAGGAGACCCAGAT
AACTACACACCAGCAAACCCACTTAACACCCCTCCACACATTAAACCGGA
GTGATACTTCCTATTTGCCTACGCAATCCTACGATCCATCCCAAACAAAC
TGGGTGGAGTCCTAGCCCTAGTCATGTCTATTCTAATCCTAGCAATCGTA
CCCATACTTCACACATCTAAACAACGAAGCATAATATTCCGACCCCTTAG
CCAATGCCTGTTCTGATTACTCGTAGCAATCTTATTGACATTAACCTGAA
TCGGAGGACAACCAGTCGAATACCCTTACGTGATTATCGGACAAACAGCG
TCCATCCTATATTTCCTAACCATTCTAATTTTTATACCCTTAGTCAGCAT
TATAGAAAATCACCTCCTAAAATGAAGA
>80mm_Tul_F
GAAAGACCCACCCCCTCTTTGAAAATTATTAACAACTCATTAGTAGATCT
CCCAGCTCCATCAAGCCTATCAGCATGATGAAACTTCGGCTCTCTTTTAG
GAGTTTGCTTAGCCGTACAAATTTTGACAGGATTATTCCTAGCTATACAC
TATACCTCCGATACAGCCACCGCATTCAACTCCGTAACACATATCTGCCG
AGACGTAAACTACGGATGGGTCCTCCGCTATCTTCACGCCAACGGAGCAT
CCATATTCTTCATCTGCCTATACCTCCACGTAGGACGAGGCCTGTACTAC
GGATCCTATACATATTCAGAAACATGAAATGTCGGCATCCTCCTCCTATT
TGCCGTAATAGCCACTGCATTCATAGGATATGTATTACCATGAGGACAAA
TATCCTTCTGAGGAGCAACCGTCATCACTAACCTCCTATCTGCTATCCCC
TACATTGGTACTGACCTGGTCCAATGGATCTGAGGTGGCTTCTCTGTAGA
TAAGGCAACCCTCACCCGGTTCTTTGCCTTCCACTTCCTACTCCCCTTCA
TCGTAGCAGCCCTAGTAATAGTCCACTTGCTATTCCTGCACGAAACTGGC
TCTAATAACCCAACAGGCATTCCATCAGACCCCGATATGATCCCATTCCA
CCCCTACTATACTATCAAAGACATTCTAGGATTCCTCACTATATTAACAG
CCCTATCAGCTCTAGTTCTATTTAACCCAGATCTCTTAGGAGACCCAGAT
AACTACACACCAGCAAACCCACTTAACACCCCTCCACACATTAAACCGGA
GTGATACTTCCTATTTGCCTACGCAATCCTACGATCCATCCCAAACAAAC
TGGGTGGAGTCCTAGCCCTAGTCATGTCTATTCTAATCCTAGCAATCGTA
CCCATACTTCACACATCTAAACAACGAAGCATAATATTCCGACCCCTTAG
CCAATGCCTATTCTGATTACTCGTAGCAATCTTATTGACATTAACCTGAA
TCGGAGGACAACCAGTCGAATACCCTTACGTGATTATCGGACAAACAGCG
TCCATCCTATATTTCCTAACCATTCTAATTTTTATACCCTTAGTCAGCAT
TATAGAAAATCACCTCCTAAAATGAAGA
>81mm_Aj_F
GAAAGACTCACCCCCTCTTTGAAAATTATTAACAACTCATTAGTAGACCT
CCCAGCTCCATCAAGCCAATCAGCATGATGAAACTTCGGATCTCTTTTAG
GAGTTTGCTTAGCTGTACAAATTTTGACAGGATTATTCCTGGCCATACAT
TACACCTCCGACACCGCTACTGCATTCAACTCAGTCACCCATATTTGCCG
AGACGTAAACTACGGATGAATCCTACGCTATCTACATGCTAATGGAGCAT
CCATATTCTTTATTTGCTTATACCTCCACGTAGGACGAGGCTTATACTAC
GGGTCCTACACATACTCAGAAACATGAAACGTTGGCATTCTCCTCCTATT
TGCCGTAATAGCCACCGCATTCATAGGATATGTCCTACCTTGAGGACAAA
TATCTTTTTGAGGAGCTACAGTAATCACCAATCTTCTATCCGCTATCCCC
TACATTGGAACAGACCTAGTACAATGAATCTGAGGTGGCTTCTCCGTAGA
TAAAGCTACCCTTACCCGATTTTTCGCTTTTCATTTCCTACTTCCCTTCA
TTGTATCGGCCCTAGTAATAGTTCACCTCCTATTCCTACACGAAACAGGC
TCTAACAATCCAACAGGCATTCCATCAGACCCAGACATAATCCCATTCCA
CCCCTACTACACTATCAAAGATATCCTAGGATTCCTAATAATGTTGACAG
TCCTATCAGCATTAGTTCTATTTAACCCAGACCTTCTAGGAGACCCAGAC
AACTATATACCAGCTAACCCACTCAACACACCTCCTCACATTAAACCAGA
GTGATACTTCCTATTTGCCTACGCAATCCTACGCTCCATCCCAAACAAAC
TGGGTGGAGTCCTAGCCCTAGTCCTATCAATCCTAATCCTAGCAATCGTA
CCCATACTTCACACATCCAAACAACGAAGCATAATATTCCGGCCCCTTAG
CCAATGCCTATTCTGACTACTCGTAGCAATCCTACTTACATTAACCTGAA
TTGGAGGACAACCAGTCGAATACCCTTACGTGATTATCGGACAAACAGCG
TCCATCCTATATTTCCTAACCATTCTAATTTTTATACCCTTAGTCAGCAT
TATAGAAAATCACCTCCTAAAATGAAGA
>82mm_Aj_M
GAAAGACTCATCCTCTCCTTAAAGATCATTAATAACTCACTAGTAGACCT
CCCAGCCCCATCAAGCCTATCATCATGATGAAACTTCGGTTCTCTTCTAG
GAGTCTGCTTATCTGTACAAATCTTGACAGGATTGTTCCTAGCTATACAC
TACACCTCCGACACAGCTACCGCATTTAATTCTGTAACACACATCTGCCG
AGATGTAAACTATGGATGAATCCTCCGCTACCTCCATGCTAATGGAGCAT
CTATATTTTTTATCTGCCTATACCTTCATGTAGGACGAGGCTTATACTAC
GGGTCCTACACATACTCAGAAACATGAAACGTTGGTATTCTCCTCCTATT
TGCCGTAATAGCCACTGCATTTATAGGATATGTATTACCATGAGGACAAA
TATCCTTCTGAGGAGCAACCGTCATCACCAATCTTCTATCTGCCATCCCC
TACGTTGGCACCGACCTGGTTCAATGAATCTGAGGTGGCTTCTCCGTAGA
TAAAGCAACCCTTACTCGATTCTTTGCCTTCCACTTTCTACTTCCCTTCA
TCGTGGCAGCCCTAGTAATAGTCCACTTACTATTCCTACACGAAACCGGC
TCCAACAATCCAACAGGCATCCCATCAGACCCGGACATAATCCCATTCCA
CCCCTACTACACAATCAAAGATATCCTAGGATTTCTTATTATATTAACAG
CCCTATCAGCCCTAGTTCTATTTAATCCAGACCTCTTAGGAGACCCAGAC
AACTATACACCAGCAAACCCACTCAATACTCCTCCACACATTAAACCAGA
GTGATACTTCCTATTTGCCTACGCAATCTTACGGTCCATCCCAAACAAAC
TGGGCGGAGTCCTAGCCCTAGTCATATCCATCTTAGTCCTAGCAATCGTA
CCCATACTTCACACATCCAAACAACGAAGCATAATATTCCGGCCTCTTAG
CCAATGCCTATTCTGACTACTTGTAGCGACCCTGCTTACATTAACCTGAA
TTGGAGGACAACCAGTCGAATACCCTTACGTGATTATCGGACAAACAGCG
TCCATCCTATATTTCCTAACCATTCTAATTTTTATACCCTTAGTCAGCAT
TATAGAAAATCACCTCCTAAAATGAAGA
>83mm_Aj_M
GAAAGACTCATCCTCTCCTTAAAGATCATTAATAACTCACTAGTAGACCT
CCCAGCCCCATCAAGCCTATCATCATGATGAAACTTCGGTTCTCTTCTAG
GAGTCTGCTTATCTGTACAAATCTTGACAGGACTGTTCCTAGCTATACAC
TACACCTCCGACACAGCTACCGCATTTAATTCTGTAACACACATCTGCCG
AGATGTAAACTATGGATGAATCCTCCGCTACCTCCATGCTAATGGAGCAT
CTATATTTTTTATCTGCCTATACCTTCATGTAGGACGAGGCTTATACTAC
GGGTCCTACACATACTCAGAAACATGAAACGTTGGTATTCTCCTCCTATT
TGCCGTAATAGCCACTGCATTTATAGGATATGTATTACCATGAGGACAAA
TATCCTTCTGAGGAGCAACCGTCATCACCAATCTTCTATCTGCCATCCCC
TACGTTGGCACCGACCTGGTTCAATGAATCTGAGGTGGCTTCTCCGTAGA
TAAAGCAACCCTTACTCGATTCTTTGCCTTCCACTTTCTACTTCCCTTCA
TCGTGGCAGCCCTAGTAATAGTCCACTTACTATTCCTACACGAAACCGGC
TCCAACAATCCAACAGGCATCCCATCAGACCCGGACATAATCCCATTCCA
CCCCTACTACACAATCAAAGATATCCTAGGATTTCTTATTATATTAACAG
CCCTATCAGCCCTAGTTCTATTTAATCCAGACCTCTTAGGAGACCCAGAC
AACTATACACCAGCAAACCCACTCAATACTCCTCCACACATTAAACCAGA
GTGATACTTCCTATTTGCCTACGCAATCTTACGGTCCATCCCAAACAAAC
TGGGCGGAGTCCTAGCCCTAGTCATATCCATCTTAGTCCTAGCAATCGTA
CCCATACTTCACACATCCAAACAACGAAGCATAATATTCCGGCCTCTTAG
CCAATGCCTATTCTGACTACTTGTAGCGACCCTGCTTACATTAACCTGAA
TTGGAGGACAACCAGTCGAATACCCTTACGTGATTATCGGACAAACAGCG
TCCATCCTATATTTCCTAACCATTCTAATTTTTATACCCTTAGTCAGCAT
TATAGAAAATCACCTCCTAAAATGAAGA
>84m_Aj_M
GAAAGACCCACCCCCTCTTTGAAAATCATCAATAACTCATTCGTAGATCT
CCCAGCCCCCTCAAATCTATCCTCATGATGAAACTTTGGTTCTCTCCTAG
GAGTATGCTTAGCCGTACAAATTCTAACAGGATTATTCCTGGCCATACAT
TACACCTCCGACACCGCTACTGCATTCAACTCAGTCACCCATATTTGCCG
AGACGTCAACTACGGATGAATCCTCCGCTATCTCCATGCTAATGGAGCAT
CCATATTCTTTATCTGCCTATACTTTCACGTAGGTCGAGGCTTATACTAC
GGTTCCTATACATACTCAGAAACATGAAACGTTGGCATTATACTTCTATT
TGCCGTAATAGCCACTGCATTCATAGGATATGTCCTACCATGAGGACAAA
TATCCTTCTGAGGAGCAACCGTCATCACCAATCTACTCTCCGCTATCCCC
TACATTGGAACAGACCTAGTACAATGAATCTGAGGTGGCTTCTCCGTAGA
TAAAGCTACCCTAACCCGATTTTTCGCTTTTCATTTCCTACTTCCCTTCA
TCGTATCGGCCCTAGTAACAGTTCACCTCCTATTTCTACACTAAACAGGN
TCTAACAATCCAACAGGCATTCCATCAGACCCAGACATAATTCCATTCCA
CCCCTATTACACTATTAAAGATATTCTAGGATTCCTAACAATGTTGACAG
CCCTATCATCTCTAGTTCTCTTTAACCCAGACCTCTTAGGNNNNNNNNNN
NNNNNNNNNNNNNNNNNNNNNNNNNNNNNNNNNNNNNNNNNNNNNNNNNN
NNNNNNNNNNNNNNNNNNNNNNNNNNNNNNNNNNNNNNNNNNNNNNNNNN
NNNNNNNNNNNNNNNNNNNNNNNNNNNNNNNNNNNNNNNNNNNNNNNNNN
NNNNNNNNNNNNNNNNNNNNNNNNNNNNNNNNNNNNNNNNNNNNNNNNNN
NNNNNNNNNNNNNNNNNNNNNNNNNNNNNNNNNNNNNNNNNNNNNNNNNN
NNNNNNNNNNNNNNNNNNNNNNNNNNNNNNNNNNNNNNNNNNNNNNNNNN
NNNNNNNNNNNNNNNNNNNNNNNNNNNNNNNNNNNNNNNNNNNNNNNNNN
NNNNNNNNNNNNNNNNNNNNNNNNNNNN
>85m_Aj_M
GAAAGACCCACCCCCTCTCCGAAAATCATTAATAACTCACTAGTAGACCT
CCCAGCCCCATCAAGCCTATCATCATGATGAAACTTCGGTTCTCTTCTAG
GAGTCTGCTTATCTGTACAAATCTTGACAGGATTGTTCCTAGCTATACAC
TACACCTCCGACACAGCCACCGCATTTAATTCTGTAACACACATCTGCCG
AGATGTAAACTATGGATGAATCCTCCGCTACCTCCATGCTAATGGAGCAT
CTATATTTTTTATCTGCCTATACCTTCATGTAGGACGAGGCTTATACTAC
GGGTCCTACACATACTCAGAAACATGAAACGTTGGTATTCTCCTCCTATT
TGCCGTAATAGCCACTGCATTTATAGGATATGTATTACCATGAGGACAAA
TATCCTTCTGAGGAGCAACCGTCATCACCAATCTTCTATCTGCCATCCCC
TACGTTGGCACCGACCTGGTTCTATGAATCTGAGGTGGCTTCTCCGTAGA
TAAAGCAACTTTCATTCGATTCTTTGCCTTCCATTTTCTACTCCCCTTCA
TCGTGGCCGCCCTAGTAATAGTCCACTTACTATTCCTACACGAAACCNGN
TCCCACAATCCAACAGGCATTCCATCAGACCCGGACATATTCCCATTCCA
CCCTTACTACACTTTCAAAGACATCTTAGGATTCTTCATTATATTAACAG
CCCTATCAGCCCTAGTCCTATTTAATCCAGACCCCTTAGGAGACCCAGAT
AACTATACACCAGCAAACCCACTTAACACCCCTCCACACATTAAACCGGA
GTGATATTTCCTATTTGCCTACGCAATCCTACGATCCATCCCAAANNNNN
NNNNNNNNNNNNNNNNNNNNNNNNNNNNNNNNNNNNNNNNNNNNNNNNNN
NNNNNNNNNNNNNNNNNNNNNNNNNNNNNNNNNNNNNNNNNNNNNNNNNN
NNNNNNNNNNNNNNNNNNNNNNNNNNNNNNNNNNNNNNNNNNNNNNNNNN
NNNNNNNNNNNNNNNNNNNNNNNNNNNNNNNNNNNNNNNNNNNNNNNNNN
NNNNNNNNNNNNNNNNNNNNNNNNNNNNNNNNNNNNNNNNNNNNNNNNNN
NNNNNNNNNNNNNNNNNNNNNNNNNNNN
>86m_Aj_M
GAAAGACTCATCCCCTCTCCGAAAATCATTAATAACTCACTAGTAGACCT
CCCAGCCCCATCAAGCCTATCATCATGATGAAACTTCGGTTCTCTTCTAG
GAGTCTGCTTATCTGTACAAATCTTGACAGGATTGTTCCTAGCTATACAC
TACACCTCCGACACAGCCACCGCATTTAATTCTGTAACACACATCTGCCG
AGATGTAAACTATGGATGAATCCTCCGCTACCTCCATGCTAATGGAGCAT
CTATATTTTTTATCTGCCTATACCTTCATGTAGGACGAGGCTTATACTAC
GGGTCCTACACATACTCAGAAACATGAAACGTTGGTATTCTCCTCCTATT
TGCCGTAATAGCCACTGCATTTATAGGATATGTATTACCATGAGGACAAA
TATCCTTCTGAGGAGCAACCGTCATCACCAATCTTCTATCTGCCATCCCC
TACGTTGGCACCGACCTGGTTCAATGAATCTGAGGTGGCTTCTCCGTAGA
TAAAGCAACTCTTACTCGATTCTTTGCCTTCCACTTTCTACTCCCCTTCA
TCGTGGCAGCCCTAGTAATAGTCCACTTACTATTCCTACACGAAACCGGC
TCCAACAATCCAACAGGCATCCCATCAGACCCGGACATAATCCCATTCCA
CCCATACTACACAATCAAAGATATCCTAGGATTTCTTACTATATTAACAG
CCCTATCAGCCCTAGTCCTATTTAATCCAGACCTCTTAGGAGACCCAGAC
AACTATACACCAGCAAACCCACTCAATACTCCTCCACATATTAAGCCAGA
GTGATATTTCCTATTTGCCTACGCAATCTTACGGTCCATCCCAAACAAAC
TAGGCGGAGTCCTAGCCCTAGTCATATCCCATCTAGTCCTAGCAATCGTA
CCCATACTCCACACGTCCAAACAACGAAGCATAATATTCCGGCCTCTTAG
CCAATGCCTATTCTGATTACTCGTAGCGACCTTATTGACATTAACCTGAA
TCGGAGGACAACCAGTCGAACACCCTTACGTGATTATCGGACAAACAGCG
TCCATCCTATATTTCTTAACCATTCTAATTTTTATACCCTTAGTCAGCAT
TATAGAAAATCACCTCCTAAAATGAAGA
>87m_Aj_M
GAAAGACTCATCCCCTCTCCGAAAATCATTAATAACTCACTAGTAGACCT
CCCAGCCCCATCAAGCCTATCATCATGATGAAACTTCGGTTCTCTTCTAG
GAGTCTGCTTATCTGTACAAATCTTGACAGGATTGTTCCTAGCTATACAC
TACACTTCCGACACAGCTACCGCATTTAATTCTGTAACACACATCTGCCG
AGATGTAAACTATGGATGAATCCTCCGCTACCTCCATGCTAATGGAGCAT
CTATATTTTTTATCTGCCTATACCTTCATGTAGGACGAGGCTTATACTAC
GGGTCCTACACATACTCAGAAACATGAAACGTTGGTATTCTCCTCCTATT
TGCCGTAATAGCCACTGCATTTATAGGATATGTATTACCATGAGGACAAA
TATCCTTCTGAGGAGCAACCGTCATCACCAATCTTCTATCTGCCATCCCC
TACGTTGGCACCGACCTGGTTCAATGAATCTGAGGTGGCTTCTCCGTAGA
TAAAGCAACTCTTACTCGATTCTTTGCCTTCCACTTTCTACTTCCCTTCA
TCGTGGCAGCCCTAGTAATAGTCCACTTACTATTCCTACATGAAACCGGC
TCCAACAATCCAACAGGCATCCCATCAGACCCGGACATAATCCCATTCCA
CCCATACTACACAATCAAAGATATCCTAGGATTTCTTATTATATTAACAG
CCCTATCAGCCCTAGTCCTATTTAATCCAGACCTCTTAGGAGACCCAGAC
AACTATACACCAGCAAACCCACTCAATACTCCCCCACATATTAAGCCAGA
GTGATATTTCCTATTTGCCTACGCAATCTTACGGTCCATCCCAAACAAAC
TAGGCGGAGTCCTAGCCCTAGTCATATCCATCTTAGTCCTAGCAATCGTA
CCCATACTCCACACGTCCAAACAACGAAGCATAATATTCCGGCCTCTTAG
CCAATGCCTATTCTGACTACTTGTAGCGACCCTGCTTACATTAACCTGAA
TCGGAGGACAACCAGTCGAACACCCTTACGTGATTATCGGACAAACAGCG
TCCATCCTATATTTCTTAACCATTCTAATTTTTATACCCTTAGTCAGCAT
TATAGAAAATCACCTCCTAAAATGAAGA
>90mm_Aj_M
GAAAGACTCATCCTCTCCTTAAAGATCATTAATAACTCACTAGTAGACCT
CCCAGCCCCATCAAGCCTATCATCATGATGAAACTTCGGTTCTCTTCTAG
GAGTCTGCTTATCTGTACAAATCTTGACAGGATTGTTCCTAGCTATACAC
TACACCTCCGACACACCCACCCCATTTAATTCTGTAACACACTTCTGCCG
AGATGTAAACTAGGGATGAATCCCCCCTTACCTCCATGCTAATGGAGCAT
CTATTTTTTTTATCTGCCTATACCTTCATGTAGGACGAGGCTTATACTAC
GGGTCCTATACATACTCAGAAACATGAAACGTTGGTATTCTCCTCCTATT
TGCCGTAATAGCCACTGCATTTATAGGATATGTCCTACCGTGAGGACAAA
TATCCTTCTGAGGAGCAACCGTCATCACCAATCTTCTATCTCCCCTCCCC
TACATTGGCACCGACCTGGTTCAATGAATCTGAGGTGGCTTCTCTGTAGA
TAAAGCAACCCTTATCCGATTCTTTGCCTTCCACTTCCTACTTCCCTTCA
TCGTGGCAGCCCTAGTAATAGTCCACTTCCTATTCCTACACGAAACAGGC
TCCAACAATCCAACAGGCATCCCATCAGACCCGGACATAATCCCATTCCA
CCCCTACTACACAATCAAAGATATCCTAGGATTTTTTANNNNNNNNNNNN
NNNNNNNNNNNNNNNNNNNNNNNNNNNNNNNNNNNNNNNNNNNNNNNNNN
NNNNNNNNNNNNNNNNNNNNNNNNNNNNNNNNNNNNNNNNNNNNNNNNNN
NNNNNNNNNNNNNNNNNNNNNNNNNNNNNNNNNNNNNNNNNNNNNNNNNN
NNNNNNNNNNNNNNNNNNNNNNNNNNNNNNNNNNNNNNNNNNNNNNNNNN
NNNNNNNNNNNNNNNNNNNNNNNNNNNNNNNNNNNNNNNNNNNNNNNNNN
NNNNNNNNNNNNNNNNNNNNNNNNNNNNNNNNNNNNNNNNNNNNNNNNNN
NNNNNNNNNNNNNNNNNNNNNNNNNNNNNNNNNNNNNNNNNNNNNNNNNN
NNNNNNNNNNNNNNNNNNNNNNNNNNNNNNNNNNNNNNNNNNNNNNNNNN
NNNNNNNNNNNNNNNNNNNNNNNNNNNN
>91m_Aj_M
GAAAGACCCACCCCCTCTTTGAAAATCATTAATAACTCACTAGTAGACCT
CCCAGCCCCATCAAGCCTATCATCATGATGAAACTTCGGTTCTCTTCTAG
GAGTCTGCTTATCTGTACAAATCTTGACAGGATTATTCCTAGCTATACAC
TACACCTCCGACACAGCTACCGCATTTAATTCTGTAACACACATCTGCCG
AGATGTAAACTATGGATGAATCCTCCGCTACCTCCATGCTAATGGAGCAT
CTATATTTTTTATCTGCCTATACATTCATGTAGGACGAGGCCTATGCTAC
GGGTCCTACACATATTCAGAAACATGAAACGTTGGTATTCTCCTCCTATT
TGCCGTAATAGCCACTGCATTTATAGGATATGTATTACCATGAGGACAAA
TATCCTTCTGAGGAGCAACCGTCATCACCAATCTTCTATCTGCCATCCCC
TACGTTGGCACCGACCTGGTTCAATGAATCTGAGGTGGCTTCTCCGTAGA
TAAAGCAACTCTTACTCGATTCTTTGCCTTCCACTTTCTACTTCCCTTCA
TCGTGGCAGCCCTAGTAATAGTCCACTTACTATTCCTACACGAAACCGGC
TCCAACAATCCAACAGGCATCCCATCAGACCCGGACATAATCCCATTCCA
CCCATACTACACAATCAAAGATATCCTAGGATTTCTTATTATATTAACAG
CCCTATCAGCCCTAGTCCTATTTAATCCAGACCTCTTAGGAGACCCAGAC
AACTATACACCAGCAAACCCACTCAATACTCCCCCACATATTAAGCCAGA
GTGATATTTCCTATTTGCCTACGCAATCTTACGGTCCATCCCAAACAAAC
TAGGCGGAGTCCTAGCCCTAGTCATATCCATCTTAGTCCTAGCAATCGTA
CCCATACTCCACACGTCCAAACAACGAAGCATAATATTCCGGCCTCTTAG
CCAATGCCTATTCTGACTACTTGTAGCGATCCTATTTACATTAACCTGAA
TCGGAGGACAACCAGTCGAACACCCTTACGTGATTATCGGACAAACAGCG
TCCATCCTATATTTCCTAACCATTCTAATTTTTATACCCTTAGTCAGCAT
TATAGAAAATCACCTCCTAAAATGAAGA
>92m_Aj_M
NNNNNNNNNNNNNNNNNNNNNNNNNNNNNNNNNNNNNNNNNNGTAGATCT
CCCAGCTCCATCAAGCCTATCAGCATGATGAAACTTCCCCTTTCTCTTAG
GAGTCTGCTTATCTGTACAAATCTTGACAGGACTGTTCCTAGCTATACAC
TACACCTCCGACACAGCTACCGCATTTAATTCTGTAACACACATCTGCCG
AGATGTAAACTATGGATGAATCCTCCGCTACCTCCATGCTAATGTAGCAT
CTATATTTTTTATCTGCCTATACCTCCACGTAGGACGAGGCTTATACTAC
GGGTCCTACACATATTCAGAAACAAGAAATGTCGGTATTATCTTTCTATT
TGCCGTAATAGCCACTGCATTTATAGGATATGTATTACCATGAGGACAAA
TATCCTTCTGAGGAGCAACCGTCATCACCAATCTTCTATCTGCCATCCCC
TACGTTGGTACCGACCTGGTTCAATGAATCTGAGGCGGCTTCTCCGTAGA
TAAAGCAACCCTTACTCGATTTTTTGCCTTCTACTTCCTACTTCCCTTCA
TCGTGGCAGCCCTAGTAATAGTCCACTTTCTATTCTTACACGAAACCGGC
TCCAACAATCCAACAGGCATCCCATCAGACCCGGACATAATCTCATTCCA
CCCATACCACACAATCAAAGATACCCCAGGATTTCTTACTATATTAACAG
CCCTATCAGCCCTAGTCCTATTTAATCCAGACCTCTCAGGAGACCCAGAC
AACTATACACCAGCAAACCCACTCAACACTCCTCCACATATTAAACCCGA
GTGATATTTCCTATTTGCCTACGCAATCTTACGATCCATCCCAAACAAAC
TGGGCGGAGTCCTAGCCCTAGTCATATCCATCTTAGTCCTAGCAATCGTA
CCCATACTCCACACGTCTAAACAACGAAGCATAATATTCCGGCCTCTTAG
CCAATGCCTATTCTGACTACTTGTAGCAACCTTATTTACATTAACCTGAA
TCGGAGGACAACCAGTCGAATACCCTTACGTGATTATCGGACAAACAGCG
TCCATCCTATATTTCTTAACCATTCTAATTTTTATACCCTTAGTCAGCAT
TATAGAAAATCACCTCCTAAAATGAAGA
>09son_M
GAAAGACCCACCCCCTCTTTGAAAATTATTAACAACTCATTAGTAGATCT
CCCAGCTCCATCAAGCCTATCAGCATGATGAAACTTCGGCTCTCTTTTAG
GAGTTTGCTTAGCCGTACAAATTTTGACAGGATTATTCCTAGCTATACAC
TATACCTCCGATACAGCCACCGCATTCAACTCCGTAACACATATCTGCCG
AGACGTAAACTACGGATGGGTCCTCCGCTATCTTCACGCCAACGGAGCAT
CCATATTCTTCATCTGCCTATACCTCCACGTAGGACGAGGCCTGTACTAC
GGATCCTATACATATTCAGAAACATGAAATGTCGGCATCCTCCTCCTATT
TGCCGTAATAGCCACTGCATTCATAGGATATGTATTACCATGAGGACAAA
TATCCTTCTGAGGAGCAACCGTCATCACTAACCTCCTATCTGCTATCCCC
TACATTGGTACTGACCTGGTCCAATGGATCTGAGGTGGCTTCTCTGTAGA
TAAGGCAACCCTCACCCGGTTCTTTGCCTTCCACTTCCTACTCCCCTTCA
TCGTAGCAGCCCTAGTAATAGTCCACTTGCTATTCCTGCACGAAACTGGC
TCTAATAACCCAACAGGCATTCCATCAGACCCCGATATGATCCCATTCCA
CCCCTACTATACTATCAAAGACATTCTAGGATTCCTCACTATATTAACAG
CCCTATCAGCTCTAGTTCTATTTAACCCAGATCTCTTAGGAGACCCAGAT
AACTACACACCAGCAAACCCACTTAACACCCCTCCACACATTAAACCGGA
GTGATACTTCCTATTTGCCTACGCAATCCTACGATCCATCCCAAACAAAC
TGGGTGGAGTCCTAGCCCTAGTCATGTCTATTCTAATCCTAGCAATCGTA
CCCATACTTCACACATCTAAACAACGAAGCATAATATTCCGACCCCTTAG
CCAATGCCTGTTCTGATTACTCGTAGCAATCTTATTGACATTAACCTGAA
TCGGAGGACAACCAGTCGAATACCCTTACGTGATTATCGGACAAACAGCG
TCCATCCTATATTTCCTAACCATTCTAATTTTTATACCCTTAGTCAGCAT
TATAGAAAATCACCTCCTAAAATGAAGA
>01_son_F
GAAAGACCCACCCCCTCTTTGAAAATTATTAACAACTCATTAGTAGATCT
CCCAGCTCCATCAAGCCTATCAGCATGATGAAACTTCGGCTCTCTTTTAG
GAGTTTGCTTAGCCGTACAAATTTTGACAGGATTATTCCTAGCTATACAC
TATACCTCCGATACAGCCACCGCATTCAACTCCGTAACACATATCTGCCG
AGACGTAAACTACGGATGGGTCCTCCGCTATCTTCACGCCAACGGAGCAT
CCATATTCTTCATCTGCCTATACCTCCACGTAGGACGAGGCCTGTACTAC
GGATCCTATACATATTCAGAAACATGAAATGTCGGCATCCTCCTCCTATT
TGCCGTAATAGCCACTGCATTCATAGGATATGTATTACCATGAGGACAAA
TATCCTTCTGAGGAGCAACCGTCATCACTAACCTCCTATCTGCTATCCCC
TACATTGGTACCGACCTGGTCCAATGGATCTGAGGTGGCTTCTCTGTAGA
TAAGGTAACCCTCACCCGGTTCTTTGCCTTCCACTTCCTACTCCCCTTCA
TCGTAGCAGCCCTAGTAATAGTCCACTTGCTATTCCTGCACGAAACTGGC
TTTAATAACCCAACAGGCCTTCCATCAGACCCCGATATGATCCCATTCCA
CCCCTACTATACTATCAAAGACATTCTAGGATTCCTCACTATATTAACAG
CCCTATCAGCTCTAGTTCTATTTAACCCAGATCTCTTACGAGACCCAGAT
CACTACACACCAGCTAACCCACTTAACACCCCCCCACACATTAAACCGGA
GTGATACTTCCTATTTGCCTACGCAATCCTACGATCCATCCCAAACAAAC
TGGGTGGAGTCCTAGCCCTAGTCATGTCTATTCTAATCCTAGCAATCGTA
CCCATACTTCACACATCTAAACAACGAAGCATAATATTCCGACCCCTTAG
CCAATGCCTGTTCTGATTACTCGTAGCAATCTTATTGACATTAACCTGAA
TCGGAGGACAACCAGTCGAATACCCTTACGTGATTATCGGACAAACAGCG
TCCATCCTATATTTCCTAACCATTCTAATTTTTATACCCTTAGTCAGCAT
TATAGAAAATCACCTCCTAAAATGAAGA
>17son_M
GAAAGACCCACCCCCTCTTTGAAAATTATTAACAACTCATTAGTAGATCT
CCCAGCTCCATCAAGCCTATCAGCATGATGAAACTTCGGCTCTCTTTTAG
GAGTTTGCTTAGCCGTACAAATTTTGACAGGATTATTCCTAGCTATACAC
TATACCTCCGATACAGCCACCGCATTCAACTCCGTAACACATATCTGCCG
AGACGTAAACTACGGATGGGTCCTCCGCTATCTTCACGCCAACGGAGCAT
CCATATTCTTCATCTGCCTATACCTCCACGTAGGACGAGGCCTGTACTAC
GGATCCTATACATATTCAGAAACATGAAATGTCGGCATCCTCCTCCTATT
TGCCGTAATAGCCACTGCATTCATAGGATATGTATTACCATGAGGACAAA
TATCCTTCTGAGGAGCAACCGTCATCACTAACCTCCTATCTGCTATCCCC
TACATTGGCACTGACCTGGTCCAATGGATCTGAGGTGGCTTCTCTGTAGA
TAAGGCAACCCTCACCCGGTTCTTTGCCTTCCACTTCCTACTCCCCTTCA
TCGTAGCAGCCCTAGTAATAGTCCACTTGCTATTCCTGCACGAAACTGGC
TCTAATAACCCAACAGGCATTCCATCAGACCCCGATATGATCCCATTCCA
CCCCTACTATACTATCAAAGACATTCTAGGATTCCTCACTATATTAACAG
CCCTATCAGCTCTAGTTCTATTTAACCCAGATCTCTTAGGAGACCCAGAT
AACTACACACCAGCAAACCCACTTAACACCCCTCCACACATTAAACCGGA
GTGATACTTCCTATTTGCCTACGCAATCCTACGATCCATCCCAAACAAAC
TGGGTGGAGTCCTAGCCCTAGTCATGTCTATTCTAATCCTAGCAATCGTA
CCCATACTTCACACATCTAAACAACGAAGCATAATATTCCGACCCCTTAG
CCAATGCCTGTTCTGATTACTCGTAGCAATCTTATTGACATTAACCTGAA
TCGGAGGACAACCAGTCGAATACCCTTACGTGATTATCGGACAAACAGCG
TCCATCCTATATTTCCTAACCATTCTAATTTTTATACCCTTAGTCAGCAT
TATAGAAAATCACCTCCTAAAATGAAGA
>02son_M
GAAAGACCCACCCCCTCTTTGAAAATTATTAACAACTCATTAGTAGATCT
CCCAGCTCCATCAAGCCTATCAGCATGATGAAACTTCGGCTCTCTTTTAG
GAGTTTGCTTAGCCGTACAAATTTTGACAGGATTATTCCTAGCTATACAC
TATACCTCCGATACAGCCACCGCATTCAACTCCGTAACACATATCTGCCG
AGACGTAAACTACGGATGGGTCCTCCGCTATCTTCACGCCAACGGAGCAT
CCATATTCTTCATCTGCCTATACCTCCACGTAGGACGAGGCCTGTACTAC
GGATCCTATACATATTCAGAAACATGAAATGTCGGCATCCTCCTCCTATT
TGCCGTAATAGCCACTGCATTCATAGGATATGTATTACCATGAGGACAAA
TATCCTTCTGAGGAGCAACCGTCATCACTAACCTCCTATCTGCTATCCCC
TATATTGGTACTGACCTGGTCCAATGGATCTGAGGTGGCTTCTCTGTAGA
TAAGGCAACCCTCACCCGGTTCTTTGCCTTCCACTTCCTACTCCCCTTCA
TCGTAGCAGCCCTAGTAATAGTCCACTTGCTGTTCCTGCACGAAACTGGC
TCTAATAACCCAACAGGCATTCCATCAGACCCCGATATGATCCCATTCCA
CCCCTACTATACTATCAAAGACATTCTAGGATTCCTCACTATATTAACAG
CCCTATCAGCTCTAGTTCTATTTAACCCAGATCTCTTAGGAGACCCAGAT
AACTACACACCAGCAAACCCACTTAACACCCCTCCACACATTAAACCGGA
GTGATACTTCCTATTTGCCTACGCAATCCTACGATCCATCCCAAACAAAC
TGGGTGGAGTCCTAGCCCTAGTCATGTCAATTCTAATCCTAGCAATCGTA
CCCATACTTCACACATCTAAACAACGAAGCATAATATTCCGACCCCTTAG
CCAATGCCTGTTCTGATTACTCGTAGCAATCTTATTGACATTAACCTGAA
TCGGAGGACAACCAGTCGAATATCCTTACGTGATTATCGGACAAACAGCG
TCCATCCTATATTTCCTAACCATTCTAATTTTTATACCCTTAGTCAGCAT
TATAGAAAATCACCTCCTAAAATGAAGA
>10son_F
GAAAGACCCACCCCCTCTTTGAAAATTATTAACAACTCATTAGTAGATCT
CCCAGCTCCATCAAGCCTATCAGCATGATGAAACTTCGGCTCTCTTTTAG
GAGTTTGCTTAGCCGTACAAATTTTGACAGGATTATTCCTAGCTATACAC
TATACCTCCGATACAGCCACCGCATTCAACTCCGTAACACGTATCTGCCG
AGACGTAAACTGCGGATGGGTCCTCCGCTGTCTTCACGCCAACGGAGCAT
CCATATTCTTCATCTGCCTATACCTCCACGTAGGACGAGGCCTGTACTAC
GGGTCCTATACATATTCAGAAACATGAAATGTCGGCATCCTCCTCCTATT
TGCCGTAATAGCCACTGCATTCATAGGATATGTATTACCATGAGGACAAA
TATCCTTCTGAGGAGCAACCGTCATCACTAACCTCCTATCTGCTATCCCC
TACATTGGTACTGTCCTGGTCCAATGGATCTGAGGTGGCTTCTCTGTAGA
TAAGGCAACCCTCACCCGGTTCTTTGCCTTCCACTTCCTACTCCCCTTCA
TCGTAGCAGCCCTAGTAATAGTCCACTTGCTATTCCTGCACGAAACTGGC
TCTAATAACCCAACAGGCATTCCATCAGACCCCGATATGATCCCATTCCA
CCCCTACTATACTATCAAAGACATTCTAGGATTCCTCACTATATTAACAG
CCCTATCAGCTCTAGTTCTATTTAACCCAGATCTCTTAGGAGACCCAGAT
AACTACACACCAGCAAACCCACTTAACACCCCTCCACACATTAAACCGGA
GTGATACTTCCTATTTGCCTACGCAATCCTACGATCCATCCCAAACAAAC
TGGGTGGAGTCCTAGCCCTAGTCATGTCTATTCTAATCCTAGCAATCGTA
CCCATACTTCACACATCTAAACAACGAAGCATAATATTCCGACCCCTTAG
CCAATGCCTGTTCTGATTACTCGTAGCAATCTTATTGACATTAACCTGAA
TCGGAGGACAACCAGTCGAATACCCTTACGTGATTATCGGACAAACAGCG
TCCATCCTATATTTCCTAACCATTCTAATTTTTATACCCTTAGTCAGCAT
TATAGAAAATCACCTCCTAAAATGAAGA
>18son_F
GAAAGACCCACCCCCTCTTTGAAAATTATTAACAACTCATTAGTAGATCT
CCCAGCTCCATCAAGCCTATCAGCATGATGAAACTTCGGCTCTCTTTTAG
GAGTTTGCTTAGCCGTACAAATTTTGACAGGATTATTCCTAGCTATACAC
TATACCTCCGATACAGCCACCGCATTCAACTCCGTAACACATATCTGCCG
AGACGTAAACTACGGATGGGTCCTCCGCTATCTTCACGCCAACGGAGCAT
CCATATTCTTCATCTGCCTATACCTCCACGTAGGACGAGGCCTGTACTAC
GGATCCTATACATATTCAGAAACATGAAATGTCGGCATCCTCCTCCTATT
TGCCGTAATAGCCACTGCATTCATAGGATATGTATTACCATGAGGACAAA
TATCCTTCTGAGGAGCAACCGTCATCACTAACCTCCTATCTGCTATCCCC
TACATTGGTACTGACCTGGTCCAATGGATCTGAGGTGGCTTCTCTGTAGA
TAAGGCAACCCTCACCCGGTTCTTTGCCTTCCACTTCCTACTCCCCTTCA
TCGTAGCAGCCCTAGTAATAGTCCACTTGCTATTCCTGCACGAAACTGGC
TCTAATAACCCAACAGGCATTCCATCAGACCCCGATATGATCCCATTCCA
CCCCTACTATACTATCAAAGACATTCTAGGATTCCTCACTATATTAACAG
CCCTATCAGCTCTAGTTCTATTTAACCCAGATCTCTTAGGAGACCCAGAT
AACTACACACCAGCAAACCCACTTAACACCCCTCCACACATTAAACCGGA
GTGATACTTCCTATTTGCCTACGCAATCTTACGATCCATCCCAAACAAAC
TGGGTGGAGTCCTAGCCCTAGTCATGTCTATTCTAATCCTAGCAATCGTA
CCCATACTTCACACATCTAAACAACGAAGCATAATATTCCGACCCCTTAG
CCAATGCCTGTTCTGATTACTCGTAGCAATCTTATTGACATTAACCTGAA
TCGGAGGACAACCAGTCGAATACCCTTACGTGATTATCGGACAAACAGCG
TCCATCCTATATTTCCTAACCATTCTAATTTTTATACCCTTAGTCAGCAT
TATAGAAAATCACCTCCTAAAATGAAGA
>03son_F
GAAAGACCCACCCCCTCTTTGAAAATTATTAACAACTCATTAGTAGATCT
CCCAGCTCCATCAAGCCTATCAGCATGATGAAACTTCGGCTCTCTTTTAG
GAGTTTGCTTAGCCGTACAAATTTTGACAGGATTATTCCTAGCTATACAC
TATACCTCCGATACAGCCACCGCATTCAACTCCGTAACACATATCTGCCG
AGACGTAAACTACGGATGGGTCCTCCGCTATCTTCACGCCAACGGAGCAT
CCATATTCTTCATCTGCCTATACCTCCACGTAGGACGAGGCCTGTACTAC
GGATCCTATACATATTCAGAAACATGAAATGTCGGCATCCTCCTCCTATT
TGCCGTAATAGCCACTGCATTCATAGGATATGTATTACCATGAGGACAAA
TATCCTTCTGAGGAGCAACCGTCATCACTAACCTCCTATCTGCTATCCCC
TACATTGGTACTGACCTGGTCCAATGGATCTGAGGTGGCTTCTCTGTAGA
TAAGGCAACCCTCACCCGGTTCTTTGCCTTCCACTTCCTACTCCCCTTCA
TCGTAGCAGCCCTAGTAATAGTCCACTTGCTATTCCTGCACGAAACTGGC
TCTAATAACCCAACAGGCATTCCATCAGACCCCGATATGATCCCATTCCA
CCCCTACTATACTATCAAAGACATTCTAGGATTCCTCACTATATTAACAG
CCCTATCAGCTCTAGTTCTATTTAACCCAGATCTCTTAGGAGACCCAGAT
AACTACACACCAGCAAACCCACTTAACACCCCTCCACACATTAAACCGGA
GTGATACTTCCTATTTGCCTACGCAATCCTACGATCCATCCCAAACAAAC
TGGGTGGAGTCCTAGCCCTAGTCATGTCTATTCTAATCCTAGCAATCGTA
CCCATACTTCACACATCTAAACAACGAAGCATAATATTCCGACCCCTTAG
CCAATGCCTGTTCTGATTACTCGTAGCAATCTTATTGACATTAACCTGAA
TCGGAGGACAACCAGTCGAATACCCTTACGTGATTATCGGACAAACAGCG
TCCATCCTATATTTCCTAACCATTCTAATTTTTATACCCTTAGTCAGCAT
TATAGAAAATCACCTCCTAAAATGAAGA
>11son_M
GAAAGACCCACCCCCTCTTTGAAAATTATTAACAACTCATTAGTAGATCT
CCCAGCTCCATCAAGCCTATCAGCATGATGAAACTTCGGCTCTCTTTTAG
GAGTTTGCTTAGCCGTACAAATTTTGACAGGATTATTCCTAGCTATACAC
TATACCTCCGATACAGCCACCGCATTCAACTCCGTAACACATATCTGCCG
AGACGTAAAATACGGATGGGTCCTCCGCTATCTTCACGACAACGGAGCAT
CCATATTCTTCATCTGCCTATACCTCCACGTAGGAAGAGGCCTGTACTAC
GGATCCTATACATATTCAGAAACATGAAATGTCGGCATCCTCCTCCTATT
TGCCGTAATAGCCACTGCATTCATAGGATATGTATTACCATGAGGACAAA
TATCCTTCTGAGGAGCAACCGTCATCACTAACCTCCTATCTGCTATCCCC
TACATTGGTACTGACCTGGTCCAATGGATCTGAGGTGGCTTCTCTGTAGA
TAAGGCAACCCTCACCCGGTTCTTTGCCTTCCACTTCCTACTCCCCTTCA
TCGTAGCAGCCCTAGTAATAGTCCACTTGCTATTCCTGCACGAAACTGGC
TCTAATAACCCAACAGGCATTCCATCAGACCCCGATATGATCCCATTCCA
CCCCTACTATACTATCAAAGACATTCTAGGATTCCTCACTATATTAACAG
CCCTATCAGCTCTAGTTCTATTTAACCCAGATCTCTTAGGAGACCCAGAT
AACTACACACCAGCAAACCCACTTAACACCCCTCCACACATTAAACCGGA
GTGATACTTCCTATTTGCCTACGCAATCCTACGATCCATCCCAAACAAAC
TGGGTGGAGTCCTAGCCCTAGTCATGTCTATTCTAATCCTAGCAATCGTA
CCCATACTTCACACATCTAAACAACGAAGCATAATATTCCGACCCCTTAG
CCAATGCCTGTTCTGATTACTCGTAGCAATCTTATTGACATTAACCTGAA
TCGGAGGACAACCAGTCGAATACCCTTACGTGATTATCGGACAAACAGCG
TCCATCCTATATTTCCTAACCATTCTAATTTTTATACCCTTAGTCAGCAT
TATAGAAAATCACCTCCTAAAATGAAGA
>04son_F
GAAAGACCCACCCCCTCTTTGAAAATTATTAACAACTCATTAGTAGATCT
CCCAGCTCCATCAAGCCTATCAGCATGATGAAACTTCGGCTCTCTTTTAG
GAGTTTGCTTAGCCGTACAAATTTTGACAGGATTATTCCTAGCTATACAC
TATACCTCCGATACAGCCACCGCATTCAACTCCGTAACACATATCTGCCG
AGACGTAAACTACGGATGGGTCCTCCGCTATCTTCACGCCAACGGAGCAT
CCATATTCTTCATCTGCCTATACCTCCACGTAGGACGAGGCCTGTACTAC
GGATCCTATACATATTCAGAAACATGAAATGTCGGCATCCTCCTCCTATT
TGCCGTAATAGCCACTGCATTCATAGGATATGTATTACCATGAGGACAAA
TATCCTTCTGAGGAGCAACCGTCATCACTAACCTCCTATCTGCTATCCCC
TACATTGGTACTGACCTGGTCCAATGGATCTGAGGTGGCTTCTCTGTAGA
TAAGGCAACCCTCACCCGGTTCTTTGCCTTCCACTTCCTACTCCCCTTCA
TCGTAGCAGCCCTAGTAATAGTCCACTTGCTATTCCTGCACGAAACTGGC
TCTAATAACCCAACAGGCATTCCATCAGACCCCGATATGATCCCATTCCA
CCCCTACTATACTATCAAAGACATTCTAGGATTCCTCACTATATTAACAG
CCCTATCAGCTCTAGTTCTATTTAACCCAGATCTCTTAGGAGACCCAGAT
AACTACACACCAGCAAACCCACTTAACACCCCTCCACACATTAAACCGGA
GTGATACTTCCTATTTGCCTACGCAATCCTACGATCCATCCCAAACAAAC
TGGGTGGAGTCCTAGCCCTAGTCATGTCTATTCTAATCCTAGCAATCGTA
CCCATACTTCACACATCTAAACAACGAAGCATAATATTCCGACCCCTTAG
CCAATGCCTGTTCTGATTACTCGTAGCAATCTTATTGACATTAACCTGAA
TCGGAGGACAACCAGTCGAATACCCTTACGTGATTATCGGACAAACAGCG
TCCATCCTATATTTCCTAACCATTCTAATTTTTATACCCTTAGTCAGCAT
TATAGAAAATCACCTCCTAAAATGAAGA
>12son_F
GAAAGACCCACCCCCTCTTTGAAAATTATTAACAACTCATTAGTAGATCT
CCCAGCTCCATCAAGCCTATCAGCATGATGAAACTTCGGCTCTCTTTTAG
GAGTTTGCTTAGCCGTACAAATTTTGACAGGATTATTCCTAGCTATACAC
TATACCTCCGATACAGCCACCGCATTCAACTCCGTAACACATATCTGCCG
AGACGTAAACTACGGATGGGTCCTCCGCTATCTTCACGCCAACGGAGCAT
CCATATTCTTCATCTGCCTATACCTCCACGTAGGACGAGGCCTGTACTAC
GGATCCTATACATATTCAGAAACATGAAATGTCGGCATCCTCCTCCTATT
TGCCGTAATAGCCACTGCATTCATAGGATATGTATTACCATGAGGACAAA
TATCCTTCTGAGGAGCAACCGTCATCACTAACCTCCTATCTGCTATCCCC
TACATTGGTACTGACCTGGTCCAATGGATCTGAGGTGGCTTCTCTGTAGA
TAAGGCAACCCTCACCCGGTTCTTTGCCTTCCACTTCCTACTCCCCTTCA
TCGTAGCAGCCCTAGTAATAGTCCACTTGCTATTCCTGCACGAAACTGGC
TCTAATAACCCAACAGGCATTCCATCAGACCCCGATATGATCCCATTCCA
CCCCTACTATACTATCAAAGACATTCTAGGATTCCTCACTATATTAACAG
CCCTATCAGCTCTAGTTCTATTTAACCCAGATCTCTTAGGAGACCCAGAT
AACTACACACCAGCAAACCCACTTAACACCCCTCCACACATTAAACCGGA
GTGATACTTCCTATTTGCCTACGCAATCCTACGATCCATCCCAAACAAAC
TGGGTGGAGTCCTAGCCCTAGTCATGTCTATTCTAATCCTAGCAATCGTA
CCCATACTTCACACATCTAAACAACGAAGCATAATATTCCGACCCCTTAG
CCAATGCCTGTTCTGATTACTCGTAGCAATCTTATTGACATTAACCTGAA
TCGGAGGACAACCAGTCGAATACCCTTACGTGATTATCGGACAAACAGCG
TCCATCCTATATTTCCTAACCATTCTAATTTTTATACCCTTAGTCAGCAT
TATAGAAAATCACCTCCTAAAATGAAGA
>05son_F
GAAAGACCCACCCCCTCTTTGAAAATTATTAACAACTCATTAGTAGATCT
CCCAGCTCCATCAAGCCTATGAGCATGATGAAACTTCGGCTCTCTTTTAG
GAGTTTGCTTAGCCGTACAAATTTTGACAGGATTATTCCTAGCTATACAC
TGTACCTCCGATAGAGCCACCGCATTCAACTCCGTAACACATATCTGCCG
AGACGTAAACTACGGATGGGTCCTCCGCTATCTTCACGCGAACGGAGGAT
CCATATTCTTCATCTGCCTATACCTCCACGTGGGACGAGGCCTGTACTAC
GGATCCTATACATATTCAGAAACATGAAATGTCGGCATCCTCCTCCTATT
TGCCGTAATAGCCACTGCATTTATAGGATATGTATTACCATGAGGACAAA
TATCCTTCTGAGGAGCAACCGTCATCACTAACCTCCTATCTGCTATCCCC
TACATTGGTACTGACCTGGTCCAATGGATCTGAGGTGGCTTCTCTGTAGA
TAAGGCAACCCTCACCCGGTTCTTTGCCTTCCACTTCCTACTCCCCTTCA
TCGTAGCAGCCCTAGTAATAGTCCACTTGCTATTCGTGCACGAAACTGGC
TCTAATAACCCAACGGGCATTCCATCAGACCCCGATATAATCCCATTCCA
CCCCTACTATACTATCAAAGACATTCTAGGATTCCTCACTATATTAACAG
CCCTATCAGCTCTAGTTCTATTTAACCCAGATCTCTTAGGAGACCCAGAT
AACTACACACCAGCAAACCCACTTAACACCCCTCCACACATTAAACCGGA
GTGATACTTCCTATTTGCCTACGCAATCCTACGATCCATCCCAAACAAAC
TGGGTGGAGTCCTAGCCCTAGTCATGTCTATTCTAATCCTAGCAATCGTA
CCCATACTTCACACATCTAAACAACGAAGCATAATATTCCGACCCCTTAG
CCAATGCCTGTTCTGATTACTCGTAGCAATCTTATTGACATTAACCTGAA
TCGGAGGACAACCAGTCGAATACCCTTACGTGATTATCGGACAAACAGCG
TCCATCCTATATTTCCTAACCATTCTAATTTTTATACCCTTAGTCAGCAT
TATAGAAAATCACCTCCTAAAATGAAGA
>13son_M
GAAAGACCCACCCCCTCTTTGAAAATTATTAACAACTCATTAGTAGATCT
CCCAGCTCCATCAAGCCTATCAGCATGATGAAACTTCGGCTCTCTTTTAG
GAGTTTGCTTAGCCGTACAAATTTTGACAGGATTATTCCTAGCTATACAC
TATACCTCCGATACAGCCACCGCATTCAACTCCGTAACACATATCTGCCG
AGACGTAAACTACGGATGGGTCCTCCGCTATCTTCACGCCAACGGAGCAT
CCATATTCTTCATCTGCCTATACCTTCACGTAGGACGAGGCCTGTACTAC
GGATCCTATACATATTCAGAAACATGAAATGTCGGCATCCTCCTCCTATT
TGCCGTAATAGCCACTGCATTCATAGGATATGTATTACCATGAGGACAAA
TATCCTTCTGAGGAGCAACCGTCATCACTAACCTCCTATCTGCTATCCCC
TACATTGGTACTGACCTGGTCCAATGGATCTGAGGTGGCTTCTCTGTAGA
TAAGGCAACCCTCACCCGGTTCTTTGCCTTCCACTTCCTACTCCCCTTCA
TCGTAGCAGCCCTAGTAATAGTCCACTTGCTGTTCCTGCACGAAACTGGC
TCTAATAACCCAACAGGCATTCCATCAGACCCCGATATGATCCCATTCCA
CCCCTACTATACTATCAAAGACATTCTAGGATTCCTCACTATATTAACAG
CCCTATCAGCTCTAGTTCTATTTAACCCAGATCTCTTAGGAGACCCAGAT
AACTACACACCAGCAAACCCACTTAACACCCCTCCACACATTAAACCGGA
GTGATACTTCCTATTTGCCTACGCAATCCTACGATCCATCCCAAACAAAC
TGGGTGGAGTCCTAGCCCTAGTCATGTCAATTCTAATCCTAGCAATCGTA
CCCATACTTCACACATCTAAACAACGAAGCATAATATTCCGACCCCTTAG
CCAATGCCTGTTCTGATTACTCGTAGCAATCTTATTGACATTAACCTGAA
TCGGAGGACAACCAGTCGAATATCCTTACGTGATTATCGGACAAACAGCG
TCCATCCTATATTTCCTAACCATTCTAATTTTTATACCCTTAGTCAGCAT
TATAGAAAATCACCTCCTAAAATGAAGA
>06son_F
GAAAGACCCACCCCCTCTTTGAAAATTATTAACAACTCATTAGTAGATCT
CCCAGCTCCATCAAGCCTATCAGCATGATGAAACTTCGGCTCTCTTTTAG
GAGTTTGCTTAGCCGTACAAATTTTGACAGGATTATTCCTAGCTATACAC
TATACCTCCGATACAGCCACCGCATTCAACTCCGTAACACAGATCTGCCG
AGACGTAAACTACGGAGGGGTCCTCCGCTATCTTCACGCCAACGAAGCAT
CCATATTCTTCATCGGCCTAGACCTCCACGTAGGACGAGGCCTGTACTAC
GGATCCTATACATATTCAGAAACATGAAATGTCGGCATCCTCCTCCTATT
TGCCGTAATAGCCACTGCATTCATAGGATATGTATTACCATGAGGACAAA
TATCCTTTTGAGGAGCAACCGTCATCACTAACCTCCTATCTGCTATCCCC
TACATTGGTACTGACCTGGTCCAATGGATCTGAGGTGGCTTCTCTGTAGA
TAAGGCAACCCTCACCCGGTTCTTTGCCTTCCACTTCCTACTCCCCTTCA
TCGTAGCAGCCCTAGTAATAGTCCACTTGCTATTCCTGCACGAAACTGGC
TCTAATAACCCAACAGGCATTCCATCAGACCCCGATATGATCCCATTCCA
CCCCTACTATACTATCAAAGACATTCTAGGATTCCTCACTATATTAACAG
CCCTATCAGCTCTAGTTCTATTTAACCCAGATCTCTTAGGAGACCCAGAT
AACTACACACCAGCAAACCCACTTAACACCCCTCCACACATTAAACCGGA
GTGATACTTCCTATTTGCCTACGCAATCCTACGATCCATCCCAAACAAAC
TGGGTGGAGTCCTAGCCCTAGTTATGTCTATTCTAATCCTAGCAATCGTA
CCCATACTTCACACATCTAAACAACGAAGCATAATATTCCGACCCCTTAG
CCAATGCCTGTTCTGATTACTCGTAGCAATCTTATTGACATTAACCTGAA
TCGGAGGACAACCAGTCGAATACCCTTACGTGATTATCGGACAAACAGCG
TCCATCCTATATTTCCTAACCATTCTAATTTTTATACCCTTAGTCAGCAT
TATAGAAAATCACCTCCTAAAATGAAGA
>14son_F
GAAAGACCCACCCCCTCTTTGAAAATTATTAACAACTCATTAGTAGATCT
CCCAGCTCCATCAAGCCTATCAGCATGATGAAACTTCGGCTCTCTTTTAG
GAGTTTGCTTAGCCGTACAAATTTTGACAGGATTATTCCTAGCTATACAC
TATACCTCCGATACAGCCACCGCATTCAACTCCGTAACACATATCTGCCG
AGACGTAAACTACGGATGGGTCCTCCGCTATCTTCACGCCAACGGAGCAT
CCATATTCTTCATCTGCCTATACCTCCACGTAGGACGAGGCCTGTACTAC
GGATCCTATACATATTCAGAAACATGAAATGTCGGCATCCTCCTCCTATT
TGCCGTAATAGCCACTGCATTCATAGGATATGTATTACCATGAGGACAAA
TATCCTTCTGAGGAGCAACCGTCATCACTAACCTCCTATCTGCTATCCCC
TACATTGGTACTGACCTGGTCCAATGGATCTGAGGTGGCTTCTCTGTAGA
TAAGGCAACCCTCACCCGGTTCTTTGCCTTCCACTTCCTACTCCCCTTCA
TCGTAGCAGCCCTAGTAATAGTCCACTTGCTATTCCTGCACGAAACTGGC
TCTAATAACCCAACAGGCATTCCATCAGACCCCGATATGATCCCATTCCA
CCCCTACTATACTATCAAAGACATTCTAGGATTCCTCACTATATTAACAG
CCCTATCAGCTCTAGTTCTATTTAACCCAGATCTCTTAGGAGACCCAGAT
AACTACACACCAGCAAACCCACTTAACACCCCTCCACACATTAAACCGGA
GTGATACTTCCTATTTGCCTACGCAATCCTACGATCCATCCCAAACAAAC
TGGGTGGAGTCCTAGCCCTAGTCATGTCTATTCTAATCCTAGCAATCGTA
CCCATACTTCACACATCTAAACAACGAAGCATAATATTCCGACCCCTTAG
CCAATGCCTGTTCTGATTACTCGTAGCAATCTTATTGACATTAACCTGAA
TCGGAGGACAACCAGTCGAATACCCTTACGTGATTATCGGACAAACAGCG
TCCATCCTATATTTCCTAACCATTCTAATTTTTATACCCTTAGTCAGCAT
TATAGAAAATCACCTCCTAAAATGAAGA
>07son_M
GAAAGACCCACCCCCTCTTTGAAAATTATTAACAACTCATTAGTAGATCT
CCCAGCTCCATCAAGCCTATCAGCATGATGAAACTTCGGCTCTCTTTTAG
GAGTTTGCTTAGCCGTACAAATTTTGACAGGATTATTCCTAGCTATACAC
TATACCTCCGATACAGCCACCGCATTCAACTCCGTAACACATATCTGCCG
AGACGTAAACTACGGATGGGTCCTCCGCTATCTTCACGCCAACGGAGCAT
CCATATTCTTCATCTGCCTATACCTCCACGTAGGACGAGGCCTGTACTAC
GGATCCTATACATATTCAGAAACATGAAATGTCGGCATCCTCCTCCTATT
TGCCGTAATAGCCACTGCATTCATAGGATATGTATTACCATGAGGACAAA
TATCCTTCTGAGGAGCAACCGTCATCACTAACCTCCTATCTGCTATCCCC
TACATTGGTACCGACCTGGTCCAATGGATCTGAGGTGGCTTCTCTGTAGA
TAAGGCAACCCTCACCCGGTTCTTTGCCTTCCACTTCCTACTCCCCTTCA
TCGTAGCAGCCCTAGTAATAGTCCACTTGCTATTCCTGCACGAAACTGGC
TCTAATAACCCAACAGGCATTCCATCAGACCCCGATATGATCCCATTCCA
CCCCTACTATACTATCAAAGACATTCTAGGATTCCTCACTATATTAACAG
CCCTATCAGCTCTAGTTCTATTTAACCCAGATCTCTTAGGAGACCCAGAT
AACTACACACCAGCAAACCCACTTAACACCCCTCCACACATTAAACCGGA
GTGATACTTCCTATTTGCCTACGCAATCCTACGATCCATCCCAAACAAAC
TGGGTGGAGTCCTAGCCCTAGTCATGTCTATTCTAATCCTAGCAATCGTA
CCCATACTTCACACATCTAAACAACGAAGCATAATATTCCGACCCCTTAG
CCAATGCCTGTTCTGATTACTCGTAGCAATCTTATTGACATTAACCTGAA
TCGGAGGACAACCAGTCGAATACCCTTACGTGATTATCGGACAAACAGCG
TCCATCCTATATTTCCTAACCATTCTAATTTTTATACCCTTAGTCAGCAT
TATAGAAAATCACCTCCTAAAATGAAGA
>15son_F
GAAAGACCCACCCCCTCTTTGAAAATTATTAACAACTCAGTAGTAGATCT
CCCAGCTCCATCAAGCCTATCAGCATGATGAAACTTCGGCTCTCTTTTAG
GAGTTTGCTTAGCCGGACAAATTTTGACAGGATTATTCCTAGCTATACAC
TATACCTCCGATACAGCCACCGCATTCAACTCCGTAACACATATCTGCCG
AGACGTAAACTACGGAAGGGTCCTCCGCTATCTTCACGCCTACGAAGCAT
CCATATTCTTCATCGGCCTATACCTCCACGTAGGACGAGGCCTGTACTAC
GGATCCTATACATATTCAGAAACATGAAATGTCGGCATCCTCCTCCTATT
TGCCGTAATAGCCACTGCATTCATAGGATATGTATTACCATGAGGACAAA
TATCCTTCTGAGGAGCAACCGTCATCACTAACCTCCTATCTGCTATCCCC
TACATTGGTACTGACCTGGTCCAATGGATCTGAGGTGGCTTCTCTGTAGA
TAAGGCAACCCTCACCCGGTTCTTTGCCTTCCACTTCCTACTCCCCTTCA
TCGTAGCAGCCCTAGTAATAGTCCACTTGCTATTCCTGCACGAAACTGGC
TCTAATAACCCAACAGGCATTCCATCAGACCCCGATATGATCCCATTCCA
CCCCTACTATACTATCAAAGACATTCTAGGATTCCTCACTATATTAACAG
CCCTATCAGCTCTAGTTCTATTTAACCCAGATCTCTTAGGAGACCCAGAT
AACTACACACCAGCAAACCCACTTAACACCCCTCCACACATTAAACCGGA
GTGATACTTCCTATTTGCCTACGCAATCCTACGATCCATCCCAAACAAAC
TGGGTGGAGTCCTAGCCCTAGTCATGTCTATTCTAATCCTAGCAATCGTA
CCCATACTTCACACATCTAAACAACGAAGCATAATATTCCGACCCCTTAG
CCAATGCCTGTTCTGATTACTCGTAGCAATCTTATTGACATTAACCTGAA
TCGGAGGACAACCAGTCGAATACCCTTACGTGATTATCGGACAAACAGCG
TCCATCCTATATTTCCTAACCATTCTAATTTTTATACCCTTAGTCAGCAT
TATAGAAAATCACCTCCTAAAATGAAGA
>08son_F
GAAAGACCCACCCCCTCTTTGAAAATTATTAACAACTCATTAGTAGATCT
CCCAGCTCCATCAAGCCTATCAGCATGATGAAACTTCGGCTCTCTTTTAG
GAGTTTGCTTAGCCGTACAAATTTTGACAGGATTATTCCTAGCTATACAC
TATACCTCCGATACAGCCACCGCATTCAACTCCGTAACACATATCTGCCG
AGACGTAAACTACGGATGGGTCCTCCGCTATCTTCACGCCAACGGAGCAT
CCATATTCTTCATCTGCCTATACCTCCACGTAGGACGAGGCCTGTACTAC
GGATCCTATACATATTCAGAAACATGAAATGTCGGCATCCTCCTCCTATT
TGCCGTAATAGCCACTGCATTCATAGGATATGTATTACCATGAGGACAAA
TATCCTTCTGAGGAGCAACCGTCATCACTAACCTCCTATCTGCTATCCCC
TACATTGGTACTGACCTGGTCCAATGGATCTGAGGTGGCTTCTCTGTAGA
TAAGGCAACCCTCACCCGGTTCTTTGCCTTCCACTTCCTACTCCCCTTCA
TCGTAGCAGCCCTAGTAATAGTCCACTTGCTATTCCTGCACGAAACTGGC
TCTAATAACCCAACAGGCATTCCATCAGACCCCGATATGATCCCATTCCA
CCCCTACTATACTATCAAAGACATTCTAGGATTCCTCACTATATTAACAG
CCCTATCAGCTCTAGTTCTATTTAACCCAGATCTCTTAGGAGACCCAGAT
AACTACACACCAGCAAACCCACTTAACACCCCTCCACACATTAAACCGGA
GTGATACTTCCTATTTGCCTACGCAATCCTACGATCCATCCCAAACAAAC
TGGGTGGAGTCCTAGCCCTAGTCATGTCTATTCTAATCCTAGCAATCGTA
CCCATACTTCACACATCTAAACAACGAAGCATAATATTCCGACCCCTTAG
CCAATGCCTGTTCTGATTACTCGTAGCAATCTTATTGACATTAACCTGAA
TCGGAGGACAACCAGTCGAATACCCTTACGTGATTATCGGACAAACAGCG
TCCATCCTATATTTCCTAACCATTCTAATTTTTATACCCTTAGTCAGCAT
TATAGAAAATCACCTCCTAAAATGAAGA
>16son_F
GAAAGACCCACCCCCTCTTTGAAAATTATTAACAACTCATTAGTAGATCT
CCCAGCTCCATCAAGCCTATCAGCATGATGAAACTTCGGCTCTCTTTTAG
GAGTTTGCTTAGCCGTACAAATTTTGACAGGATTATTCCTAGCTATACAC
TATACCTCCGATACAGCCACCGCATTCAACTCCGTAACACATATCTGCCG
AGACGAAAACTACGGAAGGGTCCTCCGCTATCTTCATGCCAACGGAACAT
CCATATTCTTCATCTGCCTATACCTCCACGTAGGACGAGGCCTGTACTAC
GGATCCTATACATATTCAGAAACATGAAATGTCGGCATCCTCCTCCTATT
TGCCGTAATAGCCACTGCATTCATAGGATATGTATTACCATGAGGACAAA
TATCCTTCTGAGGAGCAACCGTCATCACTAACCTCCTATCTGCTATCCCC
TACATTGGTACTGACCTGGTCCAATGGATCTGAGGTGGCTTCTCTGTAGA
TAAGGCAACCCTCACCCGGTTCTTTGCCTTCCACTTCCTACTCCCCTTCA
TCGTAGCAGCCCTAGTAATAGTCCACTTGCTATTCCTGCACGAAACTGGC
TCTAATAACCCAACAGGCATTCCATCAGACCCCGATATGATCCCATTCCA
CCCCTACTATACTATCAAAGACATTCTAGGATTCCTCACTATATTAACAG
CCCTATCAGCTCTAGTTCTATTTAACCCAGATCTCTTAGGAGACCCAGAT
AACTACACACCAGCAAACCCACTTAACACCCCTCCACACATTAAACCGGA
GTGATACTTCCTATTTGCCTACGCAATCCTACGATCCATCCCAAACAAAC
TGGGTGGAGTCCTAGCCCTAGTCATGTCTATTCTAATCCTAGCAATCGTA
CCCATACTTCACACATCTAAACAACGAAGCATAATATTCCGACCCCTTAG
CCAATGCCTGTTCTGATTACTCGTAGCAATCTTATTGACATTAACCTGAA
TCGGAGGACAACCAGTCGAATACCCTTACGTGATTATCGGACAAACAGCG
TCCATCCTATATTTCCTAACCATTCTAATTTTTATACCCTTAGTCAGCAT
TATAGAAAATCACCTCCTAAAATGAAGA
>37mm_Tic_F
GAAAGACCCACCCCCTCTTTGAAAATTATTAACAACTCATTAGTAGATCT
CCCAGCTCCATCAAGCCTATCAGCATGATGAAACTTCGGCTCTCTTTTAG
GAGTTTGCTTAGCCGTACAAATTTTGACAGGATTATTCCTAGCTATACAC
TATACCTCCGATACAGCCACCGCATTCAACTCCGTAACACATATCTGCCG
AGACGTAAACTACGGATGGGTCCTCCGCTATCTTCACGCCAACGGAGCAT
CCATATTCTTCATCTGCCTATACCTCCACGTAGGACGAGGCCTGTACTAC
GGATCCTATACATATTCAGAAACATGAAATGTCGGCATCCTCCTCCTATT
TGCCGTAATAGCCACTGCATTCATAGGATATGTATTACCATGAGGACAAA
TATCCTTCTGAGGAGCAACCGTCATCACTAACCTCCTATCTGCTATCCCC
TACATTGGTACTGACCTGGTCCAATGGATCTGAGGTGGCTTCTCTGTAGA
TAAGGCAACCCTCACCCGGTTCTTTGCCTTCCACTTCCTACTCCCCTTCA
TCGTAGCAGCCCTAGTAATAGTCCACTTGCTATTCCTGCACGAAACTGGC
TCTAATAACCCAACAGGCATTCCATCAGACCCCGATATCATCCCATTCCA
CCCCTACTATACTATCAAAGACATTCTAGGATTCCTCACTATATTAACAG
CCCTATCAGCTCTAGTTCTATTTAACCCAGATCTCTTAGGAGACCCAGAT
AACTACACACCAGCAAACCCACTTAACACCCCTCCACACATTAAACCGGA
GTGATACTTCCTATTTGCCTACGCAATCCTACGATCCATCCCAAACAAAC
TGGGTGGAGTCCTAGCCCTAGTCATGTCTATTCTAATCCTAGCAATCGTA
CCCATACTTCACACATCTAAACAACGAAGCATAATATTCCGACCCCTTAG
CCAATGCCTGTTCTGATTACTCGTAGCAATCTTATTGACATTAACCTGAA
TCGGAGGACAACCAGTCGAATACCCTTACGTGATTATCGGACAAACAGCG
TCCATCCTATATTTCCTAACCATTCTAATTTTTATACCCTTAGTCAGCAT
TATAGAAAATCACCTCCTAAAATGAAGA
>36mm_Tic_F
GAAAGACCCACCCCCTCTTTGAAAATTATTAACAACTCATTAGTAGATCT
CCCAGCTCCATCAAGCCTATCAGCATGATGAAACTTCGGCTCTCTTTTAG
GAGTTTGCTTAGCCGTACAAATTTTGACAGGATTATTCCTAGCTATACAC
TATACCTCCGATACAGCCACCGCATTCAACTCCGTAACACATATCTGCCG
AGACGTAAACTACGGATGGGTCCTCCGCTATCTTCACGCCAACGGAGCAT
CCATATTCTTCATCTGCCTATACCTCCACGTAGGACGAGGCCTGTACTAC
GGATCCTATACATATTCAGAAACATGAAATGTCGGCATCCTCCTCCTATT
TGCCGTAATAGCCACTGCATTCATAGGATATGTATTACCATGAGGACAAA
TATCCTTCTGAGGAGCAACCGTCATCACTAACCTCCTATCTGCTATCCCC
TACATTGGTACTGACCTGGTCCAATGGATCTGAGGTGGCTTCTCTGTAGA
TAAGGCAACCCTCACCCGGTTCTTTCCCTTCCACTTCCTACTCCCCTTCA
TCGTAGCAGCCCTAGTAATAGTCCACTTGCTGTTCCTGCACGAAACTGGC
TCTAATAACCCAACAGGCATTCCATCAGACCCCGATATGATCCCATTCCA
CCCCTACTATACTATCAAAGACATTCTAGGATTCCTCACTATATTAACAG
CCCTATCAGCTCTAGTTCTATTTAACCCAGATCTCTTAGGAGACCCAGAT
AACTACACACCAGCAAACCCACTTAACACCCCTCCACACATTAAACCGGA
GTGATACTTCCTATTTGCCTACGCAATCCTACGATCCATCCCAAACAAAC
TGGGTGGAGTCCTAGCCCTAGTCATGTCTATTCTAATCCTAGCAATCGTA
CCCATACTTCACACATCTAAACAACGAAGCATAATATTCCGACCCCTTAG
CCAATGCCTGTTCTGATTACTCGTAGCAATCTTATTGACATTAACCTGAA
TCGGAGGACAACCAGTCGAATATCCTTACGTGATTATCGGACAAACAGCG
TCCATCCTATATTTCCTAACCATTCTAATTTTTATACCCTTAGTCAGCAT
TATAGAAAATCACCTCCTAAAATGAAGA
>26mm_Tic_F
GAAAGACCCACCCCCTCTTTGAAAATTATTAACAACTCATTAGTAGATCT
CCCAGCTCCATCAAGCCTATCAGCATGATGAAACTTCGGCTCTCTTTTAG
GAGTTTGCTTAGCCGTACAAATTTTGACAGGATTATTCCTAGCTATACAC
TATACCTCCGATACAGCCACCGCATTCAACTCCGTAACACATATCTGCCG
AGACGTAAACTACGGATGGGTCCTCCGCTATCTTCACGCCAACGGAGCAT
CCATATTCTTCATCTGCCTATACCTCCACGTAGGACGAGGCCTGTACTAC
GGATCCTATACATATTCAGAAACATGAAATGTCGGCATCCTCCTCCTATT
TGCCGTAATAGCCACTGCATTCATAGGATATGTATTACCATGAGGACAAA
TATCCTTCTGAGGAGCAACCGTCATCACTAACCTCCTATCTGCTATCCCC
TACATTGGTACTGACCTGGTCCAATAGATCTGAGGTGGCTTCTCTGTAGA
TAAGGCAACCCTCACCCGGTTCTTTGCCTTCCACTTCCTACTCCCCTTCA
TCGTAGCAGCCCTAGTAATAGTCCACTTGCTATTCCTGCACGAAACTGGC
TCTAATAACCCAACAGGCATTCCATCAGACCCCGATATGATCCCATTCCA
CCCCTACTATACTATCAAAGACATTCTAGGATTCCTCACTATATTAACAG
CCCTATCAGCTCTAGTTCTATTTAACCCAGATCTCTTAGGAGACCCAGAT
AACTACACACCAGCAAACCCACTTAACACCCCTCCACACATTAAACCGGA
GTGATACTTCCTATTTGCCTACGCAATCCTACGATCCATCCCAAACAAAC
TGGGTGGAGTCCTAGCCCTAGTCATGTCTATTCTAATCCTAGCAATCGTA
CCCATACTTCACACATCTAAACAACGAAGCATAATATTCCGACCCCTTAG
CCAATGCCTGTTCTGATTACTCGTAGCAATCTTATTGACATTAACCTGAA
TCGGAGGACAACCAGTCGAATACCCTTACGTGATTATCGGACAAACAGCG
TCCATCCTATATTTCCTAACCATTCTAATTTTTATACCCTTAGTCAGCAT
TATAGAAAATCACCTCCTAAAATGAAGA
>27mm_Tic_F
GAAAGACCCACCCCCTCTTTGAAAATTATTAACAACTCATTAGTAGATCT
CCCAGCTCCATCAAGCCTATCAGCATGATGAAACTTCGGCTCTCTTTTAG
GAGTTTGCTTAGCCGTACAAATTTTGACAGGATTATTCCTAGCTATACAC
TATACCTCCGATACAGCCACCGCATTCAACTCCGTAACACATATCTGCCG
AGACGTAAACTACGGATGGGTCCTCCGCTATCTTCACGCCAACGGAGCAT
CCATATTCTTCATCTGCCTATACCTCCACGTAGGACGAGGCCTGTACTAC
GGATCCTATACATATTCAGAAACATGAAATGTCGGCATCCTCCTCCTATT
TGCCGTAATAGCCACTGCATTCATAGGATATGTATTACCATGAGGACAAA
TATCCTTCTGAGGAGCAACCGTCATCACTAACCTCCTATCTGCTATCCCC
TACATTGGTACTGACCTGGTCCAATGGATCTGAGGTGGCTTCTCTGTAGA
TAAGGCAACCCTCACCCGGTTCTTTGCCTTCCACTTCCTACTCCCCTTCA
TCGTAGCAGCCCTAGTAATAGTCCACTTGCTATTCCTGCACGAAACTGGC
TCTAATAACCCAACAGGCATTCCATCAGACCCCGATATGATCCCATTCCA
CCCCTACTATACTATCAAAGACATTCTAGGATTCCTCACTATATTAACAG
CCCTATCAGCTCTAGTTCTATTTAACCCAGATCTCTTAGGAGACCCAGAT
AACTACACACCAGCAAACCCACTTAACACCCCTCCACACATTAAACCGGA
GTGATACTTCCTATTTGCCTACGCAATCCTACGATCCATCCCAAACAAAC
TGGGTGGAGTCCTAGCCCTAGTCATGTCTATTCTAATCCTAGCAATCGTA
CCCATACTTCACACATCTAAACAACGAAGCATAATATTCCGACCCCTTAG
CCAATGCCTGTTCTGATTACTCGTAGCAATCTTATTGACATTAACCTGAA
TCGGAGGACAACCAGTCGAATACCCTTACGTGATTATCGGACAAACAGCG
TCCATCCTATATTTCCTAACCATTCTAATTTTTATACCCTTAGTCAGCAT
TATAGAAAATCACCTCCTAAAATGAAGA
>28mm_Tic_F
GAAAGACCCACCCCCTCTTTGAAAATTATTAACAACTCATTAGTAGATCT
CCCAGCTCCATCAAGCCTATCAGCATGATGAAACTTCGGCTCTCTTTTAG
GAGTTTGCTTAGCCGTACAAATTTTGACAGGATTATTCCTAGCTATACAC
TATACCTCCGATACAGCCACCGCATTCAACTCCGTAACACATATCTGCCG
AGACGTAAACTACGGATGGGTCCTCCGCTATCTTCACGCCAACGGAGCAT
CCATATTCTTCATCTGCCTATACCTCCACGTAGGACGAGGCCTGTACTAC
GGATCCTATACATATTCAGAAACATGAAATGTCGGCATCCTCCTCCTATT
TGCCGTAATAGCCACTGCATTCATAGGATATGTATTACCATGAGGACAAA
TATCCTTCTGAGGAGCAACCGTCATCACTAACCTCCTATCTGCTATCCCC
TACATTGGTACTGACCTGGTCCAATGGATCTGAGGTGGCTTCTCTGTAGA
TAAGGCAACCCTCACCCGGTTCTTTGCCTTCCACTTCCTACTCCCCTTCA
TCGTAGCAGCCCTAGTAATAGTCCACTTGCTGTTCCTGCACAAAACTGGC
TCTAATAACCCAACAGGCATTCCATCAGACCCCGATATGATCCCATTCCA
CCCCTACTATACTATCAAAGACATTCTAGGATTCCTCACTATATTAACAG
CCCTATCAGCTCTAGTTCTATTTAACCCAGATCTCTTAGGAGACCCAGAT
AACTACACACCAGCAAACCCACTTAACACCCCTCCACACATTAAACCGGA
GTGATACTTCCTATTTGCCTACGCAATCCTACGATCCATCCCAAACAAAC
TGGGTGGAGTCCTAGCCCTAGTCATGTCTATTCTAATCCTAGCAATCGTA
CCCATACTTCACACATCTAAACAACGAAGCATAATATTCCGACCCCTTAG
CCAATGCCTGTTCTGATTACTCGTAGCAATCTTATTGACATTAACCTGAA
TCGGAGGACAACCAGTCGAATACCCTTACGTGATTATCGGACAAACAGCG
TCCATCCTATATTTCCTAACCATTCTAATTTTTATACCCTTAGTCAGCAT
TATAGAAAATCACCTCCTAAAATGAAGA
>30m_Tic_F
GAAAGACCCACCCCCTCTTTGAAAATTATTAACAACTCATTAGTAGATCT
CCCAGCTCCATCAAGCCTATCAGCATGATGAAACTTCGGCTCTCTTTTAG
GAGTTTGCTTAGCCGTACAAATTTTGACAGGATTATTCCTAGCTATACAC
TATACCTCCGATACAGCCACCGCATTCAACTCCGTAACACATATCTGCCG
AGACGTAAACTACGGATGGGTCCTCCGCTATCTTCACGCCAACGGAGCAT
CCATATTCTTCATCTGCCTATACCTCCACGTAGGACGAGGCCTGTACTAC
GGATCCTATACATATTCAGAAACATGAAATGTCGGCATCCTCCTCCTATT
TGCCGTAATAGCCACTGCATTCATAGGATATGTATTACCATGAGGACAAA
TATCCTTCTGAGGAGCAACCGTCATCACTAACCTCCTATCTGCTATCCCC
TACATTGGTACTGACCTGGTCCAATGGATCTGAGGTGGCTTCTCTGTAGA
TAAGGCAACCCTCACCCGGTTCTTTGCCTTCCACTTCCTACTCCCCTTCA
TCGTAGCAGCCCTAGTAATAGTCCACTTGCTATTCCTGCACGAAACTGGC
TCTAATAACCCAACAGGCATTCCATCAGACCCCGATATGATCCCATTCCA
CCCCTACTATACTATCAAAGACATTCTAGGATTCCTCACTATATTAACAG
CCCTATCAGCTCTAGTTCTATTTAACCCAGATCTCTTAGGAGACCCAGAT
AACTACACACCAGCAAACCCACTTAACACCCCTCCACACATTAAACCGGA
GTGATACTTCCTATTTGCCTACGCAATCCTACGATCCATCCCAAACAAAC
TGGGTGGAGTCCTAGCCCTAGTCATGTCTATTCTAATCCTAGCAATCGTA
CCCATACTTCACACATCTAAACAACGAAGCATAATATTCCGACCCCTTAG
CCAATGCCTGTTCTGATTACTCGTAGCAATCTTATTGACATTAACCTGAA
TCGGAGGACAACCAGTCGAATACCCTTACGTGATTATCGGACAAACAGCG
TCCATCCTATATTTCCTAACCATTCTAATTTTTATACCCTTAGTCAGCAT
TATAGAAAATCACCTCCTAAAATGAAGA
>31m_Tic_F
GAAAGACCCACCCCCTCTTTGAAAATTATTAACAACTCATTAGTAGATCT
CCCAGCTCCATCAAGCCTATCAGCATGATGAAACTTCGGCTCTCTTTTAG
GAGTTTGCTTAGCCGTACAAATTTTGACAGGATTATTCCTAGCTATACAC
TATACCTCCGATACAGCCACCGCATTCAACTCCGTAACACATATCTGCCG
AGACGTAAACTACGGATGGGTCCTCCGCTATCTTCACGCCAACGGAGCAT
CCATATTCTTCATCTGCCTATACCTCCACGTAGGACGAGGCCTGTACTAC
GGATCCTATACATATTCAGAAACATGAAATGTCGGCATCCTCCTCCTATT
TGCCGTAATAGCCACTGCATTCATAGGATATGTATTACCATGAGGACAAA
TATCCTTCTGAGGAGCAACCGTCATCACTAACCTCCTATCTGCTATCCCC
TACATTGGTACTGACCTGGTCCAATGGATCTGAGGTGGCTTCTCTGTAGA
TAAGGCAACCCTCACCCGGTTCTTTGCCTTCCACTTCCTACTCCCCTTCA
TCGTAGCAGCCCTAGTAATAGTCCACTTGCTATTCCTGCACGAAACTGGC
TCTAATAACCCAACAGGCATTCCATCAGACCCCGATATGATCCCATTCCA
CCCCTACTATACTATCAAAGACATTCTAGGATTCCTCACTATATTAACAG
CCCTATCAGCTCTAGTTCTATTTAACCCAGATCTCTTAGGAGACCCAGAT
AACTACACACCAGCAAACCCACTTAACACCCCTCCACACATTAAACCGGA
GTGATACTTCCTATTTGCCTACGCAATCCTACGATCCATCCCAAACAAAC
TGGGTGGAGTCCTAGCCCTAGTCATGTCTATTCTAATCCTAGCAATCGTA
CCCATACTTCACACATCTAAACAACGAAGCATAATATTCCGACCCCTTAG
CCAATGCCTGTTCTGATTACTCGTAGCAATCTTATTGACATTAACCTGAA
TCGGAGGACAACCAGTCGAATACCCTTACGTGATTATCGGACAAACAGCG
TCCATCCTATATTTCCTAACCATTCTAATTTTTATACCCTTAGTCAGCAT
TATAGAAAATCACCTCCTAAAATGAAGA
>35m_Tic_F
GAAAGACCCACCCCCTCTTTGAAAATTATTAACAACTCATTAGTAGATCT
CCCAGCTCCATCAAGCCTATCAGCATGATGAAACTTCGGCTCTCTTTTAG
GAGTTTGCTTAGCCGTACAAATTTTGACAGGATTATTCCTAGCTATACAC
TATACCTCCGATACAGCCACCGCATTCAACTCCGTAACACATATCTGCCG
AGACGTAAACTACGGATGGGTCCTCCGCTATCTTCACGCCAACGGAGCAT
CCATATTCTTCATCTGCCTATACCTCCACATAGGACGAGGCCTGTACTAC
GGATCCTATACATATTCAGAAACATGAAATGTCGGCATCCTCCTCCTATT
TGCCGTAATAGCCACTGCATTCATAGGATATGTATTACCATGAGGACAAA
TATCCTTCTGAGGAGCAACCGTCATCACTAACCTCCTATCTGCTATTCCC
TACATTGGTACTGACCTGGTCCAATGGATCTGAGGTGGCTTCTCTGTAGA
TAAGGCAACCCTCACCCGGTTCTTTGCCTTCCACTTCCTACTCCCCTTCA
TCGTAGCAGCCCTAGTAATAGTCCACTTGCTATTCCTGCACGAAACTGGC
TCTAATAACCCAACAGGCATTCCATCAGACCCCGATATGATCCCATTCCA
CCCCTACTATACTATCAAAGACATTCTAGGATTCCTCACTATATTAACAG
CCCTATCAGCTCTAGTTCTATTTAACCCAGATCTCTTAGGAGACCCAGAT
AACTACACACCAGCAAACCCACTTAACACCCCTCCACACATTAAACCGGA
GTGATACTTCCTATTTGCCTACGCAATCCTACGATCCATCCCAAACAAAC
TGGGTGGAGTCCTAGCCCTAGTCATGTCTATTCTAATCCTAGCAATCGTA
CCCATACTTCACACATCTAAACAACGAAGCATAATATTCCGACCCCTTAA
CCAATGCCTGTTCTGATTACTCGTAGCAATCTTATTGACATTAACCTGAA
TCGGAGGACAACCAGTCGAATACCCTTACGTGATTATCGGACAAACAGCG
TCCATCCTATATTTCCTAACCATTCTAATTTTTATACCCTTAGTCAGCAT
TATAGAAAATCACCTCCTAAAATGAAGA
>43m_Tic_F
GAAAGACCCACCCCCTCTTTGAAAATTATTAACAACTCATTAGTAGATCT
CCCAGCTCCATCAAGCCTATCAACATGATGAAACTTCGGCTCTCTTTTAG
GAGTTTGCTTAGCCGTACAAATTTTGACAGGATTATTCCTAGCTATACAC
TATACCTCCGATACAGCCACCGCATTCAACTCCGTAACACATATCTGCCG
AGACGTAAACTACGGATGGGTCCTCCGCTATCTTCACGCCAACGGAGCAT
CCATATTCTTCATCTGCCTATACCTCCACGTAGGACGAGGCCTGTACTAC
GGATCCTATACATATTCAGAAACATGAAATGTCGGCATCCTCCTCCTATT
TGCCGTAATAGCCACTGCATTCATAGGATATGTATTACCATGAGGACAAA
TATCCTTCTGAGGAGCAACCGTCATCACTAACCTCCCATCTGCTATCCCC
TACATTGGTACTGACCTGGTCCAACGGATCTGAGGTGGCTTCTCTGTACA
TAAGGCAACCCTCACCCGGTTCTTTGCCTTCCACTTCTTACTCCCCTTCA
TCGTAGCAGCCCTAGTAATAGTCCACTTGCTATTCCTGCACGAAACTGGC
TCTCATAACCCAACAGGCATTCCATCAGACCCCGATATGATCCCATTCCA
CCCCTACTATACTATCAAAGACATTCTAGGATTCCTCACTATATTAACAG
CCCTATCAGCTCTAGTTCTATTTAACCCAGATCTCTTAGGAGACCCAGAT
AACTACACACCAGCAAACCCACTTAACACCCCTCCACACATTAAACCGGA
GTGATACTTCCTATTTGCCTACGCAATCCTACGATCCATCCCAAACAAAC
TGGGTGGAGTCCTAGCCCTAGTCATGTCTATTCTAATCCTAGCAATCGTA
CCCATACTTCACACATCTAAACAACGAAGCATAATATTCCGACCCCTTAG
CCAATGCCTGTTCTGATTACTCGTAGCAATCTTATTGACATTAACCTGAA
TCGGAGGACAACCAGTCGAATACCCTTACGTGATTATCGGACAAACAGCG
TCCATCCTATATTTCCTAACCATTCTAATTTTTATACCCTTAGTCAGCAT
TATAGAAAATCACCTCCTAAAATGAAGA
>29m_Tic_F
GAAAGACCCACCCCCTCTTTGAAAATTATTAACAACTCATTAGTAGATCT
CCCAGCTCCATCAAGCCTATCAGCATGATGAAACTTCGGCTCTCTTTTAG
GAGTTTGCTTAGCCGTACAAATTTTGACAGGATTATTCCTAGCTATACAC
TATACCTCCGATACAGCCACCGCATTCAACTCCGTAACACATATCTGCCG
AGACGTAAACTACGGATGGGTCCTCCGCTATCTTCACGCCAACGGAGCAT
CCATATTCTTCATCTGCCTATACCTCCACGTAGGACGAGGCCTGTACTAC
GGATCCTATACATATTCAGAAACATGAAATGTCGGCATCCTCCTCCTATT
TGCCGTAATAGCCACTGCATTCATAGGATATGTATTACCATGAGGACAAA
TATCCTTCTGAGGAGCAACCGTCATCACTAACCTCCTATCTGCTATCCCC
TACATTGGTACTGACCTGGTCCAATGGATCTGAGGTGGCTTCTCTGTAGA
TAAGGCAACCCTCACCCGGTTCTTTGCCTTCCACTTCCTACTCCCCTTCA
TCGTAGCAGCCCTAGTAATAGTCCACTTGCTATTCCTGCACGAAACTGGC
TCTAATAACCCAACAGGCATTCCATCAGACCCCGATATGATCCCATTCCA
CCCCTACTATACTATCAAAGACATTCTAGGATTCCTCACTATATTAACAG
CCCTATCAGCTCTAGTTCTATTTAACCCAGATCTCTTAGGAGACCCAGAT
AACTACACACCAGCAAACCCACTTAACACCCCTCCACACATTAAACCGGA
GTGATACTTCCTATTTGCCTACGCAATCCTACGATCCATCCCAAACAAAC
TGGGTGGAGTCCTAGCCCTAGTCATGTCTATTCTAATCCTAGCAATCGTA
CCCATACTTCACACATCTAAACAACGAAGCATAATATTCCGACCCCTTAG
CCAATGCCTGTTCTGATTACTCGTAGCAATCTTATTGACATTAACCTGAA
TCGGAGGACAACCAGTCGAATACCCTTACGTGATTATCGGACAAACAGCG
TCCATCCTATATTTCCTAACCATTCTAATTTTTATACCCTTAGTCAGCAT
TATAGAAAATCACCTCCTAAAATGAAGA
