# Supplementary material for: Discordance in maternal and paternal genetic markers in lesser long-nosed bat Leptonycteris yerbabuenae, a migratory bat: recent expansion to the North and male phylopatry
Source: PeerJ. 2021 Sep 29;9:e12168. doi: 10.7717/peerj.12168 (PMC8487242; doi:10.7717/peerj.12168)
Supplement: Supplemental Information 9 — Each sequence represents an individual tissue sample [file peerj-09-12168-s009.fas]

>Ly_02_BC
AAATGTTTTGTAAATACCTGTTTGTGCCTTTATCTGTGAGCTGTGACAAA
TGTACCATATTTACATTTCTGTACATTTTAAAAATTTTTATTGCTTCGAG
ACAGAAAGTAACATCAATTTGTTCTATTTATTTATGCTCTCATTGATTAA
TTGTTATATGTGCCTTGGCCAGGAATCGAACTTACAACCTCAGTGTATCT
GGAAGACAGTTATGCACATGAGCTACCTGACCAAAGCTGTGCATTTTCTT
TTCATTCTGTTTCTCCAGTGATAACTTGTTTTTGCATTTTATTCTTACAT
TATAAAGGAAGGTTTTTTTTGTTAGAACTTTTCGAAAGAATAAATAACAT
TTTAGGTCTTTGAATGTAATTATAAATTGTACTTATTTTTTAGGAAACTG
GAAGGTATATGGACGCCGTAAACAATATCTCCAATCTCCTTGGTTTTAGC

>Ly_04_BC
AAATGTTTTGTAAATACCTGTTTGTGCCTTTATCTGTGAGCTGTGACAAA
TGTACCATATTTACATTTCTGTACATTTTAAAAATTTTTATTGCTTCGAG
ACAGAAAGTAACATCAATTTGTTCTATTTATTTATGCTCTCATTGATTAA
TTGTTATATGTGCCTTGGCCAGGAATCAAACTTACAACCTCAGTGTATCT
GGAAGACAGTTATGCACATGAGCTACCTGACCAAAGCTGTGCATTTTCTT
TTCATTCTGTTTCTCCAGTGATAACTTGTTTTTGCATTTTATTCTTACAT
TATAAAGGAAGGTTTTTTTTGTTAGAACTTTTCGAAAGAATAAATAACAT
TTTAGGTCTTTGAATGTAATTATAAATTGTACTTATTTTTTAGGAAACTG
GAAGGTATATGGACGCCGTAAACAATATCTTCAATCTCCTTGGTTTTAGC

>Ly_08_BC
AAATGTTTTGTAAATACCTGTTTGTGCCTTTATCTGTGAGCTGTGACAAA
TGTACCATATTTACATTTCTGTACATTTTAAAAATTTTTATTGCTTCGAG
ACAGAAAGTAACATCAATTTGTTCTATTTATTTATGCTCTCATTGATTAA
TTGTTATATGTGCCTTGGCCAGGAATCGAACTTACAACCTCAGTGTATCT
GGAAGACAGTTATGCACATGAGCTACCTGACCAAAGCTGTGCATTTTCTT
TTCATTCTGTTTCTCCAGTGATAACTTGTTTTTGCATTTTATTCTTACAT
TATAAAGGAAGGTTTTTTTTGTTAGAACTTTTCGAAAGAATAAATAACAT
TTTAGGTCTTTGAATGTAATTATAAATTGTACTTATTTTTTAGGAAACTG
GAAGGTATATGGACGCCGTAAACAATATCCAATCTCCTTGGTTTTAGCCC

>Ly_09_BC
AAATGTTTTGTAAATACCTGTTTGTGCCTTTATCTGTGAGCTGTGACAAA
TGTACCATATTTACATTTCTGTACATTTTAAAAATTTTTATTGCTTCGAG
ACAGAAAGTAACATCAATTTGTTCTATTTATTTATGCTCTCATTGATTAA
TTGTTATATGTGCCTTGGCCAGGAATCGAACTTACAACCTCAGTGTATCT
GGAAGACAGTTATGCACATGAGCTACCTGACCAAAGCTGTGCATTTTCTT
TTCATTCTGTTTCTCCAGTGATAACTTGTTTTTGCATTTTATTCTTACAT
TATAAAGGAAGGTTTTTTTTGTTAGAACTTTTCGAAAGAATAAATAACAT
TTTAGGTCTTTGAATGTAATTATAAATTGTACTTATTTTTTAGGAAACTG
GAAGGTATATGGACGCCGTAAACAATATCTCCAATCTCCTTGGTTTTAGC

>Ly_10_BC
AAATGTTTTGTAAATACCTGTTTGTGCCTTTATCTGTGAGCTGTGACAAA
TGTACCATATTTACATTTCTGTACATTTTAAAAATTTTTATTGCTTCGAG
ACAGAAAGTAACATCAATTTGTTCTATTTATTTATGCTCTCATTGATTAA
TTGTTATATGTGCCTTGGCCAGGAATCGAACTTACAACCTCAGTGTATCT
GGAAGACAGTTATGCACATGAGCTACCTGACCAAAGCTGTGCATTTTCTT
TTCATTCTGTTTCTCCAGTGATAACTTGTTTTTGCATTTTATTCTTACAT
TATAAAGGAAGGTTTTTTTTGTTAGAACTTTTCGAAAGAATAAATAACAT
TTTAGGTCTTTGAATGTAATTATAAATTGTACTTATTTTTTAGGAAACTG
GAAGGTATATGGACGCCGTAAACAATATCTCCAATCTCCTTGGTTTTAGC

>Ly_11_BC
AAATGTTTTGTAAATACCTGTTTGTGCCTTTATCTGTGAGCTGTGACAAA
TGTACCATATTTACATTTCTGTACATTTTAAAAATTTTTATTGCTTCGAG
ACAGAAAGTAACATCAATTTGTTCTATTTATTTATGCTCTCATTGATTAA
TTGTTATATGTGCCTTGGCCAGGAATCGAACTTACAACCTCAGTGTATCT
GGAAGACAGTTATGCACATGAGCTACCTGACCAAAGCTGTGCATTTTCTT
TTCATTCTGTTTCTCCAGTGATAACTTGTTTTTGCATTTTATTCTTACAT
TATAAAGGAAGGTTTTTTTTGTTAGAACTTTTCGAAAGAATAAATAACAT
TTTAGGTCTTTGAATGTAATTATAAATTGTACTTATTTTTTAGGAAACTG
GAAGGTATATGGACGCCGAAAACAATATCTCCAATCTCCTTGGTTTTAGC

>Ly_03_07_BC
AAATGTTTTGTAAATACCTGTTTGTGCCTTTATCTGTGAGCTGTGACAAA
TGTACCATATTTACATTTCTGTACATTTTAAAAATTTTTATTGCTTCGAG
ACAGAAAGTAACATCAATTTGTTCTATTTATTTATGCTCTCATTGATTAA
TTGTTATATGTGCCTTGGCCAGGAATCGAACTTACAACCTCAGTGTATCT
GGAAGACAGTTATGCACATGAGCTACCTGACCAAAGCTGTGCATTTTCTT
TTCATTCTGTTTCTCCAGTGATAACTTGTTTTTGCATTTTATTCTTACAT
TATAAAGGAAGGTTTTTTTTGTTAGAACTTTTCGAAAGAATAAATAACAT
TTTAGGTCTTTGAATGTAATTATAAATTGTACTTATTTTTTAGGAAACTG
GAAGGTATATGGACGCCGTAAACAATATCTCCAATCTCCTTGGTTTTAGC

>Ly_04_07_BC
AAATGTTTTGTAAATACCTGTTTGTGCCTTTATCTGTGAGCTGTGACAAA
TGTACCATATTTACATTTCTGTACATTTTAAAAATTTTTATTGCTTCGAG
ACAGAAAGTAACATCAATTTGTTCTATTTATTTATGCTCTCATTGATTAA
TTGTTATATGTGCCTTGGCCAGGAATCGAACTTACAACCTCAGTGTATCT
GGAAGACAGTTATGCACATGAGCTACCTGACCAAAGCTGTGCATTTTCTT
TTCATTCTGTTTCTCCAGTGATAACTTGTTTTTGCATTTTATTCTTACAT
TATAAAGGAAGGTTTTTTTTGTTAGAACTTTTCGAAAGAATAAATAACAT
TTTAGGTCTTTGAATGTAATTATAAATTGTACTTATTTTTTAGGAAACTG
GAAGGTATATGGACCCCGTAAACAATATCTTCAATCTCCTTGGTTTTAGC

>Ly_05_07_BC
AAATGTTTTGTAAATACCTGTTTGTGCCTTTATCTGTGAGCTGTGACAAA
TGTACCATATTTACATTTCTGTACATTTTAAAAATTTTTATTGCTTCGAG
ACAGAAAGTAACATCAATTTGTTCTATTTATTTATGCTCTCATTGATTAA
TTGTTATATGTGCCTTGGCCAGGAATCGAACTTACAACCTCAGTGTATCT
GGAAGACAGTTATGCACATGAGCTACCTGACCAAAGCTGTGCATTTTCTT
TTCATTCTGTTTCTCCAGTGATAACTTGTTTTTGCATTTTATTCTTACAT
TATAAAGGAAGGTTTTTTTTGTTAGAACTTTTCGAAAGAATAAATAACAT
TTTAGGTCTTTGAATGTAATTATAAATTGTACTTATTTTTTAGGAAACTG
GAAGGTATATGGACGCCGTAAACAATATCTTCAATCTCCTTGGTTTTAGC

>Ly_07_07_BC
AAATGTTTTGTAAATACCTGTTTGTGCCTTTATCTGTGAGCTGTGACAAA
TGTACCATATTTACATTTCTGTACATTTTAAAAATTTTTATTGCTTCGAG
ACAGAAAGTAACATCAATTTGTTCTATTTATTTATGCTCTCATTGATTAA
TTGTTATATGTGCCTTGGCCAGGAATCGAACTTACAACCTCAGTGTATCT
GGAAGACAGTTATGCACATGAGCTACCTGACCAAAGCTGTGCATTTTCTT
TTCATTCTGTTTCTCCAGTGATAACTTGTTTTTGCATTTTATTCTTACAT
TATAAAGGAAGGTTTTTTTTGTTAGAACTTTTCGAAAGAATAAATAACAT
TTTAGGTCTTTGAATGTAATTATACATTGTACTTATTTTTTAGGAAACTG
GAAGGTATATGGACGCCGTAAACAATATCTTCAATCTCCTTGGTTTTAGC

>Ly_06_07_BC
AAATGTTTTGTAAATACCTGTTTGTGCCTTTATCTGTGAGCTGTGACAAA
TGTACCATATTTACATTTCTGTACATTTTAAAAATTTTTATTGCTTCGAG
ACAGAAAGTAACATCAATTTGTTCTATTTATTTATGCTCTCATTGATTAA
TTGTTATATGTGCCTTGGCCAGGAATCGAACTTACAACCTCAGTGTATCT
GGAAGACAGTTATGCACATGAGCTACCTGACCAAAGCTGTGCATTTTCTT
TTCATTCTGTTTCTCCAGTGATAACTTGTTTTTGCATTTTATTCTTACAT
TATAAAGGAAGGTTTTTTTTGTTAGAACTTTTCGAAAGAATAAATAACAT
CTTAGGTCTTTGAAGGTAATTATAAATTGTACTTATTTTTTAGGAAAATG
GAAGGTATATGGACGCCGTAAACAATATCCAATCTCCTTGGTTTTAGCCC

>Ly_08_07_BC
AAATGTTTTGTAAATACCTGTTTGTGCCTTTATCTGTGAGCTGTGACAAA
TGTACCATATTTACATTTCTGTACATTTTAAAAATTTTTATTGCTTCGAG
ACAGAAAGTAACATCAATTTGTTCTATTTATTTATGCTCTCATTGATTAA
TTGTTATATGTGCCTTGGCCAGGAATCGAACTTACAACCTCAGTGTATCT
GGAAGACAGTTATGCACATGAGCTACCTGACCAAAGCTGTGCATTTTCTT
TTCATTCTGTTTCTCCAGTGATAACTTGTTTTTGCATTTTATTCTTACAT
TATAAAGGAAGGTTTTTTTTGTTAGAACTTTTCGAAAGAATAAATAACAT
TTTAGGTCTTTGAATGTAATTATACATTGTACTTATTTTTTAGGAAACTG
GAAGGTATATGGACGCCGTAAACAATATCTTCAATCTCCAATCTCTTGGC

>7_Ch
AAATGTTTTGTAAATACCTGTTTGTGCCTTTATCTGTGAGCTGTGACAAA
TGTACCATATTTACATTTCTGTACATTTTAAAAATTTTTATTGCTTCGAG
ACAGAAAGTAACATCAATTTGTTCTATTTATTTATGCTCTCATTGATTAA
TTGTTATATGTGCCTTGGCCAGGAATCGAACTTACAACCTCAGTGTATCT
GGAAGACAGTTATGCACATGAGCTACCTGACCAAAGCTGTGCATTTTCTT
TTCATTCTGTTTCTCCAGTGATAACTTGTTTTTGCATTTTATTCTTACAT
TATAAAGGAAGGTTTTTTTTGTTAGAACTTTTCGAAAGAATAAATAACAT
TTTAGGTCTTTGAATGTAATTATAAATTGTACTTATTTTTTAGGAAACTG
GAAGGTATATGGAAGCCGTAAACAATATCTTCAATCTCCTTGGTTTTAGC

>8_Ch
AAATGCCATGTACATACCTCAATATGCCTTTATCTGTGAGCTGTGACAAA
TGTACCATATTTACATTTCTGTACATTTTAAAAATTTTTATTGCTTCGAG
ACAGAAAGTAACATCAATTTGTTCTATTTATTTATGCTCTCATTGATTAA
TTGTTATATGTGCCTTGGCCAGGAATCGAACTTACAACCTCAGTGTATCT
GGAAGACAGTTATGCACATGAGCTACCTGACCAAAGCTGTGCATTTTCTT
TTCATTCTGTTTCTCCAGTGATAACTTGTTTTTGCATTTTATTCTTACAT
TATAAAGGAAGGTTTTTTTTGTTAGAACTTTTCGAAAGAATAAATAACAT
TTTAGGTCTTTGAATGTAATTATACATTGTACTTATTTTTTAGGAAACTG
GAAGGTATATGGACGCCGTAAACAATATCTTCAATATCCAATCTCTTGGC

>32_Ch
AAATGTTTTGTAAATACCTGTTTGTGCCTTTATCTGTGAGCTGTGACAAA
TGTACCATATTTACATTTCTGTACATTTTAAAAATTTTTATTGCTTCGAG
ACAGAAAGTAACATCAATTTGTTCTATTTATTTATGCTCTCATTGATTAA
TTGTTATATGTGCCTTGGCCAGGAATCGAACTTACAACCTCAGTGTATCT
GGAAGACAGTTATGCACATGAGCTACCTGACCAAAGCTGTGCATTTTCTT
TTCATTCTGTTTCTCCAGTGATAACTTGTTTTTGCATTTTATTCTTACAT
TATAAAGGAAGGTTTTTTTTGTTAGAACTTTTCGAAAGAATAAATAACAT
TTTAGGTCTTTGAATGTAATTATAAATTGTACTTATTTTTTAGGAAACTG
GAAGGTATATGGACGCCGTAAACAATATCTTCAATCTCCTTGGTTTTAGC

>17_Ch
AAATGTTTTGTAAATACCTGTTTGTGCCTTTATCTGTGAGCTGTGACAAA
TGTACCATATTTACATTTCTGTACATTTTAAAAATTTTTATTGCTTCGAG
ACAGAAAGTAACATCAATTTGTTCTATTTATTTATGCTCTCATTGATTAA
TTGTTATATGTGCCTTGGCCAGGAATCGAACTTACAACCTCAGTGTATCT
GGAAGACAGTTATGCACATGAGCTACCTGACCAAAGCTGTGCATTTTCTT
TTCATTCTGTTTCTCCAGTGATAACTTGTTTTTGCATTTTATTCTTACAT
TATAAAGGAAGGTTTTTTTTGTTAGAACTTTTCGAAAGAATAAATAACAT
TTTAGGTCTTTGAATGTAATTATAAATTGTACTTATTTTTTAGGAAACTG
GAAGGTATATGGACGCCGTAAACAATATCTTCAATCTCCTTGGTTTTAGC

>14_Ch
AAATGTTTTGTAAATACCTGTTTGTGCCTTTATCTGTGAGCTGTGACAAA
TGTACCATATTTACATTTCTGTACATTTTAAAAATTTTTATTGCTTCGAG
ACAGAAAGTAACATCAATTTGTTCTATTTATTTATGCTCTCATTGATTAA
TTGTTATATGTGCCTTGGCCAGGAATCGAACTTACAACCTCAGTGTATCT
GGAAGACAGTTATGCACATGAGCTACCTGACCAAAGCTGTGCATTTTCTT
TTCATTCTGTTTCTCCAGTGATAACTTGTTTTTGCATTTTATTCTTACAT
TATAAAGGAAGGTTTTTTTTGTTAGAACTTTTCGAAAGAATAAATAACAT
TTTAGGTCTTTGAATGTAATTATAAATTGTACTTATTTTTTAGGAAACTG
GAAGGTATATGGACGCCGTAAACAATATCTTCAATCTCCTTGGTTTTAGC

>27_Ch
AAATGTTTTGTAAATACCTGTTTGTGCCTTTATCTGTGAGCTGTGACAAA
TGTACCATATTTACATTTCTGTACATTTTAAAAATTTTTATTGCTTCGAG
ACAGAAAGTAACATCAATTTGTTCTATTTATTTATGCTCTCATTGATTAA
TTGTTATATGTGCCTTGGCCAGGAATCGAACTTACAACCTCAGTGTATCT
GGAAGACAGTTATGCACATGAGCTACCTGACCAAAGCTGTGCATTTTCTT
TTCATTCTGTTTCTCCAGTGATAACTTGTTTTTGCATTTTATTCTTACAT
TATAAAGGAAGGTTTTTTTTGTTAGAACTTTTCGAAAGAATAAATAACAT
TTTAGGTCTTTGAATGTAATTATAAATTGTACTTATTTTTTAGGAAAATG
GAAGGTATATGGACGCCGTAAACAATATCTTCAATCTCCTTGGTTTTAGC

>16_Ch
AAATGTTTTGTAAATACCTGTTTGTGCCTTTATCTGTGAGCTGTGACAAA
TGTACCATATTTACATTTCTGTACATTTTAAAAATTTTTATTGCTTCGAG
ACAGAAAGTAACATCAATTTGTTCTATTTATTTATGCTCTCATTGATTAA
TTGTTATATGTGCCTTGGCCAGGAATCGAACTTACAACCTCAGTGTATCT
GGAAGACAGTTATGCACATGAGCTACCTGACCAAAGCTGTGCATTTTCTT
TTCATTCTGTTTCTCCAGTGATAACTTGTTTTTGCATTTTATTCTTACAT
TATAAAGGAAGGTTTTTTTTGTTAGAACTTTTCGAAAGAATAAATAACAT
TTTAGGTCTTTGAATGTAATTATAAATTGTACTTATTTTTTAGGAAACTG
GAAGGTATATGGACGCCGTAAACAATATCTTCAATCTCCTTGGTTTTAGC

>24_Ch
AAATGTTTTGTAAATACCTGTTTGTGCCTTTATCTGTGAGCTGTGACAAA
TGTACCATATTTACATTTCTGTACATTTTAAAAATTTTTATTGCTTCGAG
ACAGAAAGTAACATCAATTTGTTCTATTTATTTATGCTCTCATTGATTAA
TTGTTATATGTGCCTTGGCCAGGAATCGAACTTACAACCTCAGTGTATCT
GGAAGACAGTTATGCACATGAGCTACCTGACCAAAGCTGTGCATTTTCTT
TTCATTCTGTTTCTCCAGTGATAACTTGTTTTTGCATTTTATTCTTACAT
TATAAAGGAAGGTTTTTTTTGTTAGAACTTTTCGAAAGAATAAATAACAT
TTTAGGTCTTTGAATGTAATTATAAATTGTACTTATTTTTTAGGAAACTG
GAAGGTATATGGACGCCGTAAACAATATCTTCAATCTCCTTGGTTTTAGC

>31_Ch
AAATGTTTTGTAAATACCTGTTTGTGCCTTTATCTGTGAGCTGTGACAAA
TGTACCATATTTACATTTCTGTACATTTTAAAAATTTTTATTGCTTCGAG
ACAGAAAGTAACATCAATTTGTTCTATTTATTTATGCTCTCATTGATTAA
TTGTTATATGTGCCTTGGCCAGGAATCGAACTTACAACCTCAGTGTATCT
GGAAGACAGTTATGCACATGAGCTACCTGACCAAAGCTGTGCATTTTCTT
TTCATTCTGTTTCTCCAGTGATAACTTGTTTTTGCATTTTATTCTTACAT
TATAAAGGAAGGTTTTTTTTGTTAGAACTTTTCGAAAGAATAAATAACAT
TTTAGGTCTTGGAACGTAATTATAAATTGTACTTATTTTTTAGGAAACTG
GAAGGTATATGGACGCCGTAAACAATATCTTCAATCTCCTTGGTTTTAGC

>23_Ch
AAATGTTTTGTAAATACCTGTTTGTGCCTTTATCTGTGAGCTGTGACAAA
TGTACCATATTTACATTTCTGTACATTTTAAAAATTTTTATTGCTTCGAG
ACAGAAAGTAACATCAATTTGTTCTATTTATTTATGCTCTCATTGATTAA
TTGTTATATGTGCCTTGGCCAGGAATCGAACTTACAACCTCAGTGTATCT
GGAAGACAGTTATGCACATGAGCTACCTGACCAAAGCTGTGCATTTTCTT
TTCATTCTGTTTCTCCAGTGATAACTTGTTTTTGCATTTTATTCTTACAT
TATAAAGGAAGGTTTTTTTTGTTAGAACTTTTCGAAAGAATAAATAACAT
TTTAGGTCTTTGAATGTAATTATAAATTGTACTTATTTTTTAGGAAACTG
GAAGGTATATGGACGCCGTAAACAATATCTTCAATCTCCTTGGTTTTAGC

>26_Ch
AAATGTTTTGTAAATACCTGTTTGTGCCTTTATCTGTGAGCTGTGACAAA
TGTACCATATTTACATTTCTGTACATTTTAAAAATTTTTATTGCTTCGAG
ACAGAAAGTAACATCAATTTGTTCTATTTATTTATGCTCTCATTGATTAA
TTGTTATATGTGCCTTGGCCAGGAATCGAACTTACAACCTCAGTGTATCT
GGAAGACAGTTATGCACATGAGCTACCTGACCAAAGCTGTGCATTTTCTT
TTCATTCTGTTTCTCCAGTGATAACTTGTTTTTGCATTTTATTCTTACAT
TATAAAGGAAGGTTTTTTTTGTTAGAACTTTTCGAAAGAATAAATAACAT
TTTAGGTCTTTGAATGTAATTATAAATTGTACTTATTTTTTAGGAAACTG
GAAGGTATATGGACGCCGTAAACAATATCTTCAATCTCCTTGGTTTTAGC

>34_Ch
AAATGTTTTGTAAATACCTGTTTGTGCCTTTATCTGTGAGCTGTGACAAA
TGTACCATATTTACATTTCTGTACATTTTAAAAATTTTTATTGCTTCGAG
ACAGAAAGTAACATCAATTTGTTCTATTTATTTATGCTCTCATTGATTAA
TTGTTATATGTGCCTTGGCCAGGAATCGAACTTACAACCTCAGTGTATCT
GGAAGACAGTTATGCACATGAGCTACCTGACCAAAGCTGTGCATTTTCTT
TTCATTCTGTTTCTCCAGTGATAACTTGTTTTTGCATTTTATTCTTACAT
TATAAAGGAAGGTTTTTTTTGTTAGAACTTTTCGAAAGAATAAATAACAT
TTTAGGTCTTTGAATGTAATTATAAATTGTACTTATTTTTTAGGAAACTG
GAAGGTATATGGACGCCGTAAACAATATCTTCAATCTCCTTGGTTTTAGC

>37_Ch
AAATGTTTTGTAAATACCTGTTTGTGCCTTTATCTGTGAGCTGTGACAAA
TGTACCATATTTACATTTCTGTACATTTTAAAAATTTTTATTGCTTCGAG
ACAGAAAGTAACATCAATTTGTTCTATTTATTTATGCTCTCATTGATTAA
TTGTTATATGTGCCTTGGCCAGGAATCGAACTTACAACCTCAGTGTATCT
GGAAGACAGTTATGCACATGAGCTACCTGACCAAAGCTGTGCATTTTCTT
TTCATTCTGTTTCTCCAGTGATAACTTGTTTTTGCATTTTATTCTTACAT
TATAAAGGAAGGTTTTTTTTGTTAGAACTTTTCGAAAGAATAAATAACAT
TTTAGGTCTTTGAATGTAATTATAAATTGTACTTATTTTTTAGGAAACTG
GAAGGTATATGGACGCCGTAAACAATATCTTCAATCTCCTTGGTTTTAGC

>33_Ch
AAATGTTTTGTAAATACCTGTTTGTGCCTTTATCTGTGAGCTGTGACAAA
TGTACCATATTTACATTTCTGTACATTTTAAAAATTTTTATTGCTTCGAG
ACAGAAAGTAACATCAATTTGTTCTATTTATTTATGCTCTCATTGATTAA
TTGTTATATGTGCCTTGGCCAGGAATCGAACTTACAACCTCAGTGTATCT
GGAAGACAGTTATGCACATGAGCTACCTGACCAAAGCTGTGCATTTTCTT
TTCATTCTGTTTCTCCAGTGATAACTTGTTTTTGCATTTTATTCTTACAT
TATAAAGGAAGGTTTTTTTTGTTAGAACTTTTCGAAAGAATAAATAACAT
TTTAGGTCTTTGAATGTAATTATAAATTGTACTTATTTTTTAGGAAACTG
GAAGGTATATGGACGCCGTAAACAATATCTTCAATCTCCTTGGTTTTAGC

>55_Ch
AAATGTTTTGTAAATACCTGTTTGTGCCTTTATCTGTGAGCTGTGACAAA
TGTACCATATTTACATTTCTGTACATTTTAAAAATTTTTATTGCTTCGAG
ACAGAAAGTAACATCAATTTGTTCTATTTATTTATGCTCTCATTGATTAA
TTGTTATATGTGCCTTGGCCAGGAATCGAACTTACAACCTCAGTGTATCT
GGAAGACAGTTATGCACATGAGCTACCTGACCAAAGCTGTGCATTTTCTT
TTCATTCTGTTTCTCCAGTGATAACTTGTTTTTGCATTTTATTCTTACAT
TATAAAGGAAGGTTTTTTTTGTTAGAACTTTTCGAAAGAATAAATAACAT
TTTAGGTCTTTGAATGTAATTATAAATTGTACTTATTTTTTAGGAAACTG
GAAGGTATATGGAAGCCGTAAACAATATCTTCAATCTCCTTGGTTTTAGC

>35_Ch
AAATGTTTTGTAAATACCTGTTTGTGCCTTTATCTGTGAGCTGTGACAAA
TGTACCATATTTACATTTCTGTACATTTTAAAAATTTTTATTGCTTCGAG
ACAGAAAGTAACATCAATTTGTTCTATTTATTTATGCTCTCATTGATTAA
TTGTTATATGTGCCTTGGCCAGGAATCGAACTTACAACCTCAGTGTATCT
GGAAGACAGTTATGCACATGAGCTACCTGACCAAAGCTGTGCATTTTCTT
TTCATTCTGTTTCTCCAGTGATAACTTGTTTTTGCATTTTATTCTTACAT
TATAAAGGAAGGTTTTTTTTGTTAGAACTTTTCGAAAGAATAAATAACAT
TTTAGGTCTTTGAATGTAATTATAAATTGTACTTATTTTTTAGGGAACTG
GAAGGTATATGGAAGCCGTAAACAATATCTTCAATCTCCTTGGTTTTAGC

>25_Ch
AAATGTTTTGTAAATACCTGTTTGTGCCTTTATCTGTGAGCTGTGACAAA
TGTACCATATTTACATTTCTGTACATTTTAAAAATTTTTATTGCTTCGAG
ACAGAAAGTAACATCAATTTGTTCTATTTATTTATGCTCTCATTGATTAA
TTGTTATATGTGCCTTGGCCAGGAATCGAACTTACAACCTCAGTGTATCT
GGAAGACAGTTATGCACATGAGCTACCTGACCAAAGCTGTGCATTTTCTT
TTCATTCTGTTTCTCCAGTGATAACTTGTTTTTGCATTTTATTCTTACAT
TATAAAGGAAGGTTTTTTTTGTTAGAACTTTTCGAAAGAATAAATAACAT
TTTAGGTCTTTGAATGTAATTATAAATTGTACTTATTTTTTAGGAAACTG
GAAGGTATATGGAAGCTGTAAACAATATCTTCAATCTCCTTGGTTTTAGC

>22_Ch
AAATGTTTTGTAAATACCTGTTTGTGCCTTTATCTGTGAGCTGTGACAAA
TGTACCATATTTACATTTCTGTACATTTTAAAAATTTTTATTGCTTCGAG
ACAGAAAGTAACATCAATTTGTTCTATTTATTTATGCTCTCATTGATTAA
TTGTTATATGTGCCTTGGCCAGGAATCGAACTTACAACCTCAGTGTATCT
GGAAGACAGTTATGCACATGAGCTACCTGACCAAAGCTGTGCATTTTCTT
TTCATTCTGTTTCTCCAGTGATAACTTGTTTTTGCATTTTATTCTTACAT
TATAAAGGAAGGTTTTTTTTGTTAGAACTTTTCGAAAGAATAAATAACAT
TTTAGGTCTTTGAATGTAATTATAAATTGTACTTATTTTTTAGGAAACTG
GAAGGTATATGGACGCCGTAAACAATATCTTCAATCTCCTTGGTTTTAGC

>38_Ch
AAATGTTTTGTAAATACCTGTTTGTGCCTTTATCTGTGAGCTGTGACAAA
TGTACCATATTTACATTTCTGTACATTTTAAAAATTTTTATTGCTTCGAG
ACAGAAAGTAACATCAATTTGTTCTATTTATTTATGCTCTCATTGATTAA
TTGTTATATGTGCCTTGGCCAGGAATCGAACTTACAACCTCAGTGTATCT
GGAAGACAGTTATGCACATGAGCTACCTGACCAAAGCTGTGCATTTTCTT
TTCATTCTGTTTCTCCAGTGATAACTTGTTTTTGCATTTTATTCTTACAT
TATAAAGGAAGGTTTTTTTTGTTAGAACTTTTCGAAAGAATAAATAACAT
TTTAGGTCTTTGAATGTAATTATAAATTGTACTTATTTTTTAGGAAACTG
GAAGGTATATGGACGCCGTAAACAATATCTTCAATCTCCTTGGTTTTAGC

>227_Chi
AAATGTTTTGTAAATACCTGTTTGTGCCTTTATCTGTGAGCTGTGACAAA
TGTACCATATTTACATTTCTGTACATTTTAAAAATTTTTATTGCTTCGAG
ACAGAAAGTAACATCAATTTGTTCTATTTATTTATGCTCTCATTGATTAA
TTGTTATATGTGCCTTGGCCAGGAATCGAACTTACAACCTCAGTGTATCT
GGAAGACAGTTATGCACATGAGCTACCTGACCAAAGCTGTGCATTTTCTT
TTCATTCTGTTTCTCCAGTGATAACTTGTTTTTGCATTTTATTCTTACAT
TATAAAGGAAGGTTTTTTTTGTTAGAACTTTTCGAAAGAATAAATAACAT
TTTAGGTCTTTGAATGTAATTATAAATTGTACTTATTTTTTAGGAAACTG
GAAGGTATATGGACGCCGTAAACAATATCTTCAATCTCCTTGGTTTTAGC

>81m_Aj
AAATGGATTGTTAATACGTGTCTGTGCCTATATGTTTAAAATGTGACTTA
GGTAAGGTATTCACATTAGTGTACATTTTAAAAATTAAGATTGCTTCTAG
ACAGAAAGTAAAAACAATTTGTTCTATTTATTTATGCCCTCATTGAGTAA
TTGTTATATGTGCCTCTGCCAGGAATCGAACTTACAACCTCAGTGTATCG
GGAAGACAGTTATGCACATGAGCTACCTGACCAAAGCTGCGCATTTTCTT
TTCATTCCGTTTCTCCCGTGATAACTTGTTTTTGCCTTTTATTCTTACAT
TATAAAGGAAGGTTTTTTTTGTTAGAACTTTTCGAAAGAATAAATAACAT
TTTAGGTCTTTGAATGTGATTATAAATTGTACTTATTTTTTAGGAAACTG
GAAGGTATATGGACGCCGTAAACAATATCTTCAATCTCCTTGGTTTTAGC

>82m_Aj
AAATGGTTTGTAAATACCTGTTTGTGCCTTTATCTGTGAGCTGTGACAAA
TGTACCATATTTACATTTCTGTACATTTTAAAAATTTTTATTGCTTTGAG
ACAGAAAGTAACATCAATTTGTTCTATTTATTTATGCTCTCATTGATTAA
TTGTTATATGTGCCTTGGCCAGGAATCGAACTTACAACCTCAGTGTATCT
GGAAGACAGTTATGCACATGAGCTACCTGACCAAAGCTGTGCATTTTCTT
TTCATTCTGTTTCTCCAGTGATAACTTGTTTTTGCATTTTATTCTTACAT
TATAAAGGAAGTTTTTTTTTGTTAAAACTTTTCGAAAGAATAAATAACAT
TTTAGGTCTTTGAATGTAATTATAAATTGTACTTATTTTTTAGGAAACTG
GAAGGTATATGGACCCCGTAAACAATATCTTCAATCCCCTTGGTTTTACC

>83m_Aj
AAATGGTTTGTAAATACCTGTTTGTGCCTTTATCTGTGAGCTGTGACAAA
TGTACCATATTTACATTTCTGTACATTTTAAAAATTTTTATTGCTTTGAG
ACAGAAAGTAACATCAATTTGTTCTATTTATTTATGCTCTCATTGATTAA
TTGTTATATGTGCCTTGGCCAGGAATCGAACTTACAACCTCAGTGTATCT
GGAAGACAGTTATGCACATGAGCTACCTGACCAAAGCTGTGCATTTTCTT
TTCATTCTGTTTCTCCAGTGATAACTTGTTTTTGCATTTTATTCTTACAT
TATAAAGGAAGTTTTTTTTTGTTAAAACTTTTCGAAAGAATAAATAACAT
TTTAGGTCTTTGAATGTAATTATAAATTGTACTTATTTTTTAGGAAACGG
GAAGGTATATGGACCCCGAAAACAATATCTTCAATCCCCTGGGTTTTACC

>84m_Aj
AAATGGTTTGTAAATACCTGTTCACGCCTTTATCTGTAAGCTGTGACAAA
TGTACCATATTTACATCTCTGTACATTTTAAAAAATTTTGCTGTTTTGAC
ACAGAAAGTAACATCAATTTGTTCTACTTATTTATGCTCTCATTGATTAA
TTGTTATATGTGCCTTGACAAGGAATTTAACTTACAACCTCAGTGTATCT
GGAAGACAGTTATGTACATGAACTACCTCACCAAAGCTGTACATTTTCTT
TTCATTCTGTTTCTCCAGTGAAAACATATTTTTGCATTTTATTCTTAAAT
TATAAAGAAAGTTCTTTTTTGTTAGAACTTTTCGAAAGAATAAATAACAT
TTAAGGTCTTTGAATGTAATTATAAATGGTACTTATTTTTTAGGAAACTG
GAAGATATATGGACCCCATAAACAATATCTTCAATCTCCTTGGTTTTAGC

>86m_Aj
AAATGGTTTGTAAATACCTGTTTGTGCCTTTATCTGTGAGCTGTGACAAA
TGTACCATATTTACATTTCTGTACATTTTAAAAATTTTTATTGCTTTGAG
ACAGAAAGTAACATCCATTTGTTCTATTTATTTATGCTCTCATTGATTAA
TTGTTATATGTGCCTTGGCCAGGAATCCAACTTACAACCTCGGTGTATCT
GGAAGACAGTTATGCACATGACCTACCTGACCAAAGCTGTGCATTTTCTT
TTCATTCTGTTTCTCCAGTGATAACTTGTTTTTGCATTTTATTCTTACAT
TATAAAGGAAGTTTTTTTTTGTTAAAATTTTCCGAAAGAATAAATAACAT
TTAAGGTCTTTGAATGTAATTAAAAATTGTACTTATTTTTTAGGAAACGG
GGAGGGGTATGGACCCCCTAAACAATAACTTCAATCTCCTGGGTTTAACC

>87m_Aj
AAATGTTTTGTAAATACCTGTTTGTGCCTTTATCTGTGAGCTGTGACAAA
TGTACCATATTTACATTTCTGTACATTTTAAAAATTTTTATTGCTTTGAG
ACAGAAAGTAACATCAATTTGTTCTATTTATTTATGCTCTCATTGATTAA
TTGTTATATGTGCCTTGGCCAGGAATCGAACTTACAACCTCAGTGTATCT
GGAAGACAGTTATGCACATGAGCTACCTGACCAAAGCTGTGCATTTTCTT
TTCATTCTGTTTCTCCAGTGATAACTTGTTTTTGCATTTTATTCTTACAT
TATAAAGGAAGTTTTTTTTTGTTAAAATTTTTCGAAAGAATAAATAACAT
TTTAGGTCTTTGAATGTAATTATAAATTGTACTTATTTTTTAGGAAACTG
GAAGGTATATGGACCCCGTAAACAATATCTTCAATCTCCTGGTTTTAGCC

>90m_Aj
AAATGTTTTGTAAATACCTGTTTGTGCCTTTATCTGTGAGCTGTGACAAA
TGTACCATATTTACATTTCTGTACATTTTAAAAATTTTTATTGCTTTGAG
ACAGAAAGTAACATCAATTTGTTCTATTTATTTATGCTCTCATTGATTAA
TTGTTATATGTGCCTTGGCCAGGAATCGAACTTACAACCTCAGTGTATCT
GGAAGACAGTTATGCACATGAGCTACCTGACCAAAGCTGTGCATTTTCTT
TTCATTCTGTTTCTCCAGTGATAACTTGTTTTTGCATTTTATTCTTACAT
TATAAAGGAAGTTTTTTTTTGTTAAAACTTTTCGAAAGAATAAATAACAT
TTTAGGTCTTTGAATGTAATTATAAATTGTACTTATTTTTTAGAAAACGG
GAAGGTAGATGGACCCCGAAAACAATATATCCAATCCCCTTGGTTTTACC

>91m_Aj
AAATGTTTTGTAAATACCTGTTTGTGCCTTTATCTGTGAGCTGTGACAAA
TGTACCATATTTACATTTCTGTACATTTTAAAAATTTTTATTGCTTTGAG
ACAGAAAGTAACATCAATTTGTTCTATTTATTTATGCTCTCATTGATTAA
TTGTTATATGTGCCTTGGCCAGGAATCGAACTTACAACCTCAGTGTATCT
GGAAGACAGTTATGCACATGAGCTACCTGACCAAAGCTGTGCATTTTCTT
TTCATTCTGTTTCTCCAGTGATAACTTGTTTTTGCATTTTATTCTTACAT
TATAAAGGAAGTTTTTTTTTGTTAAAACTTTTCGAAAGAATAAATAACAT
TTTAGGTCTTTGAATGTAATTATAAATTGTACTTATTTTTTAGGAAACGG
GAAGGTATATGGACCCCGAAAACAATATATCCAATCCCCTTGGTTTTACC

>92m_Aj
AAATGTTTTGTAAATACCTGTTTGTGCCTTTATCTGTGAGCTGTGACAAA
TGTACCATATTTACATTTCTGTACATTTTAAAAATTTTTATTGCTTTGAG
ACAGAAAGTAACATCAATTTGTTCTATTTATTTATGCTCTCATTGATTAA
TTGTTATATGTGCCTTGGCCAGGAATCGAACTTACAACCTCAGTGTATCT
GGAAGACAGTTATGCACATGAGCTACCTGACCAAAGCTGTGCATTTTCTT
TTCATTCTGTTTCTCCAGTGATAACTTGTTTTTGCATTTTATTCTTACAT
TATAAAGGAAGTTTTTTTTTGTTAAAATTTTTCGAAAGAATAAATAACAT
TTTAGGTCTTTGAATGTAATTATAAATTGTACTTATTTTTTAGGAAACTG
GAAGGTATATGGACCCCGAAAACAATATATCCAATCCCCTTGGTTTTACC

>242_JalTux
AAATGTTTTGTAAATACCTGTTTGTGCCTTTATCTGTGAGCTGTGACAAA
TGTACCATATTTACATTTCTGTACATTTTAAAAATTTTTATTGCTTCGAG
ACAGAAAGTAACATCAATTTGTTCTATTTATTTATGCTCTCATTGATTAA
TTGTTATATGTGCCTTGGCCAGGAATCGAACTTACAACCTCAGTGTATCT
GGAAGACAGTTATGCACATGAGCTACCTGACCAAAGCTGTGCATTTTCTT
TTCATTCTGTTTCTCCAGTGATAACTTGTTTTTGCATTTTATTCTTACAT
TATAAAGGAAGGTTTTTTTTGTTAGAACTTTTCGAAAGAATAAATAACAT
TTTAGGTCTTTGAATGTAATTATAAATTGTACTTATTTTTTAGGAAACTG
GAAGGTATATGGATCCAATCTCCTTGGTTTTAGCCCCAACAAGAGAATTG

>243_JalTux
AAATGTTTTGTAAATACCTGTTTGTGCCTTTATCTGTGAGCTGTGACAAA
TGTACCATATTTACATTTCTGTACATTTTAAAAATTTTTATTGCTTCGAG
ACAGAAAGTAACATCAATTTGTTCTATTTATTTATGCTCTCATTGATTAA
TTGTTATATGTGCCTTGGCCAGGAATCGAACTTACAACCTCAGTGTATCT
GGAAGACAGTTATGCACATGAGCTACCTGACCAAAGCTGTGCATTTTCTT
TTCATTCTGTTTCTCCAGTGATAACTTGTTTTTGCATTTTATTCTTACAT
TATAAAGGAAGGTTTTTTTTGTTAGAACTTTTCGAAAGAATAAATAACAT
TTTAGGTCTTTGAATGTAATTATAAATTGTACTTATTTTTTAGGAAACTG
GAAGGTATATGGATCCAATCTCCTTGGTTTTAGCCCCAACAAGAAAATTT

>LM127_Jal
AAATGTTTTGTAAATACCTGTTTGTGCCTTTATCTGTGAGCTGTGACAAA
TGTACCATATTTACATTTCTGTACATTTTAAAAATTTTTATTGCTTCGAG
ACACAAAGTAACATCAATTTGTTCTATTTATTTATGCTCTCATTGATTAA
TTGTTATATGTGCCTTGGCCAGGAACCGAACTTACAACCTCAGTGTATCT
GGAAGACAGTTATGCACATGAGCTACCTGACCAAAGCTGTGCATTTTCTT
TTCATTCTGTTTCTCCAGTGATAACTTGTTTTTGCATTTTATTCTTACAT
TATAAAGGAAGGTTTTTTTTGTTAGAACTTTTCGAAAGAATAAATAACAT
TTTAGGTCTTTGAATGTAATTATAAATTGTACTTATTTTTTAGGAAACTG
GAAGGTATATGGATCCAATCTCCTTGGTTTTAGCCCCAACAAGATATCAC

>L227_Jal
AAATGTTTTGTAAATACCTGTTTGTGCCTTTATCTGTGAGCTGTGACAAA
TGTACCATATTTACATTTCTGTACATTTTAAAAATTTTTATTGCTTCGAG
ACAGAAAGTAACATCAATTTGTTCTATTTATTTATGCTCTCATTGATTAA
TTGTTATATGTGCCTTGGCCAGGAATCGAACTTACAACCTCAGTGTATCT
GGAAGACAGTTATGCACATGAGCTACCTGACCAAAGCTGTGCATTTTCTT
TTCATTCTGTTTCTCCAGTGATAACTTGTTTTTGCATTTTATTCTTACAT
TATAAAGGAAGGTTTTTTTTGTTAGAACTTTTCGAAAGAATAAATAACAT
TTTAGGTCTTTGAATGTAATTATAAATTGTACTTATTTTTTAGGAAACTG
GAAGGTATATGGATCCAATCTCCTTGGTTTTAGCCCCAACAAGAGAATTG

>ML137_Jal
AAATGTTTTGTAAATACCTGTTTGTGCCTTTATCTGTGAGCTGTGACAAA
TGTACCATATTTACATTTCTGTACATTTTAAAAATTTTTATTGCTTCCAG
ACAGAAAGTAACATCAATTTGTTCTATTTATTTATGCTCTCATTGATTAA
TTGTTATATGTGCCTTGGCCAGGAATCGAACTTACAACCTCACTGTATCT
GGAAGACAGTTATGCACATGAGCTACCTGACCAAAGCTGTGCATTTTCTT
TTCATTCTGTTTCTCCAGTGATAACTTGTTTTTGCATTTTATTCTTACAT
TATAAAGGAAGGTTTTTTTTGTTAGAACTTTTCGAAAGAATAAATAACAT
TTTAGGTCTTTGAATGTAATTATAAATTGTACTTATTTTTTAGGAAACTG
GAAGGTATATGGATCCAATCTCCTTGGTTTTAGCCCCAACAAGAGAATTG

>LM14_Jal
AAATGTTTTGTAAATACCTGTTTGTGCCTTTATCTGTGAGCTGTGACAAA
TGTACCATATTTACATTTCTGTACATTTTAAAAATTTTTATTGCTCCCAG
ACAGAAAGTAACATCAATTTGTTCTATTTATTTATGCTCTCATTGATTAA
TTGTTATATGTGCCTTGGCCAGGAATCCAACTTACAACCTCACTGTATCT
GGAAGACAGCTATGCACATGAGCTACCTGACCAAAGCTGTGCATTTTCTT
TTCATTCTGTTTCCCCAGTGATAACTTGTTTTTGCATTTTATTCTTACAT
TATAAAGGAACGTTTTTTTTGTTAGAACTTTTCGAAAGAATAAATAACAT
TTTAGGTCTTTGAATGTAATTATAAATTGTACTTATTTTTTAGGAAACTG
GAAGGTATATGGATCCAATCTCCTTGGTTTTAGCCCCAACAAGAGAATTG

>BL08A_Jal
AAATGTTTTGTAAATACCTGTTTGTGCCTTTATCTGTGAGCTGTGACAAA
TGTACCATATTTACATTTCTGTACATTTTAAAAATTTTTATTGCTTCCAG
ACAGAAAGTAACATCAATTTGTTCTATTTATTTATGCTCTCATTGATTAA
TTGTTATATGTGCCTTGGCCAGGAACCCAACTTACAACCTCACTGTATCT
GGAAGACAGATATGCACATGAGCTACCTGACCAAAGCTGTGCATTTTCTT
TTCATTCTGTTTCTCCAGTGATAACTTGTTTTTGCATTTTATTCTTACAT
TATAAAGGAACGTTTTTTTTGTTAGAACTTTTCGAAAGAATAAATAACAT
TTTAGGTCTTTGAATGTAATTATAAATTGTACTTATTTTTTAGGAAACTG
GAAGGTATATGGATCCAATCTCCTTGGTTTTAGCCCCAACAAGGGAATTG

>BL06_Jal
AAATGTTTTGTAAATACCTGTTTGTGCCTTTATCTGTGAGCTGTGACAAA
TGTACCATATTTACATTTCTGTACATTTTAAAAATTTTTATTGCTCCCAG
ACACAAAGTAACATCAATTTGTTCTATTTATTTATGCTCTCATTGATTGA
TTGTTATATGTGCCTTGGCCAGGAATCGAACTTACAACCTCACTGTATCT
GGAAGACAATTATGCACATGAGCTACCTGACCAAAGCTGTGCATTTTCTT
TTCATTCCGTTTCTCCAGTGATAACTTGTTTTTGCATTTTATTCTTACAT
TATAAAGGAAGGTTTTTTTTGTTAGAACTTTTCGAAAGAATAAACAACAT
TTTAGGTCCTTGAATGTAATTATAAATTGTACTTATTTTTTAGGAAACTG
GAAGGTATATGGATCCAATCTCCTTGGTTTTAGCCCCAACAAGAGCATTG

>ML147_Jal
AAATGTTTTGTAAATACCTGTTTGTGCCTTTATCTGTGAGCTGTGACAAA
TGTACCATATTTACATTTCTGTACATTTTAAAAATTTTTATTGCTTCGAG
ACAGAAAGTAACATCAATTTGTTCTATTTATTTATGCTCTCATTGATTAA
TTGTTATATGTGCCTTGGCCAGGAATCGAACTTACAACCTCAGTGTATCT
GGAAGACAGTTATGCACATGAGCTACCTGACCAAAGCTGTGCATTTTCTT
TTCATTCTGTTTCTCCAGTGATAACTTGTTTTTGCATTTTATTCTTACAT
TATAAAGGAAGGTTTTTTTTGTTAGAACTTTTCGAAAGAATAAATAACAT
TTTAGGTCTTTGAATGTAATTATAAATTGTACTTATTTTTTAGGAAACTG
GAAGGTATATGGATCCAATCTCCTTGGTTTTAGCCCCAACAAGAGAATTG

>LM227_Jal
AAATGTTTTGTAAATACCAGTTTGGGCCTTTATCTGTGAGCTGTGACAAA
TGTACCATATTTACATTTCTGTACATTTTAAAAATTTTTATTGCTTCGAG
ACAGAAAGTAACATCAATTTGTTCTATTTATTTATGCTCTCATTGATTAA
TTGTTATATGTGCCTTGGCCAGGAATCGAACTTACAACCTCAGTGTATCT
GGAAGACAGTTATGCACATGAGCTACCTGACCAAAGCTGTGCATTTTCTT
TTCATTCTGTTTCTCCAGTGATAACTTGTTTTTGCATTTTATTCTTACAT
TATAAAGGAAGGTTTTTTTTGTTAGAACTTTTCGAAAGAATAAATAACAT
TTTAGGTCTGTGAATGTAATTATAAATTGTACTTATTTTTTAGGAAACTG
GAAGGTATATGGATCCAATCTCCTTGGTTTTAGCCCCAACAAGAGAATTG

>2JalY
AAATGTTTTGTAAATACCTGTTTGTGCCTTTATCTGTGAGCTGTGACAAA
TGTACCATATTTACATTTCTGTACATTTTAAAAATTTTTATTGCTTCAAG
ACAAAAAGTAACATCAATTTGTTCTATTTATTTATGCTCTCATTGATTAA
TTGTTATATGTGCCTTGGCCAGGAATCGAACTTACAACCTCAGGGTATCT
GGAAGACAGTTATGCACATGAGCTACCTGACCAAAGCTGTGCATTTTCTT
TTCATTCTGTTTCTCCAGTGATAACTTGTTTTTGCATTTTATTCTTACAT
TATAAAGGAAGGTTTTTTTTGTTAGAACTTTTCAAAAGAATAAATAACAT
TTTAGGTCGTTGAATGTAATTATAAATTGTACTTATTTTTTAGGAAACTG
GAAGGTATATGGATCCAATCTCCTTGGTTTTAGCCCCAACAAGAGAATTG

>1JalY
AAATGTTTTGTAAATACCGGTTCGTGCCTTTATCTGTGAGCTGAGACAAA
TGTACCATATTTACATTTCAGTACATTTTAAAAATTTTTATTGCTTCAAG
ACAAAAAGTAACATCAATTTGTTCTATTTATTTATGCTCTCATTGATTAA
TTGTTATATGTGCCTTGGCCAGGAATCCAACTTACAACCTCAGTGTATCT
GGAAGACAGTTATGCACATGAGCTACCTGACCAAAGCTGTGCATTTTCTT
TTCATTCTGTTTCTCCAGTGATAACTTGTTTTTGCATTTTATTCTTACAT
TATAAAGGAAGGTTTTTTTTGTTAGAACTTTTCAAAAGAATAAATAACAT
TTTAGGTCGTAGAAGGTAATTATAAATTGTACTTATTTTTTAGGAAACTG
GAAGGTATATGGATCCAATCTCCTTGGTTTTAGCCCCAACAAGAGAATTG

>5JalY
AAATGTTTTGTAAATACCTGTTTGTGCCTTTATCTGTGAGCTGTGACAAA
TGTACCATATTTACATTTCTGTACATTTTAAAAATTTTTATTGCTTCGAG
ACAAAAAGTAACATCAATTTGTTCTATTTATTTATGCTCTCATTGATTAA
TTGTTATATGTGCCTTGGCCAGGAATCGAACTTACAACCTCAGTGTATCT
GGAAGACAGTTATGCACATGAGCTACCTGACCAAAGCTGTGCATTTTCTT
TTCATTCTGTTTCTCCAGTGATAACTTGTTTTTGCATTTTATTCTTACAT
TATAAAGGAAGGTTTTTTTTGTTAGAACTTTTCGAAAGAATAAATAACAT
TTTAGGTCTTTGAATGTAATTATAAATTGTACTTATTTTTTAGGAAACTG
GAAGGTATATGGATCCAATCTCCTTGGTTTTAGCCCCAACAAGAGAATTG

>6JalY
AAATGTTTTGTAAATACCTGTTTGTGCCTTTATCTGTGAGCTGTGACAAA
TGTACCATATTTACATTTCTGTACATTTTAAAAATTTTTATTGCTTCGAG
ACAAAAAGTAACATCAATTTGTTCTATTTATTTATGCTCTCATTGATTAA
TTGTTATATGTGCCTTGGCCAGGAATCGAACTTACAACCTCAGTGTATCT
GGAAGACAGTTATGCACATGAGCTACCTGACCAAAGCTGTGCATTTTCTT
TTCATTCTGTTTCTCCAGTGATAACTTGTTTTTGCATTTTATTCTTACAT
TATAAAGGAAGGTTTTTTTTGTTAGAACTTTTCAAAAGAATAAATAACAT
TTTAGGTCTTTGAATGTAATTATAAATTGTACTTATTTTTTAGGAAACTG
GAAGGTATATGGATCCAATCTCCTTGGTTTTAGCCCCAACAAGAGAATTG

>7JalY
AAATGTTTTGTAAATACCTGTTTGTGCCTTTATCTGTGAGCTGTGACAAA
TGTACCATATTTACATTTCTGTACATTTTAAAAATTTTTATTGCTTCAAG
ACAAAAAGTAACATCAATTTGTTCTATTTATTTATGCTCTCATTGATTAA
TTGTTATATGTGCCTTGGCCAGGAATCCAACTTACAACCTCAGGGTATCT
GGAAGACAGTTATGCACATGAGCTACCTGACCAAAGCTGTGCATTTTCTT
TTCATTCTGTTTCTCCAGTGATAACTTGTTTTTGCATTTTATTCTTACAT
TATAAAGGAAGGTTTTTTTTGTTAGAACTTTTCAAAAGAATAAATAACAT
TTTAGGTCGTAGAAGGTAATTATAAATTGTACTTATTTTTTAGGAAACTG
GAAGGTATATGGATCCAATCTCCTTGGTTTTAGCCCCAACAAGAGAATTG

>15JalY
AAATGTTTTGTAAATACCTGTTTGTGCCTTTATCTGTGAGCTGTGACAAA
TGTACCATATTTACATTTCTGTACATTTTAAAAATTTTTATTGCTTCGAG
ACAAAAAGTAACATCAATTTGTTCTATTTATTTATGCTCTCATTGATTAA
TTGTTATATGTGCCTTGGCCAGGAATCGAACTTACAACCTCAGTGTATCT
GGAAGACAGTTATGCACATGAGCTACCTGACCAAAGCTGTGCATTTTCTT
TTCATTCTGTTTCTCCAGTGATAACTTGTTTTTGCATTTTATTCTTACAT
TATAAAGGAAGGTTTTTTTTGTTAGAACTTTTCAAAAGAATAAATAACAT
TTTAGGTCTTTGAATGTAATTATAAATTGTACTTATTTTTTAGGAAACTG
GAAGGTATATGGACGCCGTAAACAATATCCAATCTCCTTGGTTTTAGCCC

>9JalY
AAATGTTTTGTAAATACCTGTTTGTGCCTTTATCTGTGAGCTGTGACAAA
TGTACCATATTTACATTTCTGTACATTTTAAAAATTTTTATTGCTTCGAG
ACAAAAAGTAACATCAATTTGTTCTATTTATTTATGCTCTCATTGATTAA
TTGTTATATGTGCCTTGGCCAGGAATCGAACTTACAACCTCAGGGTATCT
GGAAGACAGTTATGCACATGAGCTACCTGACCAAAGCTGTGCATTTTCTT
TTCATTCTGTTTCTCCAGTGATAACTTGTTTTTGCATTTTATTCTTACAT
TATAAAGGAAGGTTTTTTTTGTTAGAACTTTTCAAAAGAATAAATAACAT
TTTAGGTCTTTGAATGTAATTATAAATTGTACTTATTTTTTAGGAAACGG
GAAGGTATATGGATCCAATCTCCTTGGTTTTAGCCCCAACAAGAGAATTG

>22JalY
AAATGTTTTGTAAATACCTGTTTGTGCCTTTATCTGTGAGCTGTGACAAA
TGTACCATATTTACATTTCTGTACATTTTAAAAATTTTTATTGCTTCGAG
ACAGAAAGTAACATCAATTTGTTCTATTTATTTATGCTCTCATTGATTAA
TTGTTATATGTGCCTTGGCCAGGAATCGAACTTACAACCTCAGTGTATCT
GGAAGACAGTTATGCACATGAGCTACCTGACCAAAGCTGTGCATTTTCTT
TTCATTCTGTTTCTCCAGTGATAACTTGTTTTTGCATTTTATTCTTACAT
TATAAAGGAAGGTTTTTTTTGTTAGAACTTTTCAAAAGAATAAATAACAT
TTTAGGTCTTTGAATGTAATTATAAATTGTACTTATTTTTTAGGAAACTG
GAAGGTATATGGATCCAATCTCCTTGGTTTTAGCCCCAACAAGAAAATTG

>8JalY
AAATGTTTTGTAAATACCTGTTTGTGCCTTTATCTGTGAGCTGTGACAAA
TGTACCATATTTACATTTCTGTACATTTTAAAAATTTTTATTGCTTCAAG
ACAAAAAGTAACATCAATTTGTTCTATTTATTTATGCTCTCATTGATTAA
TTGTTATATGTGCCTTGGCCAGGAATCGAACTTACAACCTCAGTGTATCT
GGAAGACAGTTATGCACATGAGCTACCTGACCAAAGCTGTGCATTTTCTT
TTCATTCTGTTTCTCCAGTGATAACTTGTTTTTGCATTTTATTCTTACAT
TATAAAGGAAGGTTTTTTTTGTTAGAACTTTTCAAAAGAATAAATAACAT
TTTAGGTCTTTGAATGTAATTATAAATTGTACTTATTTTTTAGGAAACTG
GAAGGTATATGGATCCAATCTCCTTGGTTTTAGCCCCAACAAGAGAATTG

>12JalY
AAATGTTTTGTAAATACCTGTTTGTGCCTTTATCTGTGAGCTGTGACAAA
TGTACCATATTTACATTTCTGTACATTTTAAAAATTTTTATTGCTTCGAG
ACAAAAAGTAACATCAATTTGTTCTATTTATTTATGCTCTCATTGATTAA
TTGTTATATGTGCCTTGGCCAGGAATCGAACTTACAACCTCAGTGTATCT
GGAAGACAGTTATGCACATGAGCTACCTGACCAAAGCTGTGCATTTTCTT
TTCATTCTGTTTCTCCAGTGATAACTTGTTTTTGCATTTTATTCTTACAT
TATAAAGGAAGGTTTTTTTTGTTAGAACTTTTCAAAAGAATAAATAACAT
TTTAGGTCTTTGAATGTAATTATAAATTGTACTTATTTTTTAGGAAACTG
GAAGGTATATGGATCCAATCTCCTTGGTTTTAGCCCCAACAAGAGAATTG

>20JalY
AAATGTTTTGTAAATACCTGTTTGTGCCTTTATCTGTGAGCTGTGACAAA
TGTACCATATTTACATTTCTGTACATTTTAAAAATTTTTATTGCTTCGAG
ACAAAAAGTAACATCAATTTGTTCTATTTATTTATGCTCTCATTGATTAA
TTGTTATATGTGCCTTGGCCAGGAATCGAACTTACAACCTCAGTGTATCT
GGAAGACAGTTATGCACATGAGCTACCTGACCAAAGCTGTGCATTTTCTT
TTCATTCTGTTTCTCCAGTGATAACTTGTTTTTGCATTTTATTCTTACAT
TATAAAGGAAGGTTTTTTTTGTTAGAACTTTTCAAAAGAATAAATAACAT
TTTAGGTCTTTGAATGTAATTATAAATTGTACTTATTTTTTAGGAAACTG
GAAGGTATATGGATCCAATCTCCTTGGTTTTAGCCCCAACAAGAGAATTG

>249_Nay
AAATGTTTTGTAAATACCTGTTTGTGCCTTTATCTGTGAGCTGTGACAAA
TGTACCATATTTACATTTCTGTACATTTTAAAAATTTTTATTACTCCGAG
ACAGAAAGTAACATCAATTTGTTCTATTTATTTATGCTCTCATTCATTAA
TTGTTATATGTGCCTTGGCCAGGAACCGAACTTACAACCTCACTGTATCT
GGAAGACAGTTACGCACATGAGCTACCTGACCAAAGCTGTGCATTTTCTT
TTCATTCTGTTTCTCCAGTGATAACTTGTTTTTGCATTTTATTCTTACAT
TATAAAGGAAGGTTTTTTTTGTTAGAACTTTTCGAAAGAATAAATAACAT
TTTAGGTCTTTGAATGTAATTATAAATTGTACTTATTTTTTAGGAAACGG
GAAGGTATATGGATCCAATCTCCTTGGTTTTAGCCCCAACAAGATAGACT

>260_Nay
AAATGTTTTGTAAATACCTGTTTGTGCCTTTATCTGTGAGCTGTGACAAA
TGTACCATATTTACATTTCTGTACATTTTAAAAATTTTTATTGCTTCGAG
ACAGAAAGTAACATCAATTTGTTCTATTTATTTATGCTCTCATTGATTAA
TTGTTATATGTGCCTTGGCCAGGAATCGAACTTACAACCTCAGTGTATCT
GGAAGACAGTTATGCACATGAGCTACCTGACCAAAGCTGTGCATTTTCTT
TTCATTCTGTTTCTCCAGTGATAACTTGTTTTTGCATTTTATTCTTACAT
TATAAAGGAAGGTTTTTTTTGTTAGAACTTTTCGAAAGAATAAATAACAT
TTTAGGTCTTTGAATGTAATTATAAATTGTACTTATTTTTTAGGAAACTG
GAAGGTATATGGATCCAATCTCCTTGGTTTTAGCCCCAACAAGAGAATTG

>245_Nay
AAATGTTTTGTAAATACCTGTTTGTGCCTTTATCTGTGAGCTGTGACAAA
TGTACCATATTTACATTTCTGTACATTTTAAAAATTTTTATTGCTTCGAG
ACAGAAAGTAACATCAATTTGTTCTATTTATTTATGCTCTCATTGATTAA
TTGTTATATGTGCCTTGGCCAGGAATCGAACTTACAACCTCAGTGTATCT
GGAAGACAGTTATGCACATGAGCTACCTGACCAAAGCTGTGCATTTTCTT
TTCATTCTGTTTCTCCAGTGATAACTTGTTTTTGCATTTTATTCTTACAT
TATAAAGGAAGGTTTTTTTTGTTAGAACTTTTCGAAAGAATAAATAACAT
TTTAGGTCTTTGAATGTAATTATAAATTGTACTTATTTTTTAGGAAACTG
GAAGGTATATGGATCCAATCTCCTTGGTTTTAGCCCCAACAAGAGAATTG

>247_Nay
AAATGTTTTGTAAATACCTGTTTGTGCCTTTATCTGTGAGCTGTGACAAA
TGTACCATATTTACATTTCTGTACATTTTAAAAATTTTTATTGCTTCGAG
ACAGAAAGTAACATCAATTTGTTCTATTTATTTATGCTCTCATTGATTAA
TTGTTATATGTGCCTTGGCCAGGAATCGAACTTACAACCTCAGTGTATCT
GGAAGACAGTTATGCACATGAGCTACCTGACCAAAGCTGTGCATTTTCTT
TTCATTCTGTTTCTCCAGTGATAACTTGTTTTTGCATTTTATTCTTACAT
TATAAAGGAAGGTTTTTTTTGTTAGAACTTTTCGAAAGAATAAATAACAT
TTTAGGTCTTTGAATGTAATTATAAATTGTACTTATTTTTTAGGAAACTG
GAAGGTATATGGATCCAATCTCCTTGGTTTTAGCCCCAACAAGAGAATTG

>246_Nay
AAATGTTTTGTAAATACCTGTTTGTGCCTTTATCTGTGAGCTGTGACAAA
TGTACCATATTTACATTTCTGTACATTTTAAAAATTTTTATTGCTTCGAG
ACAAAAAGTAACATCAATTTGTTCTATTTATTTATGCTCTCATTGATTAA
TTGTTATATGTGCCTTGGCCAGGAATCGAACTTACAACCTCAGTGTATCT
GGAAGACAGTTATGCACATGAGCTACCTGACCAAAGCTGTGCATTTTCTT
TTCATTCTGTTTCTCCAGTGATAACTTGTTTTTGCATTTTATTCTTACAT
TATAAAGGAAGGTTTTTTTTGTTAAAACTTTTCAAAAAAATAAATAACAT
TTTAGGTCTTTGAATGTAATTATAAATTGTACTTATTTTTTAGGAAACTG
GAAGGTATATGGATCCAATCTCCTTGGTTTTAGCCCCAACAAGAGAATTG

>258_Nay
AAATGTTTTGTAAATACCTGTTTGTGCCTTTATCTGTGAGCTGTGACAAA
TGTACCATATTTACATTTCTGTACATTTTAAAAATTTTTATTGCTTCGAG
ACAGAAAGTAACATCAATTTGTTCTATTTATTTATGCTCTCATTGATTAA
TTGTTATATGTGCCTTGGCCAGGAATCGAACTTACAACCTCAGTGTATCT
GGAAGACAGTTATGCACATGAGCTACCTGACCAAAGCTGTGCATTTTCTT
TTCATTCTGTTTCTCCAGTGATAACTTGTTTTTGCATTTTATTCTTACAT
TATAAAGGAAGGTTTTTTTTGTTAGAACTTTTCGAAAGAATAAATAACAT
TTTAGGTCTTTGAATGTAATTATAAATTGTACTTATTTTTTAGGAAACTG
GAAGGTATATGGATCCAATCTCCTTGGTTTTAGCCCCAACAAGAGAATTG

>248_Nay
AAATGTTTTGTAAATACCTGTTTGTGCCTTTATCTGTGAGCTGTGACAAA
TGTACCATATTTACATTTCTGTACATTTTAAAAATTTTTATTGCTTCGAG
ACAGAAAGTAACATCAATTTGTTCTATTTATTTATGCTCTCATTGATTAA
TTGTTATATGTGCCTTGGCCAGGAATCGAACTTACAACCTCAGTGTATCT
GGAAGACAGTTATGCACATGAGCTACCTGACCAAAGCTGTGCATTTTCTT
TTCATTCTGTTTCTCCAGTGATAACTTGTTTTTGCATTTTATTCTTACAT
TATAAAGGAAGGTTTTTTTTGTTAGAACTTTTCGAAAGAATAAATAACAT
TTTAGGTCTTTGAATGTAATTATAAATTGTACTTATTTTTTAGGAAACTG
GAAGGTATATGGATCCAATCTCCTTGGTTTTAGCCCCAACAAGAGAATTG

>259_Nay
AAATGTTTTGTAAATACCTGTTTGTGCCTTTATCAGTGAGCTGTGACAAA
TGTACCATATTTACATTTCTGTACATTTTAAAAATTTTTATTGCTTCGAG
ACAGAAAGTAACATCAATTTGTTCTATTTATTTATGCTCTCATTGATTAA
TTGTTATATGTGCCTTGGCCAGGAATCGAACTTACAACCTCAGTGTATCT
GGAAGACAGTTATGCACATGAGCTACCTGACCAAAGCTGTGCATTTTCTT
TTCATTCTGTTTCTCCAGTGATAACTTGTTTTTGCATTTTATTCTTACAT
TATAAAGGAAGGTTTTTTTTGTTAGAACTTTTCGAAAGAATAAATAACAT
TTTAGGTCTTTGAATGTAATTATAAATTGTACTTATTTTTTAGGAAACTG
GAAGGTATATGGATCCAATCTCCTTGGTTTTAGCCCCAACAAGAGAATTG

>634_Sina
AAATGTTTTGTAAATACCCGTTTGTGCCCTTATCTGTGAGCTGTGACAAA
TGTACCATATTTACATTTCTGTACATTTTAAAAATTTTTATTGCTTCGAG
ACAGAAAGTAACATCAATTTGTTCTATTTATTTATGCTCTCATTGATTAA
TTGTTATATGTGCCTTGGCCAGGAATCGAACTTACAACCTCAGGGTATCT
GGAAGACAGTTATGCACATGAGCTACCTGACCAAAGCTGTGCATTTTCTT
TTCATTCTGTTTCTCCAGTGATAACTTGTTTTTGCATTTTATTCTTACAT
TATAAAGGAAGGTTTTTTTTGTTAAAACTTTTCAAAAAAATAAATAACAT
TTTAGGTCTTTGAATGTAATTATAAATTGTACTTATTTTTTAGGAAACTG
GAAGGTATATGGATCCAATCTCCTTGGTTTTAGCCCCAACAAGAAAATTG

>286LE_Col
AAATGGAATGTAAATACCTGTTTGTGCCTTTATCTGTGAGCTGTGACAAA
AGTACCATATTTACATTTCTGTACATTTTAAAAATTTTTATTGCTTCAAG
ACAAAAAGTAACATCAATTTGTTCTATTTATTTATGCTCTCATTGATTAA
TTGTTATATGTGCCTTGGCCAGGAATCCAACTTACAACCTCAGTGTATCT
GGAAGACAGTTATGCACATGAGCTACCTGACCAAAGCTGTGCATTTTCTT
TTCATTCTGTTTCTCCAGTGATAACTTGTTTTTGCATTTTATTCTTACAT
TATAAAGGAAGGTTTTTTTTGTTAGAACTTTTCAAAAGAATAAATAACAT
TTTAGGTCTTTGAATGTAATTATAAATTGTACTTATTTTTTAGGAAACTG
GAAGGTATATGGACGCCGTAAACAATATCCAATCTCCTTGGTTTTACCCC

>287LE_Col
AAATGTTTTGTAAATACCGGTTCGTGCCTTTATCTGTGAGCTGAGACAAA
TGTACCATATTTACATTTCAGTACATTTTAAAAATTTTTATTGCTTCAAG
ACAAAAAGTAACATCAATTTGTTCTATTTATTTATGCTCTCATTGATTAA
TTGTTATATGTGCCTTGGCCAGGAATCCAACTTACAACCTCAGGGTATCT
GGAAGACAGTGATGCACATAAGCTACCTGACCAAAGCTGTGCATTTTCTT
TTCATTCTGTTTCTCCAGTGAGAACTTGTTTTTGCATTTTATTCTTACAT
TATAAAGGAAGGTTTTTTTTGTTAGAACTTTTCAAAAGAATAAATAACAT
TTTAGGTCTTTGAAGGTAATTATAAATTGTACTTATTTTTTAGGAAACTG
GAAGGTATATGGATCCAATCTCCTTGGTTTTAGCCCCAACAAGAGAATTG

>288LE_Col
AAATGTTTTGTAAATACCTGTTTGTGCCTTTATCTGTGAGCTGTGACAAA
TGTACCATATTTACATTTCTGTACATTTTAAAAATTTTTATTGCTTCAAG
ACAAAAAGTAACATCAATTTGTTCTATTTATTTATGCTCTCATTGATTAA
TTGTTATATGTGCCTTGGCCAGGAATCCAACTTACAACCTCAGTGTATCT
GGAAGACAGTGATGCACATGAGCTACCTGACCAAAGCTGTGCATTTTCTT
TTCATTCCGTTTCTCCAGTGATAACTTGTTTTTGCATTTTATTCTTACAT
TATAAAGGAAGGTTTTTTTTGTTAGAACTTTTCGAAAGAATAAATAACAT
TTTAGGTCTTTGAATGTAATTATAAATTGTACTTATTTTTTAGGAAACTG
GAAGGTATATGGACGCCGTAAACAATATCCAATCTCCTTGGTTTTAGCCC

>294LE_Col
AAATGTTTTGTAAATACCTGTTTGTGCCTTCATCTGTGAGCTGTGACAAA
TGTACCATATTTACATTTCTGTACATTTTAAAAATTTTTATTGCTTCGAG
ACAGAAAGTAACATCAATTTGTTCTATTTATTTATGCTCTCATTGATTAA
TTGTTATATGTGCCTTGGCCAGGAATCGAACTTACAACCTCAGTGTATCT
GGAAGACAGTTATGCCCATGACCTACCTGACCAAAGTTGTGCATTTTCTT
TTCATTCTGTTTCTCCAATGATAACTTGTTTTTGCATTTTATTCTTACAT
TAGAAGGGAAGGTTTTTTTTGTTAGAACTTTTCAAAAGAATAAATAACAT
TTTAGGTCTTTGAATGTAATTATAAATTGTACTTATTTTTTAGGAAACTG
GAAGGTATATGGACGCCGTAAACAATATCCAATCTCCTTGTTTACAGCCC

>290_Col
AAATGTTTCGTAAATACCTGTTTGTGCCTTTATCTGTGAGCTGTGACAAA
TGTACCATATTTACATTTCTGTACATTTTAAAAATTTTTATTGCTTCGAG
ACAAAAAGTAACATCAATTTGTTCTATTTATTTATGCTCTCATTGATTAA
TTGTTATATGTGCCTTGGCCAGGAATCCAACTTACAACCTCAGTGTATCT
GGAAGACAGTTATGCACATGAGCTACCTGACCAAAGCTGTGCATTTTCTT
TTCATTCTGTTTCTCCAGTGATAACTTGTTTTTGCATTTTATTCTTACAT
TATAAAGGAAGGTTTTTTTTGTTAGAACTTTTCGAAAGAATAAATAACAT
TTTAGGTCGTTGAATGTAATTATAAATTGTACTTATTTTTTAGGAAACTG
GAAGGTATATGGATCCAATCTCCTTGGTTTTAGCCCCAACAAGAGAATTG

>298_Col
AAATGTTTTGTAAATACCTGTTTGTGCCTTTATCTGTGAGCTGTGACAAA
TGTACCATATTTACATTTCTGTACATTTTAAAAATTTTTATTGCTTCAAG
ACAAAAAGTAACATCAATTTGTTCTATTTATTTATGCTCTCATTGATTAA
TTGTTATATGTGCCTTGGCCAGGAATCGAACTTACAACCTCAGTGTATCT
GGAAGACAGTTATGCACATGAGCTACCTGACCAAAGCTGTGCATTTTCTT
TTCATTCTGTTTCTCCAGTGATAACTTGTTTTTGCATTTTATTCTTACAT
TATAAAGGAAGGTTTTTTTTGTTAGAACTTTTCGAAAGAATAAATAACAT
TTTAGGTCTTTGAATGTAATTATAAATTGTACTTATTTTTTAGGAAACTG
GAAGGTATATGGATCCAATCTCCTTGGTTTTAGCCCCAACAAGAAAATTG

>815LE_Col
AAATGTTTTGTAAATACCTGTTTGTGCCTTTATCTGTGAGCTGTGACAAA
TGTACCATATTTACATTTCTGTACGTTTTAGAAATTTTTATTGCTTCGAG
ACAAAAAGTAACATCAATTTGTTCTATTTATTTATGCTCTCATTGATTGA
TTGTTATATGTGCCTTGGCCGGGAACCGAACTTACAACCTCAGTGTATCT
GGAAGACAGTTATGCACATGAGCTACCTGACCAAAGCTGTGCATTTTCTT
TTCATTCTGTTTCTCCAGTGATAACTTGTTTTTGCATTTTATTCTTACAT
TATAAAGGAAGGTTTTTTTTGTTAAAACTTTTCAAAAGAATAAATAACAT
TTTAGGTCTTTGAAGGTAATTATAAATTGTACTTATTTTTTAGGAAACTG
GAAGGTATATGGATCCAATCTCCTTGGTTTTAGCCCCAACAAGAAAATTG

>781LE_Xox
AAATGGATTGTAAATCCCTGTTTGTGCCTTCATCTGTGAGCTGTGACAAA
TGTCCCATATTTACATTTCTGTACATTTTAAAAATTTTTAGTGCTTCGAG
ACAAAAAGTAACATCAATTTGTTCTATTTATTTATGCTCTCATTGATTAA
GTGTTATATGTGCCTTGCCCAAGAATCGAACTTACAACCTCAGTGTATCT
GGAAGACAGATATGCACAAGAGCTACCTGACCAAAGCTGTGCATTTTCTT
TTCATTCTGTTTCTCCAGTGATAAATTGTTTTTGCATTTTATTCTTACAT
TATAAAGGAAGGTTTTTTTTGTTAAAATTTTTCAAAAAAAAAAATAACAT
TTTAGGTCTTTGAATGTAATTATAAATTGTACTTATTTTTTAGAAAACTG
GAAGGTATATGGACGCCGTAAACAATATCCAATCTCCTTGTTTACAGCCC

>792LE_Xox
AAATGTTTTGTAAATACCTGTTTGTGCCTTTATCTGTGAGCTGTGACAAA
TGTACCATATTTACATTTCTGTACATTTTAAAAATTTTTATTGCTTCAAG
ACAAAAAGTAACATCAATTTGTTCTATTTATTTATGCTCTCATTGATTAA
TTGTTATATGTGCCTTGGCCAGGAATCGAACTTACAACCTCAGTGTATCT
GGAAGACAGTTATGCACATGAACTACCTGACCAAAGCTGTGCATTTTCTT
TTCATTCTGTTTCTCCAGTGATAACTTGTTTTTGCATTTTATTCTTACAT
TATAAAGGAAGGTTTTTTTTGTTAAAACTTTTCAAAAGAATAAATAACAT
TTTAGGTCTTTGAATGTAATTATAAATTGTACTTATTCTTTAGGAAACTG
GAAGGTATATGGATCCAATCTCCTTGGTTTTAGCCCCAACAAGAAAATTG

>15_Jux
AAATGTGTTGTAAACACCTGTTTGTGCCCCCATCTGCGAGCTGTGACAAA
TGTACCATATTTACATTTCTGTACATTTTAAAAATTTTTATTGCTTCCAG
ACAAAAAGTAACATCAATTTGTTCTATTTATTTATGCCCTCATTGATTAA
TTGTTATATGTGCCTTGGCCAGGAATCCAACTTACAACCTCAGTGTATCT
GGAAGACAGTTATGCACATGAGCTACCTGACCAAAGCTGTGCATTTTCTT
TTCATTCTGTTTCTCCAGTGATAACTTGTTTTTGCATTTTATTCTTACAT
TATAAAGGAAGGTTTTTTTTGTTAGAACTTTTCGAAAGAATAAATAACAT
TTTAGGTCTTTGAATGTAATTATAAATTGTACTTATTTTTTAGGAAACTG
GAAGGTATATGGACGCCGTAAACAATATCCAATCTCCTTGGTTTTACCCC

>5_Jux
AAATGTTTTGTAAATACCTGTTTGTGCCTTTATCTGTGAGCTGTGACAAA
TGTACCATATTTACATTTCTGTACATTTTAAAAATTTTTATTGCTTCGAG
ACAGAAAGTAACATCAATTTGTTCTATTTATTTATGCTCTCATTGATTAA
TTGTTATATGTGCCTTGGCCAGGAATCGAACTTACAACCTCAGTGTATCT
GGAAGACAGTTATGCACATGAGCTACCTGACCAAAGCTGTGCATTTTCTT
TTCATTCTGTTTCTCCAGTGATAACTTGTTTTTGCATTTTATTCTTACAT
TATAAAGGAAGGTTTTTTTTGTTAGAACTTTTCGAAAGAATAAATAACAT
TTTAGGTCTTTGAATGTAATTATAAATTGTACTTATTTTTTAGGAAACTG
GAAGGTATATGGACGCCGTAAACAATATCCAATCTCCTTGGTTTTAGCCC

>14_Jux
AAATGTTTTGTAAATACCTGTTTGTGCCTTTATCTGTGAGCTGTGACAAA
TGTACCATATTTACATTTCTGTACATTTTAAAAATTTTTATTGCTTCGAG
ACAGAAAGTAACATCAATTTGTTCTATTTATTTATGCTCTCATTGATTAA
TTGTTATATGTGCCTTGGCCAGGAATCGAACTTACAACCTCAGTGTATCT
GGAAGACAGTTATGCACATGAGCTACCTGACCAAAGCTGTGCATTTTCTT
TTCATTCTGTTTCTCCAGTGATAACTTGTTTTTGCATTTTATTCTTACAT
TATAAAGGAAGGTTTTTTTTGTTAGAACTTTTCGAAAGAATAAATAACAT
TTTAGGTCTTTGAATGTAATTATAAATTGTACTTATTTTTTAGGAAACTG
GAAGGTATATGGACGCCGTAAACAATATCCAATCTCCTTGGTTTTAGCCC

>3_Jux
AAATGTTTTGTAAATACCTGTTTGTGCCTTTATCTGTGAGCTGTGACAAA
TGTACCATATTTACATTTCTGTACATTTTAAAAATTTTTATTGCTTCGAG
ACAGAAAGTAACATCAATTTGTTCTATTTATTTATGCTCTCATTGATTAA
TTGTTATATGTGCCTTGGCCAGGAATCGAACTTACAACCTCAGTGTATCT
GGAAGACAGTTATGCACATGAGCTACCTGACCAAAGCTGTGCATTTTCTT
TTCATTCTGTTTCTCCAGTGATAACTTGTTTTTGCATTTTATTCTTACAT
TATAAAGGAAGGTTTTTTTAGTTAGAACTTTTCGAAAGAATAAATAACAT
TTTAGGTCTTTGAATGTAATTATAAATTGTACTTATTTTTTAGGAAACTG
GAAGGTATATGGACGCCGTAAACAATATCCAATCTCCTTGGTTTTAGCCC

>22_Jux
AAATGTTTTGTAAATACCTGTTTGTGCCTTTATCTGTGAGCTGTGACAAA
TGTACCATATTTACATTTCTGTACATTTTAAAAATTTTTATTGCTTCGAG
ACAGAAAGTAACATCAATTTGTTCTATTTATTTATGCTCTCATTGATTAA
TTGTTATATGTGCCTTGGCCAGGAATCGAACTTACAACCTCAGTGTATCT
GGAAGACAGTTATGCACATGAGCTACCTGACCAAAGCTGTGCATTTTCTT
TTCATTCTGTTTCTCCAGTGATAACTTGTTTTTGCATTTTATTCTTACAT
TATAAAGGAAGGTTTTTTTTGTTAGAACTTTTCGAAAGAATAAATAACAT
TTTAGGTCTTTGAATGTAATTATAAATTGTACTTATTTTTTAGGAAACTG
GAAGGTATATGGACGCCGTAAACAATATCCAATCTCCTTGGTTTTAGCCC

>18_Jux
AAATGTTTTGTAAATACCTGTTTGTGCCTTTATCTGTGAGCTGTGACAAA
TGTACCATATTTACATTTCTGTACATTTTAAAAATTTTTATTGCTTCGAG
ACAGAAAGTAACATCAATTTGTTCTATTTATTTATGCTCTCATTGATTAA
TTGTTATATGTGCCTTGGCCAGGAATCGAACTTACAACCTCAGTGTATCT
GGAAGACAGTTATGCACATGAGCTACCTGACCAAAGCTGTGCATTTTCTT
TTCATTCTGTTTCTCCAGTGATAACTTGTTTTTGCATTTTATTCTTACAT
TATAAAGGAAGGTTTTTTTTGTTAGAACTTTTCGAAAGAATAAATAACAT
TTTAGGTCTTTGAATGTAATTATAAATTGTACTTATTTTTTAGGAAACTG
GAAGGTATATGGACGCCGTAAACAATATCCAATCTCCTTGGTTTTAGCCC

>8_Jux
AAATGTTTTGTAAATACCTGTTTGTGCCTTTATCTGTGAGCTGTGACAAA
TGTACCATATTTACATTTCTGTACATTTTAAAAATTTTTATTGCTTCGAG
ACAGAAAGTAACATCAATTTGTTCTATTTATTTATGCTCTCATTGATTAA
TTGTTATATGTGCCTTGGCCAGGAATCGAACTTACAACCTCAGTGTATCT
GGAAGACAGTTATGCACATGAGCTACCTGACCAAAGCTGTGCATTTTCTT
TTCATTCTGTTTCTCCAGTGATAACTTGTTTTTGCATTTTATTCTTACAT
TATAAAGGAAGGTTTTTTTTGTTAGAACTTTTCGAAAGAATAAATAACAT
TTTAGGTCTTTGAATGTAATTATAAATTGTACTTATTTTTTAGGAAACTG
GAAGGTATATGGACGCCGTAAACAATATCCAATCTCCTTGGTTTTAGCCC

>20_Jux
AAATGTTTTGTAAATACCTGTTTGTGCCTTTATCTGTGAGCTGTGACAAA
TGTACCATATTTACATTTCTGTACATTTTAAAAATTTTTATTGCTTCGAG
ACAGAAAGTAACATCAATTTGTTCTATTTATTTATGCTCTCATTGATTAA
TTGTTATATGTGCCTTGGCCAGGAATCGAACTTACAACCTCAGTGTATCT
GGAAGACAGTTATGCACATGAGCTACCTGACCAAAGCTGTGCATTTTCTT
TTCATTCTGTTTCTCCAGTGATAACTTGTTTTTGCATTTTATTCTTACAT
TATAAAGGAAGGTTTTTTTTGTTAGAACTTTTCGAAAGAATAAATAACAT
TTTAGGTCTTTGAATGTAATTATAAATTGTACTTATTTTTTAGGAAACTG
GAAGGTATATGGACGCCGTAAACAATATCCAATCTCCTTGGTTTTAGCCC

>19_Jux
AAATGTTTTGTAAATACCTGTTTGTGCCTTTATCTGTGAGCTGTGACAAA
TGTACCATATTTACATTTCTGTACATTTTAAAAATTTTTATTGCTTCGAG
ACAGAAAGTAACATCAATTTGTTCTATTTATTTATGCTCTCATTGATTAA
TTGTTATATGTGCCTTGGCCAGGAATCGAACTTACAACCTCAGTGTATCT
GGAAGACAGTTATGCACATGAGCTACCTGACCAAAGCTGTGCATTTTCTT
TTCATTCTGTTTCTCCAGTGATAACTTGTTTTTGCATTTTATTCTTACAT
TATAAAGGAAGGTTTTTTTTGTTAGAACTTTTCGAAAGAATAAATAACAT
TTTAGGTCTTTGAATGTAATTATAAATTGTACTTATTTTTTAGGAAACTG
GAAGGTATATGGACGCCGTAAACAATATCCAATCTCCTTGGTTTTAGCCC

>23_Sal
AAATGTTTTGTAAATACCTGTTTGTGCCTTTATCTGTGAGCTGTGACAAA
TGTACCATATTTACATTTCTGTACATTTTAAAAATTTTTATTGCTTCGAG
ACAGAAAGTAACATCAATTTGTTCTATTTATTTATGCTCTCATTGATTAA
TTGTTATATGTGCCTTGGCCAGGAATCGAACTTACAACCTCAGTGTATCT
GGAAGACAGTTATGCACATGAGCTACCTGACCAAAGCTGTGCATTTTCTT
TTCATTCTGTTTCTCCAGTGATAACTTGTTTTTGCATTTTATTCTTACAT
TATAAAGGAAGGTTTTTTTTGTTAGAACTTTTCGAAAGAATAAATAACAT
TTTAGGTCTTTGAATGTAATTATAAATTGTACTTATTTTTTAGGAAACTG
GAAGGTATATGGACGCCGTAAACAATATCCAATCTCCTTGGTTTTAGCCC

>1_Sal
AAATGTTTTGTAAATACCTGTTTGTGCCTTTATCTGTGAGCTGTGACAAA
TGTACCATATTTACATTTCTGTACATTTTAAAAATTTTTATTGCTTCGAG
ACAGAAAGTAACATCAATTTGTTCTATTTATTTATGCTCTCATTGATTAA
TTGTTATATGTGCCTTGGCCAGGAATCGAACTTACAACCTCAGTGTATCT
GGAAGACAGTTATGCACATGAGCTACCTGACCAAAGCTGTGCATTTTCTT
TTCATTCTGTTTCTCCAGTGATAACTTGTTTTTGCATTTTATTCTTACAT
TATAAAGGAAGGTTTTTTTTGTTAGAACTTTTCGAAAGAATAAATAACAT
TTTAGGTCTTTGAATGTAATTATAAATTGTACTTATTTTTTAGGAAACTG
GAAGGTATATGGACGCCGTAAACAATATCCAATCTCCTTGGTTTTAGCCC

>28_Sal
AAATGTTTTGTAAATACCTGTTTGTGCCTTTATCTGTGAGCTGTGACAAA
TGTACCATATTTACATTTCTGTACATTTTAAAAATTTTTATTGCTTCGAG
ACAGAAAGTAACATCAATTTGTTCTATTTATTTATGCTCTCATTGATTAA
TTGTTATATGTGCCTTGGCCAGGAATCGAACTTACAACCTCAGTGTATCT
GGAAGACAGTTATGCACATGAGCTACCTGACCAAAGCTGTGCATTTTCTT
TTCATTCTGTTTCTCCAGTGATAACTTGTTTTTGCATTTTATTCTTACAT
TATAAAGGAAGGTTTTTTTTGTTAGAACTTTTCGAAAGAATAAATAACAT
TTTAGGTCTTTGAATGTAATTATAAATTGTACTTATTTTTTAGGAAACTG
GAAGGTATATGGACGCCGTAAACAATATCCAATCTCCTTGGTTTTAGCCC

>2_Sal
AAATGTTTTGTAAATACCTGTTTGTGCCTTTATCTGTGAGCTGTGACAAA
TGTACCATATTTACATTTCTGTACATTTTAAAAATTTTTATTGCTTCGAG
ACAGAAAGTAACATCAATTTGTTCTATTTATTTATGCTCTCATTGATTAA
TTGTTATATGTGCCTTGGCCAGGAATCGAACTTACAACCTCAGTGTATCT
GGAAGACAGTTATGCACATGAGCTACCTGACCAAAGCTGTGCATTTTCTT
TTCATTCTGTTTCTCCAGTGATAACTTGTTTTTGCATTTTATTCTTACAT
TATAAAGGAAGGTTTTTTTTGTTAGAACTTTTCGAAAGAATAAATAACAT
TTTAGGTCTTTGAATGTAATTATAAATTGTACTTATTTTTTAGGAAACTG
GAAGGTATATGGACGCCGTAAACAATATCCAATCTCCTTGGTTTTAGCCC

>20_Sal
AAATGTTTTGTAAATACCTGTTTGTGCCTTTATCTGTGAGCTGTGACAAA
TGTACCATATTTACATTTCTGTACATTTTAAAAATTTTTATTGCTTCGAG
ACAGAAAGTAACATCAATTTGTTCTATTTATTTATGCTCTCATTGATTAA
TTGTTATATGTGCCTTGGCCAGGAATCGAACTTACAACCTCAGTGTATCT
GGAAGACAGTTATGCACATGAGCTACCTGACCAAAGCTGTGCATTTTCTT
TTCATTCTGTTTCTCCAGTGATAACTTGTTTTTGCATTTTATTCTTACAT
TATAAAGGAAGGTTTTTTTTGTTAGAACTTTTCGAAAGAATAAATAACAT
TTTAGGTCTTTGAATGTAATTATAAATTGTACTTATTTTTTAGGAAACTG
GAAGGTATATGGACGCCGTAAACAATATCCAATCTCCTTGGTTTTAGCCC

>5_Sal
AAATGTTTTGTAAATACCTGTTTGTGCCTTTATCTGTGAGCTGTGACAAA
TGTACCATATTTACATTTCTGTACATTTTAAAAATTTTTATTGCTTCGAG
ACAGAAAGTAACATCAATTTGTTCTATTTATTTATGCTCTCATTGATTAA
TTGTTATATGTGCCTTGGCCAGGAATCGAACTTACAACCTCAGTGTATCT
GGAAGACAGTTATGCACATGAGCTACCTGACCAAAGCTGTGCATTTTCTT
TTCATTCTGTTTCTCCAGTGATAACTTGTTTTTGCATTTTATTCTTACAA
TAAAAAGGAAGGTTTTTTTTGTTAGAACTTTTCGAAAGAATAAATAACAT
TTTAGGTCTTTGAATGTAATTATAAATTGTACTTATTTTTTAGGAAACTG
GAAGGTATATGGACGCCGTAAACAATATCCAATCTCCTTGGTTTTAGCCC

>13_Sal
AAATGTTTTGTAAATACCTGTTTGTGCCTTTATCTGTGAGCTGTGACAAA
TGTACCATATTTACATTTCTGTACATTTTAAAAATTTTTATTGCTTCGAG
ACAGAAAGTAACATCAATTTGTTCTATTTATTTATGCTCTCATTGATTAA
TTGTTATATGTGCCTTGGCCAGGAATCGAACTTACAACCTCAGTGTATCT
GGAAGACAGTTATGCACATGAGCTACCTGACCAAAGCTGTGCATTTTCTT
TTCATTCTGTTTCTCCAGTGATAACTTGTTTTTGCATTTTATTCTTACAT
TATAAAGGAAGGTTTTTTTTGTTAGAACTTTTCGAAAGAATAAATAACAT
TTTAGGTCTTTGAATGTAATTATAAATTGTACTTATTTTTTAGGAAACTG
GAAGGTATATGGACGCCGTAAACAATATCCAATCTCCTTGGTTTTAGCCC

>24_Sal
AAATGTTTTGTAAATACCTGTTTGTGCCTTTATCTGTGAGCTGTGACAAA
TGTACCATATTTACATTTCTGTACATTTTAAAAATTTTTATTGCTTCGAG
ACAGAAAGTAACATCAATTTGTTCTATTTATTTATGCTCTCATTGATTAA
TTGTTATATGTGCCTTGGCCAGGAATCGAACTTACAACCTCAGTGTATCT
GGAAGACAGTTATGCACATGAGCTACCTGACCAAAGCTGTGCATTTTCTT
TTCATTCTGTTTCTCCAGTGATAACTTGTTTTTGCATTTTATTCTTACAT
TATAAAGGAAGGTTTTTTTTGTTAGAACTTTTCGAAAGAATAAATAACAT
TTTAGGTCTTTGAATGTAATTATAAATTGTACTTATTTTTTAGGAAACTG
GAAGGTATATGGACGCCGTAAACAATATCCAATCTCCTTGGTTTTAGCCC

>9_Sal
AAATGTTTTGTAAATACCTGTTTGTGCCTTTATCTGTGAGCTGTGACAAA
TGTACCATATTTACATTTCTGTACATTTTAAAAATTTTTATTGCTTCGAG
ACAGAAAGTAACATCAATTTGTTCTATTTATTTATGCTCTCATTGATTAA
TTGTTATATGTGCCTTGGCCAGGAATCGAACTTACAACCTCAGTGTATCT
GGAAGACAGTTATGCACATGAGCTACCTGACCAAAGCTGTGCATTTTCTT
TTCATTCTGTTTCTCCAGTGATAACTTGTTTTTGCATTTTATTCTTACAT
TATAAAGGAAGGTTTTTTTTGTTAGAACTTTTCGAAAGAATAAATAACAT
TTTAGGTCTTTGAATGTAATTATAAATTGTACTTATTTTTTAGGAAACTG
GAAGGTATATGGACGCCGTAAACAATATCCAATCTCCTTGGTTTTAGCCC

>7_Sal
AAATGTTTTGTAAATACCTGTTTGTGCCTTTATCTGTGAGCTGTGACAAA
TGTACCATATTTACATTTCTGTACATTTTAAAAATTTTTATTGCTTCGAG
ACAGAAAGTAACATCAATTTGTTCTATTTATTTATGCTCTCATTGATTAA
TTGTTATATGTGCCTTGGCCAGGAATCGAACTTACAACCTCAGTGTATCT
GGAAGACAGTTATGCACATGAGCTACCTGACCAAAGCTGTGCATTTTCTT
TTCATTCTGTTTCTCCAGTGATAACTTGTTTTTGCATTTTATTCTTACAT
TATAAAGGAAGGTTTTTTTTGTTAGAACTTTTCGAAAGAATAAATAACAT
TTTAGGTCTTTGAATGTAATTATAAATTGTACTTATTTTTTAGGAAACTG
GAAGGTATATGGACGCCGTAAACAATATCCAATCTCCTTGGTTTTAGCCC

>16_Sal
AAATGTTTTGTAAATACCTGTTTGTGCCTTTATCTGTGAGCTGTGACAAA
TGTACCATATTTACATTTCTGTACATTTTAAAAATTTTTATTGCTTCGAG
ACAGAAAGTAACATCAATTTGTTCTATTTATTTATGCTCTCATTGATTAA
TTGTTATATGTGCCTTGGCCAGGAATCGAACTTACAACCTCAGTGTATCT
GGAAGACAGTTATGCACATGAGCTACCTGACCAAAGCTGTGCATTTTCTT
TTCATTCTGTTTCTCCAGTGATAACTTGTTTTTGCATTTTATTCTTACAT
TATAAAGGAAGGTTTTTTTTGTTAGAACTTTTCGAAAGAATAAATAACAT
TTTAGGTCTTTGAATGTAATTATAAATTGTACTTATTTTTTAGGAAACTG
GAAGGTATATGGACGCCGTAAACAATATCCAATCTCCTTGGTTTTAGCCC

>12_Sal
AAATGTTTTGTAAATACCTGTTTGTGCCTTTATCTGTGAGCTGTGACAAA
TGTACCATATTTACATTTCTGTACATTTTAAAAATTTTTATTGCTTCGAG
ACAGAAAGTAACATCAATTTGTTCTATTTATTTATGCTCTCATTGATTAA
TTGTTATATGTGCCTTGGCCAGGAATCGAACTTACAACCTCAGTGTATCT
GGAAGACAGTTATGCACATGAGCTACCTGACCAAAGCTGTGCATTTTCTT
TTCATTCTGTTTCTCCAGTGATAACTTGTTTTTGCATTTTATTCTTACAT
TATAAAGGAAGGTTTTTTTTGTTAGAACTTTTCGAAAGAATAAATAACAT
TTTAGGTCTTTGAATGTAATTATAAATTGTACTTATTTTTTAGGAAACTG
GAAGGTATATGGACGCCGTAAACAATATCCAATCTCCTTGGTTTTAGCCC

>17_Sal
AAATGTTTTGTAAATACCTGTTTGTGCCTTTATCTGTGAGCTGTGACAAA
TGTACCATATTTACATTTCTGTACATTTTAAAAATTTTTATTGCTTCGAG
ACAGAAAGTAACATCAATTTGTTCTATTTATTTATGCTCTCATTGATTAA
TTGTTATATGTGCCTTGGCCAGGAATCGAACTTACAACCTCAGTGTATCT
GGAAGACAGTTATGCACATGAGCTACCTGACCAAAGCTGTGCATTTTCTT
TTCATTCTGTTTCTCCAGTGATAACTTGTTTTTGCATTTTATTCTTACAT
TATAAAGGAAGGTTTTTTTTGTTAGAACTTTTCGAAAGAATAAATAACAT
TTTAGGTCTTTGAATGTAATTATAAATTGTACTTATTTTTTAGGAAACTG
GAAGGTATATGGACGCCGTAAACAATATCCAATCTCCTTGGTTTTAGCCC

>9_Sal
AAATGTTTTGTAAATACCTGTTTGTGCCTTTATCTGTGAGCTGTGACAAA
TGTACCATATTTACATTTCTGTACATTTTAAAAATTTTTATTGCTTCGAG
ACAGAAAGTAACATCAATTTGTTCTATTTATTTATGCTCTCATTGATTAA
TTGTTATATGTGCCTTGGCCAGGAATCGAACTTACAACCTCAGTGTATCT
GGAAGACAGTTATGCACATGAGCTACCTGACCAAAGCTGTGCATTTTCTT
TTCATTCTGTTTCTCCAGTGATAACTTGTTTTTGCATTTTATTCTTACAT
TATAAAGGAAGGTTTTTTTTGTTAGAACTTTTCGAAAGAATAAATAACAT
TTTAGGTCTTTGAATGTAATTATAAATTGTACTTATTTTTTAGGAAACTG
GAAGGTATATGGACGCCGTAAACAATATCCAATCTCCTTGGTTTTAGCCC

>7_Sal
AAATGTTTTGTAAATACCTGTTTGTGCCTTTATCTGTGAGCTGTGACAAA
TGTACCATATTTACATTTCTGTACATTTTAAAAATTTTTATTGCTTCGAG
ACAGAAAGTAACATCAATTTGTTCTATTTATTTATGCTCTCATTGATTAA
TTGTTATATGTGCCTTGGCCAGGAATCGAACTTACAACCTCAGTGTATCT
GGAAGACAGTTATGCACATGAGCTACCTGACCAAAGCTGTGCATTTTCTT
TTCATTCTGTTTCTCCAGTGATAACTTGTTTTTGCATTTTATTCTTACAT
TATAAAGGAAGGTTTTTTTTGTTAGAACTTTTCGAAAGAATAAATAACAT
TTTAGGTCTTTGAATGTAATTATAAATTGTACTTATTTTTTAGGAAACTG
GAAGGTATATGGACGCCGTAAACAATATCCAATCTCCTTGGTTTTAGCCC

>16_Sal
AAATGTTTTGTAAATACCTGTTTGTGCCTTTATCTGTGAGCTGTGACAAA
TGTACCATATTTACATTTCTGTACATTTTAAAAATTTTTATTGCTTCGAG
ACAGAAAGTAACATCAATTTGTTCTATTTATTTATGCTCTCATTGATTAA
TTGTTATATGTGCCTTGGCCAGGAATCGAACTTACAACCTCAGTGTATCT
GGAAGACAGTTATGCACATGAGCTACCTGACCAAAGCTGTGCATTTTCTT
TTCATTCTGTTTCTCCAGTGATAACTTGTTTTTGCATTTTATTCTTACAT
TATAAAGGAAGGTTTTTTTTGTTAGAACTTTTCGAAAGAATAAATAACAT
TTTAGGTCTTTGAATGTAATTATAAATTGTACTTATTTTTTAGGAAACTG
GAAGGTATATGGACGCCGTAAACAATATCCAATCTCCTTGGTTTTAGCCC

>12_Sal
AAATGTTTTGTAAATACCTGTTTGTGCCTTTATCTGTGAGCTGTGACAAA
TGTACCATATTTACATTTCTGTACATTTTAAAAATTTTTATTGCTTCGAG
ACAGAAAGTAACATCAATTTGTTCTATTTATTTATGCTCTCATTGATTAA
TTGTTATATGTGCCTTGGCCAGGAATCGAACTTACAACCTCAGTGTATCT
GGAAGACAGTTATGCACATGAGCTACCTGACCAAAGCTGTGCATTTTCTT
TTCATTCTGTTTCTCCAGTGATAACTTGTTTTTGCATTTTATTCTTACAT
TATAAAGGAAGGTTTTTTTTGTTAGAACTTTTCGAAAGAATAAATAACAT
TTTAGGTCTTTGAATGTAATTATAAATTGTACTTATTTTTTAGGAAACTG
GAAGGTATATGGACGCCGTAAACAATATCCAATCTCCTTGGTTTTAGCCC

>17_Sal
AAATGTTTTGTAAATACCTGTTTGTGCCTTTATCTGTGAGCTGTGACAAA
TGTACCATATTTACATTTCTGTACATTTTAAAAATTTTTATTGCTTCGAG
ACAGAAAGTAACATCAATTTGTTCTATTTATTTATGCTCTCATTGATTAA
TTGTTATATGTGCCTTGGCCAGGAATCGAACTTACAACCTCAGTGTATCT
GGAAGACAGTTATGCACATGAGCTACCTGACCAAAGCTGTGCATTTTCTT
TTCATTCTGTTTCTCCAGTGATAACTTGTTTTTGCATTTTATTCTTACAT
TATAAAGGAAGGTTTTTTTTGTTAGAACTTTTCGAAAGAATAAATAACAT
TTTAGGTCTTTGAATGTAATTATAAATTGTACTTATTTTTTAGGAAACTG
GAAGGTATATGGACGCCGTAAACAATATCCAATCTCCTTGGTTTTAGCCC

>18_Sal
AAATGTTTTGTAAATACCTGTTTGTGCCTTTATCTGTGAGCTGTGACAAA
TGTACCATATTTACATTTCTGTACATTTTAAAAATTTTTATTGCTTCGAG
ACAGAAAGTAACATCAATTTGTTCTATTTATTTATGCTCTCATTGATTAA
TTGTTATATGTGCCTTGGCCAGGAATCGAACTTACAACCTCAGTGTATCT
GGAAGACAGTTATGCACATGAGCTACCTGACCAAAGCTGTGCATTTTCTT
TTCATTCTGTTTCTCCAGTGATAACTTGTTTTTGCATTTTATTCTTACAT
TATAAAGGAAGGTTTTTTTTGTTAGAACTTTTCGAAAGAATAAATAACAT
TTTAGGTCTTTGAATGTAATTATAAATTGTACTTATTTTTTAGGAAACTG
GAAGGTATATGGACGCCGTAAACAATATCCAATCTCCTTGGTTTTAGCCC

>25_Sal
AAATGTTTTGTAAATACCTGTTTGTGCCTTTATCTGTGAGCTGTGACAAA
TGTACCATATTTACATTTCTGTACATTTTAAAAATTTTTATTGCTTCGAG
ACAGAAAGTAACATCAATTTGTTCTATTTATTTATGCTCTCATTGATTAA
TTGTTATATGTGCCTTGGCCAGGAATCGAACTTACAACCTCAGTGTATCT
GGAAGACAGTTATGCACATGAGCTACCTGACCAAAGCTGTGCATTTTCTT
TTCATTCTGTTTCTCCAGTGATAACTTGTTTTTGCATTTTATTCTTACAT
TATAAAGGAAGGTTTTTTTTGTTAGAACTTTTCGAAAGAATAAATAACAT
TTTAGGTCTTTGAATGTAATTATAAATTGTACTTATTTTTTAGGAAACTG
GAAGGTATATGGACGCCGTAAACAATATCCAATCTCCTTGGTTTTAGCCC

>11_Sal
AAATGTTTTGTAAATACCTGTTTGTGCCTTTATCTGTGAGCTGTGACAAA
TGTACCATATTTACATTTCTGTACATTTTAAAAATTTTTATTGCTTCGAG
ACAGAAAGTAACATCAATTTGTTCTATTTATTTATGCTCTCATTGATTAA
TTGTTATATGTGCCTTGGCCAGGAATCGAACTTACAACCTCAGTGTATCT
GGAAGACAGTTATGCACATGAGCTACCTGACCAAAGCTGTGCATTTTCTT
TTCATTCTGTTTCTCCAGTGATAACTTGTTTTTGCATTTTATTCTTACAT
TATAAAGGAAGGTTTTTTTTGTTAGAACTTTTCGAAAGAATAAATAACAT
TTTAGGTCTTTGAATGTAATTATAAATTGTACTTATTTTTTAGGAAACTG
GAAGGTATATGGACGCCGTAAACAATATCCAATCTCCTTGGTTTTAGCCC

>45m_SJR
AAATGTTTTGTAAATACCTGTTTGTGCCTTTATCTGTGAGCTGTGACAAA
TGTACCATATTTACATTTCTGTACATTTTAAAAATTTTTATTGCTTCGAG
ACAGAAAGTAACATCAATTTGTTCTATTTATTTATGCTCTCATTGATTAA
TTGTTATATGTGCCTTGGCCAGGAATCGAACTTACAACCTCAGTGTATCT
GGAAGACAGTTATGCACATGAGCTACCTGACCAAAGCTGTGCATTTTCTT
TTCATTCTGTTTCTCCAGTGATAACTTGTTTTTGCATTTTATTCTTACAT
TATAAAGGAAGGTTTTTTTTGTTAGAACTTTTCGAAAGAATAAATAACAT
TTTAGGTCTTTGAATGTAATTATAAATTGTACTTATTTTTTAGGAAACTG
GAAGGTATATGGACGCCGTAAACAATATCCAATCTCCTTGGTTTTAGCCC

>46m_SJR
AAATGTTTTGTAAATACCTGTTTGTGCCTTTATCTGTGAGCTGTGACAAA
TGTACCATATTTACATTTCTGTACATTTTAAAAATTTTTATTGCTTTGAG
ACAGAAAGTAACATCAATTTGTTCTATTTATTTATGCTCTCATTGATTAA
TTGTTATATGTGCCTTGGCCAGGAATCGAAATTACAACCTCAGGGTATCT
GGAAGACAGTTATGCACATGAGCTACCTGACCAAAGCTGGGCATTTTCTT
TTCATTCTGTTTCTCCAGTGATAACTTGTTTTTGCATTTTATTCTTACAT
TATAAAGGAAGGTTTTTTTTGTTAAAACTTTTCAAAAAAATAAATAACAT
TTTAGGTCTTTGAATGTAATTATAAATTGTACTTATTTTTTAGGAAACTG
GAAGGTATATGGACCCCGTAAACAATATCCAATCTCCTTGGTTTTACCCC

>47m_SJR
AAATGTTTTGTAAATACCTGTTTGTGCCTTTATCTGTGAGCTGTGACAAA
TGTACCATATTTACATTTCTGTACATTTTAAAAATTTTTATTGCTTCGAG
ACAGAAAGTAACATCAATTTGTTCTATTTATTTATGCTCTCATTGATTAA
TTGTTATATGTGCCTTGGCCAGGAATCGAACTTACAACCTCAGTGTATCT
GGAAGACAGTTATGCACATGAGCTACCTGACCAAAGCTGTGCATTTTCTT
TTCATTCTGTTTCTCCAGTGATAACTTGTTTTTGCATTTTATTCTTACAT
TATAAAGGAAGGTTTTTTTTGTTAGAACTTTTCGAAAGAATAAATAACAT
TTTAGGTCTTTGAATGTAATTATAAATTGTACTTATTTTTTAGGAAACTG
GAAGGTATATGGACGCCGTAAACAATATCCAATCTCCTTGGTTTTAGCCC

>50m_SJR
AAATGTTTTGTAAATACCTGTTTGTGCCTTTATCTGTGAGCTGTGACAAA
TGTACCATATTTACATTTCTGTACATTTTAAAAATTTTTATTGCTTTGAG
ACAGAAAGTAACATCAATTTGTTCTATTTATTTATGCTCTCATTGATTAA
TTGTTATATGTGCCTTGGCCAGGAATCGAACTTACAACCTCAGGGTATCT
GGAAGACAGTTATGCACATGAGCTACCTGACCAAAGCTGGGCATTTTCTT
TTCATTCTGTTTCTCCAGTGATAAATTGTTTTTGCATTTTATTCTTACAT
TATAAAGGAAGGTTTTTTTTGTTAAAACTTTTCAAAAAAATAAATAACAT
TTTAGGTCTTTGAATGTAATTATAAATTGTACTTATTTTTTAGGAAACTG
GAAGGTATATGGACCCCGTAAACAATATCCAATCTCCTTGGTTTTACCCC

>51m_SJR
AAATGTTTTGTAAATACCTGTTTGTGCCTTTATCTGTGAGCTGTGACAAA
TGTACCATATTTACATTTCTGTACATTTTAAAAATTTTTATTGCTTTGAG
ACAGAAAGTAACATCAATTTGTTCTATTTATTTATGCTCTCATTGATTAA
TTGTTATATGTGCCTTGGCCAGGAATCGAACTTACAACCTCAGGGTATCT
GGAAGACAGTTATGCACATGAGCTACCTGACCAAAGCTGTGCATTTTCTT
TTCATTCTGTTTCTCCAGTGATAAATTGTTTTTGCATTTTATTCTTACAT
TATAAAGGAAGGTTTTTTTTGTTAAAACTTTTCAAAAAAATAAATAACAT
TTTAGGTCTTTGAATGTAATTATAAATTGTACTTATTTTTTAGGAAACTG
GAAGGTATATGGACCCCGTAAACAATATCCAATCTCCTTGGTTTTACCCC

>52m_SJR
AAATGTTTTGTAAATACCTGTTTGTGCCTTTATCTGTGAGCTGTGACAAA
TGTACCATATTTACATTTCTGTACATTTTAAAAATTTTTATTGCTTTGAG
ACAGAAAGTAACATCAATTTGTTCTATTTATTTATGCTCTCATTGATTAA
TTGTTATATGTGCCTTGGCCAGGAATCGAACTTACAACCTCAGGGTATCT
GGAAGACAGTTATGCACATGAGCTACCTGACCAAAGCTGGGCATTTTCTT
TTCATTCTGTTTCTCCAGTGATAAATTGTTTTTGCATTTTATTCTTACAT
TATAAAGGAAGGTTTTTTTTGTTAAAACTTTTCAAAAAAATAAATAACAT
TTTAGGTCTTTGAATGTAATTATAAATTGTACTTATTTTTTAGGAAACTG
GAAGGTATATGGACGCCGTAAACAATATCCAATCTCCTTGGTTTTAGCCC

>54m_SJR
AAATGTTTTGTAAATACCTGTTTGTGCCTTTATCTGTGAGCTGTGACAAA
TGTACCATATTTACATTTCTGTACATTTTAAAAATTTTTATTGCTTCGAG
ACAGAAAGTAACATCAATTTGTTCTATTTATTTATGCTCTCATTGATTAA
TTGTTATATGTGCCTTGGCCAGGAATCGAACTTACAACCTCAGTGTATCT
GGAAGACAGTTATGCACATGAGCTACCTGACCAAAGCTGTGCATTTTCTT
TTCATTCTGTTTCTCCAGTGATAACTTGTTTTTGCATTTTATTCTTACAT
TATAAAGGAAGGTTTTTTTTGTTAGAACTTTTCGAAAGAATAAATAACAT
TTTAGGTCTTTGAATGTAATTATAAATTGTACTTATTTTTTAGGAAACTG
GAAGGTATATGGACGCCGTAAACAATATCCAATCTCCTTGGTTTTAGCCC

>55m_SJR
AAATGTTTTGTAAATACCTGTTTGTGCCTTTATCTGTGAGCTGTGACAAA
TGTACCATATTTACATTTCTGTACATTTTAAAAATTTTTATTGCTTCGAG
ACAGAAAGTAACATCAATTTGTTCTATTTATTTATGCTCTCATTGATTAA
TTGTTATATGTGCCTTGGCCAGGAATCGAACTTACAACCTCAGTGTATCT
GGAAGACAGTTATGCACATGAGCTACCTGACCAAAGCTGTGCATTTTCTT
TTCATTCTGTTTCTCCAGTGATAACTTGTTTTTGCATTTTATTCTTACAT
TATAAAGGAAGGTTTTTTTTGTTAGAACTTTTCGAAAGAATAAATAACAT
TTTAGGTCTTTGAATGTAATTATAAATTGTAcTTATTTTTTAGGAAACTG
GAAGGTATATGGACGCCGTAAACAATATCCAATCTCCTTGGTTTTAGCCC

>57m_SJR
AAATGTTTTGTAAATACCTGTTTGTGCCTTTATCTGTGAGCTGTGACAAA
TGTACCATATTTACATTTCTGTACATTTTAAAAATTTTTATTGCTTCGAG
ACAGAAAGTAACATCAATTTGTTCTATTTATTTATGCTCTCATTGATTAA
TTGTTATATGTGCCTTGGCCAGGAATCGAACTTACAACCTCAGTGTATCT
GGAAGACAGTTATGCACATGAGCTACCTGACCAAAGCTGTGCATTTTCTT
TTCATTCTGTTTCTCCAGTGATAACTTGTTTTTGCATTTTATTCTTACAT
TATAAAGGAAGGTTTTTTTTGTTAGAACTTTTCGAAAGAATAAATAACAT
TTTAGGTCTTTGAATGTAATTATAAATTGTACTTATTTTTTAGGAAACTG
GAAGGTATATGGACCCCGTAAACAATATCCAATCTCCTTGGTTTTAGCCC

>67m_SJR
AAATGTTTTGTAAATACCTGTTTGTGCCTTTATCTGTGAGCTGTGACAAA
TGTACCATATTTACATTTCTGTACATTTTAAAAATTTTTATTGCTTCGAG
ACAGAAAGTAACATCAATTTGTTCTATTTATTTATGCTCTCATTGATTAA
TTGTTATATGTGCCTTGGCCAGGAATCGAACTTACAACCTCAGTGTATCT
GGAAGACAGTTATGCACATGAGCTACCTGACCAAAGCTGTGCATTTTCTT
TTCATTCTGTTTCTCCAGTGATAACTTGTTTTTGCATTTTATTCTTACAT
TATAAAGGAAGGTTTTTTTTGTTAGAACTTTTCGAAAGAATAAATAACAT
TTTAGGTCTTTGAATGTAATTATAAATTGTACTTATTTTTTAGGAAACTG
GAAGGTATATGGACGCCGTAAACAATATCCAATCTCCTTGGTTTTAGCCC

>68m_SJR
AAATGTTTTGTAAATACCTGTTTGTGCCTTCATCTGTGAGCTGTGACAAA
TGAACCAAATTTACATTTCTGTACATTTTAAAAATTTTTATTACTTTGAG
ACAGAAAGTAACATCAATTTGTTCTATTTATTTATGCTCTCATTGATTAA
TTGTTATATGTGCCTTGGCCAGGAATCGAACTTACAACCTCAGGGTATCT
GGAAGACAGGTAGGCACATGAGCTACCTGACCAAAGCTGGGAATTTTCTT
TTCATTCTGTTTCTCCAGTGATAACTTGTTTTTGCATTTTATTCTTACAT
TATAAAGGAAAGTTTTTTTTGTTAGAACTTTTCGAAAGAATAAATAACAT
TTTAGGTCTTTGAATGTAATTATAAATTGTACTTATTTTTTAGGAAACTG
GAAGGTATATGGACGCCGTAAACAATATCCAATCTCCTTGGTTTTAGCCC

>69m_SJR
AAATGTTTTGTAAATACCTGTTTGTGCCTTTATCTGTGAGCTGTGACAAA
TGTACCATATTTACATTTCTGTACATTTTAAAAATTTTTATTGCTTTGAG
ACAGAAAGTAACATCAATTTGTTCTATTTATTTATGCTCTCATTGATTAA
TTGTTATATGTGCCTTGGCCAGGAATCGAACTTACAACCTCAGGGTATCT
GGAAGACAGTTATGCACATGAGCTACCTGACCAAAACTGGGCATTTTCTT
TTCATTCTGTTTCTCCAGTGATAAATTGTTTTTGCATTTTATTCTTACAT
TATAAAGGAAGGTTTTTTTTGTTAAAACTTTTCAAAAAAATAAATAACAT
TTTAGGTCTTTGAATGTAATTATAAATTGTACTTATTTTTTAGGAAACTG
GAAGGTATATGGACGCCGTAAACAATATCCAATCTCCTTGGTTTTAGCCC

>70m_SJR
AAATGTTTTGTAAATACCTGTTTGGGCCTTTATCTGTGAGCTGTGACAAA
TGTACCATATTTACATTTCTGTACATTTTAAAAATTTTTATTGCTTTGAG
ACAGAAAGTAACATCAATTTGTTCTATTTATTTATGCTCTCATTGATTAA
TTGTTATATGTGCCTTGGCCAGGAATCGAAATTACAACCTCAGGGTATCT
GGAAGACAGTTATGCACATGAGCTACCTGACCAAAGCTGGGCATTTTCTT
TTCATTCTGTTTCTCCAGGGATAAATTGTTTTTGCATTTTATTCTTACAT
TATAAAGGAAGGTTTTTTTTGTTAAAACTTTTCAAAAAAATAAATAACAT
TTTAGGTCTTTGAATGTAATTATAAATTGTACTTATTTTTTAGGAAACTG
GAAGGTATATGGACGCCGTAAACAATATCCAATCTCCTTGGTTTTAGCCC

>71m_SJR
AAATGTTTTGTAAATACCTGTTTGGGCCTTTATCTGTGAGCTGTGACAAA
TGTACCATATTTACATTTCTGTACATTTTAAAAATTTTTATTGCTTTGAG
ACAGAAAGTAACATCAATTTGTTCTATTTATTTATGCTCTCATTGATTAA
TTGTTATATGTGCCTTGGCCAGGAATCGAACTTACAACCTCAGTGTATCT
GGAAGACAGTTATGCACATGAGCTACCTGACCAAAGCTGTGCATTTTCTT
TTCATTCTGTTTCTCCAGTGATAAATTGTTTTTGCATTTTATTCTTACAT
TATAAAGGAAGGTTTTTTTTGTTAAAACTTTTCAAAAAAATAAATAACAT
TTTAGGTCTTTGAATGTAATTATAAATTGTACTTATTTTTTAGGAAACTG
GAAGGTATATGGACGCCGTAAACAATATCCAATCTCCTTGGTTTTAGCCC

>76m_SJR
AAATGTTTTGTAAATACCTGTTTGTGCCTTTATCTGTGAGCTGTGACAAA
TGTACCATATTTACATTTCTGTACATTTTAAAAATTTTTATTGCTTCGAG
ACAAAAAGTAACATCAATTTGTTCTATTTATTTATGCTCTCATTGATTAA
GTGTTATATGTGCCTTGGCCAAGAATCGAACTTACAACCTCAGCGTATCT
GGAAGACAGTTATGCACATGAACTACCTGACCAAAGCTGTGCATTTTCTT
TTCATTCTGTTTCTCCAGTGATAACTTGTTTTTGCATCTTATTCTTACAT
TATAAAGGAAGGTTTTTTTTGTTAAAACTTTTCAAAAGAATAAATAACAT
TTTAGGTCTTTGAATGTAATTATAAATTGTACTTATTTTTTAGGAAACTG
GAAGGTATATGGACGCCCTAAACAATATCCAATCTCCTTGGTTTTAACCC

>77m_SJR
AAATGTTTTGTAAATACCTGTTTGTGCCTTTATCTGTGAGCTGTGACAAA
TGTACCATATTTACATTTCTGTACATTTTAAAAATTTTTATTGCTTTGAG
ACAGAAAGTAACATCAATTTGTTCTATTTATTTATGCTCTCATTGATTAA
TTGTTATATGTGCCTTGGCCAGGAATCGAACTTACAACCTCAGGGTATCT
GGAAGACAGTTATGCACATGAGCTACCTGACCAAAGCTGGGCATTTTCTT
TTCATTCTGTTTCTCCAGTGATAAATTGTTTTTGCATTTTATTCTTACAT
TATAAAGGAAGGTTTTTTTTGTTAAAACTTTTCAAAAAAAAAAATAACAT
TTTAGGTCTTTGAATGTAATTATAAATTGTACTTATTTTTTAGGAAACTG
GAAGGTATATGGACCCCGTAAACAATATCCAATCTCCTTGGTTTTACCCC

>78m_Tula
AAATGTTTCGTAAATACCTGTTTGGGCCGTTATCTGTGAGCTGTGACAAA
TGTACCATATTTACATTTCTGTACATTTTAAAAATTTTTATTGCTTCGAG
ACAAAAAGTAACATCAATTTGTTCTATTTATTTATGCTCTCATTGATTAA
TTGTTATATGTGCCTTGCCCAAGAATCGAACTTACAACCTCAGTGTATCT
GGAAGACAGCTATGCACATGAACTACCTGACCAAAGCAGCGCATTTTCTT
TTCATTCTGTTTCTCCAGCGATAACTTGTTTTTGCATCTTATTCTTACAT
AATAAAGGAAGGTTTTTTTTGTTAAAACTTTTCAAAAGAATAAATAACAT
TTTAGGTCTTTGAATGTAATTATAAATTGTACTTATTTTTTAGGAAACTG
GAAGGTATATGGACGCCGTAAACAATATCCAATCTCCTTGGTTTTAACCA

>Ly2_Tona
AAATGTTTTGTAAATACCTGTTTGTGCCTTTATCTGTGAGCTGTGACAAA
TGTACCATATTTACATTTCTGTACATTTTAAAAATTTTTATTGCTTCGAG
ACAGAAAGTAACATCAATTTGTTCTATTTATTTATGCTCTCATTGATTAA
TTGTTATATGTGCCTTGGCCAGGAATCGAACTTACAACCTCAGTGTATCT
GGAAGACAGTTATGCACATGAGCTACCTGACCAAAGCTGTGCATTTTCTT
TTCATTCTGTTTCTCCAGTGATAACTTGTTTTTGCATTTTATTCTTACAT
TATAAAGGAAGGTTTTTTTTGTTAGAACTTTTCGAAAGAATAAATAACAT
TTTAGGTCTTTGAATGTAATTATAAATTGTACTTATTTTTTAGGAAACTG
GAAGGTATATGGACGCCGTAAACAATATCCAATCTCCTTGGTTTTAGCCC

>Ly4_Tona
AAATGTTTTGTAAATACCTGTTTGTGCCTTTATCTGTGAGCTGTGACAAA
TGTACCATATTTACATTTCTGTACATTTTAAAAATTTTTATTGCTTCGAG
ACAGAAAGTAACATCAATTTGTTCTATTTATTTATGCTCTCATTGATTAA
TTGTTATATGTGCCTTGGCCAGGAATCGAACTTACAACCTCAGTGTATCT
GGAAGACAGTTATGCACATGAGCTACCTGACCAAAGCTGTGCATTTTCTT
TTCATTCTGTTTCTCCAGTGATAACTTGTTTTTGCATTTTATTCTTACAT
TATAAAGGAAGGTTTTTTTTGTTAGAACTTTTCGAAAGAATAAATAACAT
TTTAGGTCTTTGAATGTAATTATAAATTGTACTTATTTTTTAGGAAACTG
GAAGGTATATGGACGCCGTAAACAATATCCAATCTCCTTGGTTTTAGCCC

>13Son
AAATGTTTTGTAAATACCTGTTTGTGCCTTTATCTGTGAGCTGTGACAAA
TGTACCATATTTACATTTCTGTACATTTTAAAAATTTTTATTGCTTCGAG
ACAGAAAGTAACATCAATTTGTTCTATTTATTTATGCTCTCATTGATTAA
TTGTTATATGTGCCTTGGCCAGGAATCGAACTTACAACCTCAGTGTATCT
GGAAGACAGTTATGCACATGAGCTACCTGACCAAAGCTGTGCATTTTCTT
TTCATTCTGTTTCTCCAGTGATAACTTGTTTTTGCATTTTATTCTTACAT
TATAAAGGAAGGTTTTTTTTGTTAGAACTTTTCGAAAGAATAAATAACAT
TTTAGGTCTTTGAATGTAATTATAAATTGTACTTATTTTTTAGGAAACTG
GAAGGTATATGGACGCCGTAAACAATATCCAATCTCCTTGTTTTTAGCCC
