# Supplementary material for: Discordance in maternal and paternal genetic markers in lesser long-nosed bat Leptonycteris yerbabuenae, a migratory bat: recent expansion to the North and male phylopatry
Source: PeerJ. 2021 Sep 29;9:e12168. doi: 10.7717/peerj.12168 (PMC8487242; doi:10.7717/peerj.12168)
Supplement: Supplemental Information 10 — Each sequence represents an individual tissue sample [file peerj-09-12168-s010.fas]

>06_BC_F
GCCTTCAGCACCCAAAGCTGAGATTCTATTTAAACTACTCCTTGAACTGG
CTATGTTATTCGTGCATAATTCCCATTACCACATATTAATGAATGACATA
TATGTATAATAGTACATTATATTATGTACCCCATGAATATTAAGCAAGTA
ATTTAGTTTAATGTATGAATGACATAATATTATATATCAACAGTCAAGAT
TAATATCAATATGGATAATTCATTAATGATTATATATGATTAATCAGCTG
TAGGACATAATATTTATTAATCGTGCATAGACCATTCCATTTTCATTTAA
TCCTTGTCAATACGCCTATCCCCTACCAAAGGGTGTCTCTTGATCTACCA
ACCTCCGTGAAACCAGCAACCCGCCCAATAAGTATCCCTCTTCTTGTCCC
AGGCCCATTTAACTTGGGGGTTTCTAACTTGGGTCGTAAACGGCATCTGG
TTCTTACTTCAGGGCCATACAACCTTAAAATCGCCCACTCGTTCCTCTTA
AATAAGACATCACGATGGATTAATGACTAATCAGCCCATGCCGCGGCATA
ACTGTGGTGTCATGCCTTTAGTAGGATTTTATTTGGGGTATGCTTGGACT
CAACTATGGCCGTAAAGGCCTGGGTTCAGGAGCTTTCGGCCCAGCTGGGC
TTCTTAATGTACCTTCCCCCCCCGCATAATGAGGAGGCGGGACATGAGAG
TCAATGGTACAGGACATANNNNNNNNNNNNNNNNNNNNNNNNNNNNNNNN
NNNNNNNNNNNNNNNNNNNNNNNNNNNNNNNNNNNNNNNNNNNNNNNNNN
NNNNNNNNNNNNNNNNNNNNNNNNNNNN
>08_BC_M
GCCTTCAGCACCCAAAGCTGAAATTCTATTTAAACTACTCCTTGAACTGG
CTATGTTATTCGTGCATAATTCCCATTACCACATATTAATGAATGACATA
TATGTATAATAGTACATTATATTATGTACCCCATGAATATTAAGCAAGTA
ATTTAGTTTAATGTATGAATGACATAATATTATATATCAACAGTCAAGAT
TAATATCAATATGGATAATTCATTAATGATTATATATGATTAATCAGCTG
TAGGACATAATATTTATTAATCGTGCATAGACCATTCCATTTTCATTTAA
TCCTTGTCAATACGCCTATCCCCTACCAAAGGGTGTCTCTTGATCTACCA
ACCTCCGTGAAACCAGCAACCCGCCCAATAAGTATCCCTCTTCTTGTCCC
AGGCCCATTTAACTTGGGGGTTTCTAACTTGGGTCGTAAACGGCATCTGG
TTCTTACTTCAGGGCCATACAACCTTAAAATCGCCCACTCGTTCCTCTTA
AATAAGACATCACGATGGATTAATGACTAATCAGCCCATGCCGCGGCATA
ACTGTGGTGTCATGCCTTTAGTAGGATTTTATTTGGGGTATGCTTGGACT
CAACTATGGCCGTACAGGCCTGGGTTCAGGAGCTTTCGGCCCAGCTGGGC
TTCTTAATGTACCTTCCCCACCAGCNNNNNNNNNNNNNNNNNNNNNNNNN
NNNNNNNNNNNNNNNNNNNNNNNNNNNNNNNNNNNNNNNNNNNNNNNNNN
NNNNNNNNNNNNNNNNNNNNNNNNNNNNNNNNNNNNNNNNNNNNNNNNNN
NNNNNNNNNNNNNNNNNNNNNNNNNNNN
>12BC_F
GCCTTCAGCACCCAAAGGTGAGATTCTATTTAAACTACTCCTTGAACTGG
CTATGTTATTCGTGCATAATTCCCATTACCACATATTAATGAATGACATA
TATGTATAATAGTCCATTATATTATGTACCTCATGAATATTAAGCAAGTA
ATTTATTATAATGTATGAATGACATAATATTATATATCAACAGTCAAGAT
TAATACCAATATGGATAATTCATTAATGATTATATATGATTAATCAGCTG
TAGGACATAATATTTATTAATCGTGCATAGACCATTCCATTTTCATTTAA
TCCTTGTCAATACGCCTATCCCCTACCAAAGGGTGTCTCTTGATCTACCA
ACCTCCGTGAAACCAGCAACCCGCCCAATAAGTATCCCTCTTCTTGTCCC
AGGCCCATTTAACTTGGGGGTTTCTAACTTGGGTCGTAAACGGCATCTGG
TTCTTACTTCAGGGCCATACAACCTTAAAATCGCCCACTCGTTCCTCTTA
AATAAGACATCACGATGGATTAATGACTAATCAGCCCATGCCGCGGCATA
ACTGTGGTGTCATGCCTTTAGTAGGATTTTATTTGGGGTATACTTGGACT
CAANNNNNNNNNNNNNNNNNNNNNNNNNNNNNNNNNNNNNNNNNNNNNNN
NNNNNNNNNNNNNNNNNNNNNNNNNNNNNNNNNNNNNNNNNNNNNNNNNN
NNNNNNNNNNNNNNNNNNNNNNNNNNNNNNNNNNNNNNNNNNNNNNNNNN
NNNNNNNNNNNNNNNNNNNNNNNNNNNNNNNNNNNNNNNNNNNNNNNNNN
NNNNNNNNNNNNNNNNNNNNNNNNNNNN
>13BC_F
GCCTTCAGCACCCAAAGCTGAGATTCTATTTAAACTACTCCTTGAACTGG
CTATGTTATTCGTGCATAATTCCCATTACCACATATTAATGAATGACATA
TATGTATAATAGTACATTATATTATGTACCCCATGAATATTAAGCAAGTA
ATTTAATTCAATGTATGGATGACATAATATTATATATCAACGGTTAAGAT
TAATACCAATATGGATAATTCATTAATGATTATATATGATTAATCAACTG
TAGGACATAATATTTATTAATCGTGCATAGACCATTCCATTTTCATTTAA
TCCTTGTCAATACGCCTATCCCCTACCAAAGGATGTCTCTTGATCTACCA
ACCTCCGTGAAACCAGCAACCCGCCCAATAAGTGTCCCTCTTCTTGTCCC
AGGCCCATTTAACTTGGGGGTTTCTAACTTGGGTCGTAAACGGCATCTGG
TTCTTACTTCAGGGCCATACAACCTTAAAATCGCCCACTCGTTCCTCTTA
AATAAGACATCACGATGGATTAATGACTAATCAGCCCATGCCGCGGCATA
ACTGTGNNNNNNNNNNNNNNNNNNNNNNNNNNNNNNNNNNNNNNNNNNNN
NNNNNNNNNNNNNNNNNNNNNNNNNNNNNNNNNNNNNNNNNNNNNNNNNN
NNNNNNNNNNNNNNNNNNNNNNNNNNNNNNNNNNNNNNNNNNNNNNNNNN
NNNNNNNNNNNNNNNNNNNNNNNNNNNNNNNNNNNNNNNNNNNNNNNNNN
NNNNNNNNNNNNNNNNNNNNNNNNNNNNNNNNNNNNNNNNNNNNNNNNNN
NNNNNNNNNNNNNNNNNNNNNNNNNNNN
>1_sal_M
GCCTTCAGCTCCCAAAGGTTAGATTCTATTTAAACTACTCCTTGAACTGG
CTATGTGACTAGAGCATAATTCTTATTACCACAAATTAATCAAAGGCATA
TATGAAAAATATTTCATTATATTATATACCTCATGAATACTAAGCAGGTA
TTTTATTATATTGCATGAATTAAATAATATTATATGTGAACAATCAAAAT
TATTATAACTCTGGATAATTCATTAATGATTATATATGAATAATCACCTG
TAACACACTACATTTCCCAACCGTGCACAGACCCATCCATTTTGATTTAA
TCCTTGTCAATACGCCTATCCCCTACCAAAGGGGGTCTCTTAATCTACCA
ACCTCCGTGAAACCGGCGACCCGCCCAATAATTATCCCTCTTCTTGACCC
AGGCCCATTTAACTTGGGGGTTTCTTACTTATTAGGAAAAAAATATCTAT
GCTCAAAACTGATAAATCAAAAAGTAACAATGTACACCTATGTGCTACTC
AAAAACACATCAGTTTGGTCCTATGANNNNNNNNNNNNNNNNNNNNNNNN
NNNNNNNNNNNNNNNNNNNNNNNNNNNNNNNNNNNNNNNNNNNNNNNNNN
NNNNNNNNNNNNNNNNNNNNNNNNNNNNNNNNNNNNNNNNNNNNNNNNNN
NNNNNNNNNNNNNNNNNNNNNNNNNNNNNNNNNNNNNNNNNNNNNNNNNN
NNNNNNNNNNNNNNNNNNNNNNNNNNNNNNNNNNNNNNNNNNNNNNNNNN
NNNNNNNNNNNNNNNNNNNNNNNNNNNNNNNNNNNNNNNNNNNNNNNNNN
NNNNNNNNNNNNNNNNNNNNNNNNNNNN
>5_sal_M
GCCTTCAGCACCCAAAGGTGAGATTCTATTTAAACTACTCCTTGAACTGG
CTATGTTATTCGTGCATAATTCCCATTACCACATATTAATGAATGACATA
TATGTATAATAGTACATTATATTATGTACCTCATGAATATTAAGCAAGTA
ATTTAGTTTAATGTATGGATGACATAATATTATATATCAACAGTCAAGAT
TAATACCAATATGGATAATTCATTAATGATTATATATGATTAATCAGCTG
TAGGACATAATATTTATTAATCGTGCATAGACCATTCCATTTTTATTTAA
TCCTTGTCAATACGCCTATCCCCTACCAAAGGGTGTCCCTTGATCTACCA
ACCTCCGTGAAACCAGCAACCCGCCCAATAAGTATCCCTCTTCTTGTCCC
AGGCCCATTTAACTTGGGGGTTTCTANNNNNNNNNNNNNNNNNNNNNNNN
NNNNNNNNNNNNNNNNNNNNNNNNNNNNNNNNNNNNNNNNNNNNNNNNNN
NNNNNNNNNNNNNNNNNNNNNNNNNNNNNNNNNNNNNNNNNNNNNNNNNN
NNNNNNNNNNNNNNNNNNNNNNNNNNNNNNNNNNNNNNNNNNNNNNNNNN
NNNNNNNNNNNNNNNNNNNNNNNNNNNNNNNNNNNNNNNNNNNNNNNNNN
NNNNNNNNNNNNNNNNNNNNNNNNNNNNNNNNNNNNNNNNNNNNNNNNNN
NNNNNNNNNNNNNNNNNNNNNNNNNNNNNNNNNNNNNNNNNNNNNNNNNN
NNNNNNNNNNNNNNNNNNNNNNNNNNNNNNNNNNNNNNNNNNNNNNNNNN
NNNNNNNNNNNNNNNNNNNNNNNNNNNN
>9_sal_M
GCCTTCAGCACCCAGAGGTGAGATTCTATTTAAACTACTCCTTGAACTGG
CTATGTTATTCGTGCATAATTCCCCTTACCACATATTAATGAATGACATA
TATGTAAAATAGTACATTATATTATGTACCCCATGAATATTAAGCAAGTA
ATTTAATTCAATGTATGGATGACATAATATTATATATCAACAGTTAAAAT
TAATACCAATATGGATAATTCATTAATGATTATATATGATTAATCACCTG
TAGGACATAATATTGATTAATCGTGCATAGACCATTCCATTTTCATTTAA
TCCTTGTCAATACGCCTATCCCCCACCAAAGGATGTCTCTTGATCTACCA
ACCTCCGCGAAACCCACAACCCTCCCAATAATTATCCCTCTTCTTGTCCC
ATGCCCATTTAACTTGGGGGTTTCTAACTTGGGTCGAAAACGGCATCTGG
TNCTTACTTTGATACCATACAACCTTAAAAGGTACCTATCTTTCCTCTTA
AATAACACATCAGTATGGATTTATGACTAATCAGCCCATGCCGCGGCATA
ACTGTGGTGTCATGCCTTTAGTAGGATTTTATTTGGGGTATGCTTGGACT
CAACTATGGCCGTAGAGGCCTGGGTTCAGGAGCTTTTGGCCCAGCTGGGC
TTCTTAATGTACCTTCCCCACCAGCATAATGAGGAGGCGGGACATGAGAG
TCAATGGTACAGGACATAATAATGGTTGAGCTTGCTTATTCTTGGTCTTG
CATGAAGTGTGGACCTTACGGTGAGCTGTAGGATTCATGGTAACAGGACA
TACTACTACTACTTCCCACCCCCGTGTA
>11_sal_M
GCCTTCAGCACCCAAAGGTGAGATTCTATTTAAACTACTCCTTGAACTGG
CTATGTTATTCGTGCATAACTCCCATTACCACATATTAATGAATGACATA
TATGTATAATAGTACATTATATTATGTACCCCATGAATATTAAGCAAGTA
ATTTAGTTTAATGTATGAATGACATAATATTATATATCAACAGTCAAGAT
TAATACCAATATGGATAATTCATTAATGATTATATATGATTAATCAGCTG
TAGGACATAATATTTATTAATCGTGCATAGACCATTCCATTTTCATTTAA
TCCTTGTCAATACGCCTATCCCCTACCAAAGGGTGTCTCTTGATCTACCA
ACCTCCGTGAAACCAGCAACCCGCCCAATAAGTATCCCTCTTCTTGTCCC
AGGCCCATTTAACTTGGGGGTTTCTAACTTGGGTCGTAAACGGCATCTGG
TTCTTACTTCAGGGCCATACAACCTTAAAATCGCCCACTCGTTCCTCTTA
AATAAGACATCACGATGGATTAATGACTAATCAGCCCATGCCGCGGCATA
ACTGTGGTGTCATGCCTTTAGTAGGATTTTATTTGGGGTATGCTTGGACT
CAACTATGGCCGTANAGGCCTGGGTTCAGGAGCTTTCGGCCCAGCTGGGC
TTCTTAATGTACCTTCCCCACCAGCATAATGAGGAGGCGGGACATGAGAG
TCAATGGTACAGGGCATAATAATGGTTGAGCTTGCTTATTCTTGGGTTCG
CCTAAAGTGNNNNNNNNNNNNNNNNNNNNNNNNNNNNNNNNNNNNNNNNN
NNNNNNNNNNNNNNNNNNNNNNNNNNNN
>12_sal_M
GCCTTCAGCACCCAAAGGTGAGATTCTATTTAAACTACTCCTTGAACTGG
TTATGTTATTCGTGCATAACTCCCATTACCACATATTAATGAATGACATA
TATGTATAATAGTACATTATATTATGTACCCCATGAATATTAAGCAAGTA
ATTTAGTTTAATGTATGAATGACATAATATTATATATCAACAGTTAAGAT
TAATACCAATATGGATAATTCATTAATGATTATATATGATTAATCAGCTG
TAGGACATAATATTTATTAATCGTGCATAGACCATTCCATTTTCATTTAA
TCCTTGTCAATACGCCTATCCCCTACCAAAGGGTGTCCCTTGATCTACCA
ACCTCCGTGAAACCAGCAACCCGCCCAATAAGTATCCCTCTTCTTGTCCC
AGGCCCATTTAACTTGGGGGTTTCTAACTTGGGTCGAAAACGGCATCTGG
TTCTTACTTCAGGGCCATACAACCTTAAAATCGCCCACTCGTTCCTCTTA
AATAAGACATCACGATGGATTAATGACTAATCAGCCCATGCCGCGGCATA
ACTGTGGTGTCATGCCTTTAGTAGGATTTTATTTGGGGTATGCTTGGACT
CAACTATGGCCGTANAGGCCTGGGTTCAAGACCNNNNNNNNNNNNNNNNN
NNNNNNNNNNNNNNNNNNNNNNNNNNNNNNNNNNNNNNNNNNNNNNNNNN
NNNNNNNNNNNNNNNNNNNNNNNNNNNNNNNNNNNNNNNNNNNNNNNNNN
NNNNNNNNNNNNNNNNNNNNNNNNNNNNNNNNNNNNNNNNNNNNNNNNNN
NNNNNNNNNNNNNNNNNNNNNNNNNNNN
>14_sal_F
GCCGTCAGCACCCAGAGGTGAGATTCTATTTAAACTACTCCTTGAACTGG
CTATGTTATTCGTGCATAATTCCCCTTACCACATATTAATGAATGACATA
TATGTATAATAGTACATTATATTATGTACCCCATGAATATTAAGCAAGTA
ATTTATTTTAATGTATGAATGACATAATATTATATATCAACAGTCAAGAT
TAATACCAATATGGATAATTCATTAATGATTATATATGATTAATCAGCTG
TAGGACATAATATTTATTAATCGTGCATAGACCATTCCATTTTTATTTAA
TCCTTGTCAATACGCCTATCCCCTACCAAAGGGTGTCTCTTGATCTACCA
ACCTCCGTGAAACCAGCGACCCGCCCAAGAATGATCCCTCTTCTTGTCCC
AGGCCCATTTAACTTGGGGGTTTCTTACATGGGTCGAAAACGGCATCTAT
GCCTTACTCCGATAACTCACAACCTTACAAGGTACCACTCTGTCCTCCTA
AATAACACATCAGGATGGATTAATGACTAATCAGCCCATGCCGCGGCATA
ACTGTGGTGTCATGCCTTTAGTAGGATTTTATTTGGGGTATGCTNNNNNN
NNNNNNNNNNNNNNNNNNNNNNNNNNNNNNNNNNNNNNNNNNNNNNNNNN
NNNNNNNNNNNNNNNNNNNNNNNNNNNNNNNNNNNNNNNNNNNNNNNNNN
NNNNNNNNNNNNNNNNNNNNNNNNNNNNNNNNNNNNNNNNNNNNNNNNNN
NNNNNNNNNNNNNNNNNNNNNNNNNNNNNNNNNNNNNNNNNNNNNNNNNN
NNNNNNNNNNNNNNNNNNNNNNNNNNNN
>15_sal_F
GCCTTCAGCTCCCAGAGGTTAGATTCTATTTAAACTACTCCTTGACCTGG
CTATGTGACTCGAGCATAATTCTTCTTACCACAAATTAATCAATGGCATA
TATGAAAAATATTTCATTATATTATGTACCTCATGAATACTAAGCAAGTA
TTTTATTATATTGTATGGATGACATACTATTATATATGAACAATCAAAAT
TATTACCACTCTGGATAATTCATTAATGATTATATATGAATAATCACCTG
TAACACACTACATTTCCCAATCGTGCACAGACCATTCCATTTTGATTTAA
TCCTTGTCAATACGCCTATCCCCTACCAAGGGGTGTCTCTGGATCTACCA
ACCTCCATGAAACCCGCAACCCGCCCAATAACAGTCCCTCTTCTTGAACC
ATGCCCATTTAACTTGGGGGTTTCTTACTTATTAGGAAGAAAATAGCTAT
GCTCAAAACTGATAAATCAAAAACTAACAAGGTATCTATATGTCTTCCTC
ATAAACACAAAGGTTTGGTCCTATGACNNNNNNNNNNNNNNNNNNNNNNN
NNNNNNNNNNNNNNNNNNNNNNNNNNNNNNNNNNNNNNNNNNNNNNNNNN
NNNNNNNNNNNNNNNNNNNNNNNNNNNNNNNNNNNNNNNNNNNNNNNNNN
NNNNNNNNNNNNNNNNNNNNNNNNNNNNNNNNNNNNNNNNNNNNNNNNNN
NNNNNNNNNNNNNNNNNNNNNNNNNNNNNNNNNNNNNNNNNNNNNNNNNN
NNNNNNNNNNNNNNNNNNNNNNNNNNNNNNNNNNNNNNNNNNNNNNNNNN
NNNNNNNNNNNNNNNNNNNNNNNNNNNN
>16sal_F
GCCTTCAGCACCCAAAGCTGAGATTCTATTTAAACTACTCCTTGAACTGG
CTATGTTATTCGTGCATAATTCCTATTACCACATATTAATGAATGACATA
TATGTATAATAGTACATTATATTATGTACCCCATGAATATTAAGCAAGTA
ATTTACTTTAACGTATGAATGACATAATATTATATATCAACAGTCAAGAT
TAATACCAATATGGATAATTCATTAATGATTATATATGAATAATCACCTG
TAGGACATAATATTTATTAATCGAGCATAGACCATTCCATTTTCATTTAA
TCCTTGTCANTACACCTATCCCCCACCAAAGGGGGTCACTTGATGTACCA
ACCTCCGCGAAACCAGCAACCCGCCCAATAAGTATCCCTCTTCTTGTCCC
AGGCCCATTTAACTTGGGGGTTTCTAACTTGGGTCGTAAACGGCATCTGG
TTCTTACTTCAGGGCCATACAACCTTAAAATCGCCCACTCGTTCCTCTTA
AATAAGACATCACGANNNNNNNNNNNNNNNNNNNNNNNNNNNNNNNNNNN
NNNNNNNNNNNNNNNNNNNNNNNNNNNNNNNNNNNNNNNNNNNNNNNNNN
NNNNNNNNNNNNNNNNNNNNNNNNNNNNNNNNNNNNNNNNNNNNNNNNNN
NNNNNNNNNNNNNNNNNNNNNNNNNNNNNNNNNNNNNNNNNNNNNNNNNN
NNNNNNNNNNNNNNNNNNNNNNNNNNNNNNNNNNNNNNNNNNNNNNNNNN
NNNNNNNNNNNNNNNNNNNNNNNNNNNNNNNNNNNNNNNNNNNNNNNNNN
NNNNNNNNNNNNNNNNNNNNNNNNNNNN
>17_sal_M
GCCTTCAGCACCCAAAGGTGAGATTCTATTTAAACTACTCCTTGAACTGG
CTATGTTATTCGTGCATAATTCCCATTACCACATATTAATGAATGACATA
TATGTATAATAGTACATTATATTATGTACCTCATGAATATTAAGCAAGTA
ATTTAATTCAATGTATGGATGACATAATATTATATATCAACAGTTAAGAT
TAATACCAATATGGATAATTCATTAATGATTATATATGATTAATCAACTG
TAGGACATAATATTTATTAATCGTGCATAGACCATTCCATTTTCATTTAA
TCCTTGTCAATACGCCTATCCCCTACCAAAGGATGTCTCTTGATCTACCA
ACCTCCGTGAAACCAGCAACCCGCCCAATAAGTATCCCTCTTCTTGTCCC
AGGCCCATTTAACTTGGGGGTTTCTAACTTGGGTCGTAAACGGCATCTGG
TTCTTACTTCAGGGCCATACAACCTTAAAATCGCCCACTCGTTCCTCTTC
AATAAGACATAACGATGNNNNNNNNNNNNNNNNNNNNNNNNNNNNNNNNN
NNNNNNNNNNNNNNNNNNNNNNNNNNNNNNNNNNNNNNNNNNNNNNNNNN
NNNNNNNNNNNNNNNNNNNNNNNNNNNNNNNNNNNNNNNNNNNNNNNNNN
NNNNNNNNNNNNNNNNNNNNNNNNNNNNNNNNNNNNNNNNNNNNNNNNNN
NNNNNNNNNNNNNNNNNNNNNNNNNNNNNNNNNNNNNNNNNNNNNNNNNN
NNNNNNNNNNNNNNNNNNNNNNNNNNNNNNNNNNNNNNNNNNNNNNNNNN
NNNNNNNNNNNNNNNNNNNNNNNNNNNN
>18_sal_M
GCCTTCAGCACCCAGAGGTGAGATTCTATTTAAACTACTCCTTGAACTGG
CTATGTTATTCGAGCATAACTCCCATTACCACATATTAATGAATGACATA
TATGAAAAATATTTCATTATATTATGTACCTCATGAATAACAAACAGGTA
TTTTATTTTAATGTATGGATGACATAATATTATATATCAGCAGTCAAAAT
TATTATCAATCTGGATAATTCATTAATGATTATATATGAATAAATACCTG
TAACACATAATATTTATTAATCGTGCATAGACCCTTCCATTTTTATTTAA
TCCTTGTCTCTACACCTATCCCCTACCCAAGGGGGTCTCTTGATCTACCA
ACCTCCGTGAAACCCACGACCCGCCCAATAATTATCCCTCTTCTTGACCC
ATGACCAATTAACTTGGGGGTTTCTTACTTATTAGGAAGAAAATAGCTAT
GCTCAAAACTGATAAATCAAAAACTAACAATCTATATATCGTGTTACTCA
AATAACACAAAGGTTTGGTCCTATGANNNNNNNNNNNNNNNNNNNNNNNN
NNNNNNNNNNNNNNNNNNNNNNNNNNNNNNNNNNNNNNNNNNNNNNNNNN
NNNNNNNNNNNNNNNNNNNNNNNNNNNNNNNNNNNNNNNNNNNNNNNNNN
NNNNNNNNNNNNNNNNNNNNNNNNNNNNNNNNNNNNNNNNNNNNNNNNNN
NNNNNNNNNNNNNNNNNNNNNNNNNNNNNNNNNNNNNNNNNNNNNNNNNN
NNNNNNNNNNNNNNNNNNNNNNNNNNNNNNNNNNNNNNNNNNNNNNNNNN
NNNNNNNNNNNNNNNNNNNNNNNNNNNN
>19sal_F
GCCTTCAGCACCCAAAGGTGAGATTCTATTTAAACTACTCCTTGAACTGG
CTATGTTATTCGTGCATAATTCCCATTACCACATATTAATGAATGACATA
TATGTATAATAGTACATTATATTATGTACCCCATGAATATTAAGCAAGTA
ATTTAGTTTAATGTATGAATGACATAATATTATATATCAACAGTCAAGAT
TAATATCAATATGGATAATTCACCAATGATTATATATGATTAATCAGCTG
TAGGACATAATATTTATTAATCGTGCATAGACCATTCCATTTTCATTTAA
TCCTTGTCAATACGCCTATCCCCCACCAAAGGGTGTCTCTTGATCTACCA
ACCTCCGTGAAACCAGCAACCCGCCCAATAAGTATCCCTCTTCTTGTCCC
AGGCCCATTTAACTTGGGGGTTTNNNNNNNNNNNNNNNNNNNNNNNNNNN
NNNNNNNNNNNNNNNNNNNNNNNNNNNNNNNNNNNNNNNNNNNNNNNNNN
NNNNNNNNNNNNNNNNNNNNNNNNNNNNNNNNNNNNNNNNNNNNNNNNNN
NNNNNNNNNNNNNNNNNNNNNNNNNNNNNNNNNNNNNNNNNNNNNNNNNN
NNNNNNNNNNNNNNNNNNNNNNNNNNNNNNNNNNNNNNNNNNNNNNNNNN
NNNNNNNNNNNNNNNNNNNNNNNNNNNNNNNNNNNNNNNNNNNNNNNNNN
NNNNNNNNNNNNNNNNNNNNNNNNNNNNNNNNNNNNNNNNNNNNNNNNNN
NNNNNNNNNNNNNNNNNNNNNNNNNNNNNNNNNNNNNNNNNNNNNNNNNN
NNNNNNNNNNNNNNNNNNNNNNNNNNNN
>20_sal_M
GCCTTCAGCACCCAGAGGTGAGATTCTAGTTAAACTACTCCTTGAACTGG
CTATGTTATTCGTGCATAATTCCCATTACCACATATTAATGAATGACATA
TATGTATAATATTACATTATATTATGTACCCCATGAATATTAAACAAGTA
ATTTATTTTAATGTATGAATGACATAATATTATATATCAACAGTCAAGAT
TAATATCAATATGGATAATTCATTAATGATTATATATGATTAATCAGCTG
TAGGACATAATATTTATTAATCGTGCATAGACCATTCCATTTTCATTTAA
TCCTTGTCAATACGCCTATCCCCTACCAAAGGGGGTCTCTTGATGTAACA
ACCTCCGTGAAACCAGCGACCCGCCCAAGAATGATCCCTCTTCTTGTCCC
AGGCCCATTTAACTTGGGGGTTTCTTACTTGGGTCGGAAACGGCATCTGG
GTCTTAAATCGAGAAATTACAAACTAACAATGTACCTCTCGGTCCTCTTA
AATAACACATCACGATGGATTAATGACTAATCAGCCCATGCCGCGGCATA
ACTGTGGTGTCATGCCTTTAGTAGGATTTTATTTGGGGTATGCTTGGACT
CAACTATGGCCGTAGAGGCCTGGGTTCAAGAGCTNNNNNNNNNNNNNNNN
NNNNNNNNNNNNNNNNNNNNNNNNNNNNNNNNNNNNNNNNNNNNNNNNNN
NNNNNNNNNNNNNNNNNNNNNNNNNNNNNNNNNNNNNNNNNNNNNNNNNN
NNNNNNNNNNNNNNNNNNNNNNNNNNNNNNNNNNNNNNNNNNNNNNNNNN
NNNNNNNNNNNNNNNNNNNNNNNNNNNN
>21_sal_F
GCCTTCAGCTCCCAAAGGTTAGATTCTATTTAAACTACTCCTTGAACTGG
CTATGTGACTCGAGCATAATTCCTCTTACCACAAATTAATGAATGACATA
TATGAAAAATATTTCATTATATTATGAACCTCATGAATACTAAGCAGGTA
TTTTATTATATTGTATGAATTAAATAATATTATATGTGAACAATCAAGAA
TATTATAAATCTGGATAATTCATAAATGATTATATATGAATAATCACCTG
TAACACACTACATTTCCCAACCGTGCACAAACCCATCCATTTTAATTTAA
TCCTTGTCAACACACCTATCCCCTACCAAAGGGGGTCTCTTAATCTAACA
ACCTCCGTGAAACCGGCGACCCGCCCAATAAATGTCCCTCTTCTTGACCC
AGGCCCATTTAACTTGGGGGTTTCTTACTTATTAGGAAGAAAATAGCTAT
GCTCAAAACTGATAAATCAAAAAGTAACAAGGTATATATATGTGTTACTC
ATAAACACAAAGGTTTGGTCCTATGACTAATCAGCCCATGCCGCGGCATA
ACTGTGGTGTCATGCCTTTAGTAGGATTTTATTTGGGGTATGCTTGGACT
CNNNNNNNNNNNNNNNNNNNNNNNNNNNNNNNNNNNNNNNNNNNNNNNNN
NNNNNNNNNNNNNNNNNNNNNNNNNNNNNNNNNNNNNNNNNNNNNNNNNN
NNNNNNNNNNNNNNNNNNNNNNNNNNNNNNNNNNNNNNNNNNNNNNNNNN
NNNNNNNNNNNNNNNNNNNNNNNNNNNNNNNNNNNNNNNNNNNNNNNNNN
NNNNNNNNNNNNNNNNNNNNNNNNNNNN
>22_sal_F
GCCTTCAGCACCCAAAGGTGAGATTCTATTTAAACTACTCCTTGAACTGG
CTATGTTATTCGTGCATAATTCCCATTACCACATATTAATGAATGACATA
TATGTATAATATTACATTATATTATGTACCCCATGAATATTAAGCAAGTA
ATTTAATTCAATGTATGGATGACATAATATGATATATCAACAGTTAAGAT
TAATACCAATATGGATAATTCACTAATGATTATATATGATTAATCAACTG
TAGGACATAATATTTATTAATCGTGCATAGACCATTCCATTTTCATTTAA
TCCTTGTCAATACGTCTATCCCCTACCAAAGGATGTCTCTTGATCTACCA
ACCTCCGTGAAACCAGCAACCCGCCCAATAAGGATCCCTCTTCTTGTCCC
AGGCCCATTTAACTTGGGGGTTTCTTACTTGGGTCGTAAACGGCATCTGG
TTCTTACTTTGATAACATACAACCTTAAAATGTCCCTCTCTTTCCTCTTA
AATAACACATCAGGATGGATTAATGACTAATCAGCCCATGCCGCGGCATA
ACTGTGGTGTCATGCCTTTAGTAGGATTTTATTTGGGGTATGCTTGGACT
CAACTATGGCCGTAGAGGCCTGGGTTCAGGAGCTTTTGGCCCAGCTGGGC
TTCTTAATGTACCTTCCCCACCAGCATAATGAGGAGGCGGGACATGAGAG
TCAATGGTACAGNNNNNNNNNNNNNNNNNNNNNNNNNNNNNNNNNNNNNN
NNNNNNNNNNNNNNNNNNNNNNNNNNNNNNNNNNNNNNNNNNNNNNNNNN
NNNNNNNNNNNNNNNNNNNNNNNNNNNN
>23_sal_M
GCCTTCAGCACCCAAAGCTGAAGTTCTAGTTAAACTACTCCTTGAACTGG
CTATGTGATTCGTGCATAATTCCTATTACCACAAATTAATGAATGACATA
TATGTAAAATATTACATTATATTATGTACCTCATGAATATCAAACAGGTA
TTTTATTTTAATGTATGAATGACATGATATTATATATGAGCAGTCAAGAT
TAATATCAATATGGATAATTCATTAATGATTATATATGATTAATCACCTG
TAACACATAATATTTATTAATCGTGCATAGACCCATCCATTTTAATTTAA
TCCTTGTCTCTACACCTATCCCCCACCCAAGGGGGTCTCTTGATCTACCA
ACCTCCGCGGAACCCACGACCCGCCCAATGATTATCCATCTACTTGACCC
ATGCCCAATTAACTTGGGGGTTTCTAACTTGGGTCGAAAACGGCATCTGG
TTCTTACTTCGAAACCACACAACCTTACAATCGCCCACTAGTTCCTCTTA
AATAACACATCACGATGGTCCTATGACTAATCAGCCCATGCCGCGGCATA
ACTGTGGTGTCATGCCTTTAGTAGGATTTTATTTGGGGTATGCTTGGACT
CAACTATGGCCGTAGAGGCCTGGGTTCAGGAGCTTTCGGCCCAGCTGGGC
TTCTTAATGTACCTTCCCCACCAGCATAATGAGGAGGCGGGACATGAAAG
TCCATGGTACAGGGCATAATAATGATTGAGCTTGCTTATTCTTGGTCTTG
CATAAAGTGTGGACCTTACGGTGAGCTATAGGATTCATGGTAACAGGACA
TACTACTACCACTTCCCACCCCCGTGNN
>24_sal_M
GCCTTCAGCTCCCAGAGGTTAGATTCTATTTAAACTACTCCTTGACCTGG
CTATGTGACTCGTGCATAATTCCTCTTACCACAAATTAATGAATGGCATA
TATGAAAAATATTTCATTATATTATGTACCTCATAAATACTAAGCAAGTA
TTTTATTATATTGCATGAATTAAATACTATTATATATGAACAATCAAAAA
TATTACAAATCTGGATAATTCATTAATGATTATATATGAATAATCACCTG
TAACACACTACATTTCCCAATCGTGCACAGACCATTCCATTTTGATTTAA
TCCTTGTCAATACGCCTATCCCCTACCAAGGGGTGTCTCTTGGTCTACCA
ACCTCCATGAAACCAGCAACCCGCCCAATAACAGTCCCTCTTCTTGAACC
ATGCCCATTTAACTTGGGGGTTTCTTACTTATTAGGAAGAAAATAGCTAT
GCTCAAAACTGATAAATCAAAAAGTAGCAAGGTATATATATGTGTTACTC
ATAAACACAAAGGTTTGGTCCTATGACTAATCAGCCCATGCCGCGGCATA
ACTGTGGTGTCATGCCTTTAGTAGGATTTTATTTGGGGTATGCTTGGACT
CAATTATGGCCGTAGAGGCCTGGGTTCAGGAGCTNNNNNNNNNNNNNNNN
NNNNNNNNNNNNNNNNNNNNNNNNNNNNNNNNNNNNNNNNNNNNNNNNNN
NNNNNNNNNNNNNNNNNNNNNNNNNNNNNNNNNNNNNNNNNNNNNNNNNN
NNNNNNNNNNNNNNNNNNNNNNNNNNNNNNNNNNNNNNNNNNNNNNNNNN
NNNNNNNNNNNNNNNNNNNNNNNNNNNN
>25_sal_M
GCCTTCAGCTCCCAAAGGTTAGATTCTATTTAAACTACTCCTTGACCTGG
CTATGTGACTCGAGCTCAATTCCTCTTACCACATATTAATGAATGACATA
TATGAAAAATATTTCATTATATTATGTACCCCATGAAAAACAAGCAAGTA
TTTTATTTTATTGTATGAATGACATACTATTATATATGAACAATCAAAAT
TATTACAAATCTGGATAATTCATTAATGATTATATATGAATAATCACCTG
TAACACACTACATTTCCCAACCGTGCACAGACCATTCCATTTTGATTTAA
TCCTTGTCTCTACACCTATCCCCTTCCAAGGGGTGTCTCTTGGTCTACCA
ACCTCCGTGAAACCCACGACCCGCCCAATAACTGTCCCTCTTCTTGACCC
ATGCCCATTTAACTTGGGGGTTTCTTACTTATTAGGAAGAAAATAGCTAT
GCTCAAAACTGATAAATCAAAAACTAACAAGGTATATATATGTGTTACTC
ATAAACACATAGGTTTGGTCTTATGACTAATCAGCCCATGCCGCGGCATA
ACTGTGGTGTCATGCCTTTAGTAGGATTTTATTTGGGGTATGCTTGGACT
CAACTATGGCCGTAGAGGCCTGGGTTCAGGAGNNNNNNNNNNNNNNNNNN
NNNNNNNNNNNNNNNNNNNNNNNNNNNNNNNNNNNNNNNNNNNNNNNNNN
NNNNNNNNNNNNNNNNNNNNNNNNNNNNNNNNNNNNNNNNNNNNNNNNNN
NNNNNNNNNNNNNNNNNNNNNNNNNNNNNNNNNNNNNNNNNNNNNNNNNN
NNNNNNNNNNNNNNNNNNNNNNNNNNNN
>26_sal_F
GCCTTCAGCACCCAGAGGTGAGATTCTATTTAAACTACTCCTTGAACTGG
CTATGTTATTCGTGCATAATTCCCATTACCACATATTAATGAATGACATA
TATGTAAAATATTACATTATATTATGTACCCCATGAATATTAAGCAAGTA
ATTTATTTTAATGTATGAATGACATGATATTATATATCAACAGTCAAGAT
TAATACCAATATGGATAATTCATTAATGATTATATATGATTAATCACCTG
TAGGACATAATATTTATTAATCGTGCATATACCATTCCATTTTTATTTAA
TCCTTGTCAATACACCTATCCCCCACCAAAGGGTGTCTCTTGATCTACCA
ACCTCCGTGAAACCAACGACCCTCCCAAGAATGATCCCTCTTCTTGACCC
AGGACCATTTAACTTGGGGGTTTCTAACATGGGTCGAAAACGGCATCTGG
GTCTTACTTTGAGAACTCACAACCTTAAAAGGTCCCACTCTGTCCTCTTA
ATTAACACATCAGGATGGATCTATGACTAATCAGCCCATGCCGCGGCATA
ACTGTGGTGTCATGCCTTTAGTAGGATTTTATTTGGGGTATGCTTGGACT
CAACTATGGCCGTAGAGGCCTGGGTTCAGGAGCTTTCGGCCCAGCTGGGC
TTCTTAATGTACCTTCCCCACCANNNNNNNNNNNNNNNNNNNNNNNNNNN
NNNNNNNNNNNNNNNNNNNNNNNNNNNNNNNNNNNNNNNNNNNNNNNNNN
NNNNNNNNNNNNNNNNNNNNNNNNNNNNNNNNNNNNNNNNNNNNNNNNNN
NNNNNNNNNNNNNNNNNNNNNNNNNNNN
>28_sal_M
GCCTTCAGCACCCAGAGCTGAGATTCTATTTAAACTACTCCTTGAACTGG
CTATGTTATTCGTGCATAATTCCCATTACCACATATTAATGAATGACATA
TATGTATAATAGTACATTATATTATGTACCCCATGAATATTAAGCAAGTA
ATTTAGTTTAATGTATGAATGACATGATATTATATATCAACAGTCAAGAT
TAATACCAATATGGATAATTCATTAATGATTATATATGATTAATCAGCTG
TAGGACATAATATTTATTAATCGTGCATAGACCATTCCATTTTCATTTAA
TCCTTGTCAATACGCCTATCCCCCACCAAAGGGTGTCTCTTGATCTACCA
ACCTCCGTGAAACCAGCAACCCGCCCAATAAGTATCCCTCTTCTTGTCCC
AGGCCCATTTAACTTGGGGGTTTCTAACTTGGGTCGAAAACGGCATCTGG
TTCTTACTTCAAGGCCATACAACCTTAAAATCGCCCACTCTTTCCTCTTA
AATAAGACATCACGATGGATTAATGACTAATCAGCCCATGCCGCGGCATA
ACTGTGGTGTCATGCCTTTAGTAGGATTTTATTTGGGGTATGCTTNNNNN
NNNNNNNNNNNNNNNNNNNNNNNNNNNNNNNNNNNNNNNNNNNNNNNNNN
NNNNNNNNNNNNNNNNNNNNNNNNNNNNNNNNNNNNNNNNNNNNNNNNNN
NNNNNNNNNNNNNNNNNNNNNNNNNNNNNNNNNNNNNNNNNNNNNNNNNN
NNNNNNNNNNNNNNNNNNNNNNNNNNNNNNNNNNNNNNNNNNNNNNNNNN
NNNNNNNNNNNNNNNNNNNNNNNNNNNN
>29_sal_F
GCCTTCAGCACCCAAAGGTGAGATTCTATTTAAACTACTCCTTGAACTGG
CTATGTTATTCGTGCATAATTCCCATTACCACATATTAATGAATGACATA
TATGTATAATAGTACATTATATTATGTACCCCATGAATATTAAGCAAGTA
ATTTAATTCAATGTATGGATGACATAATATTATATATCAACATTTAAGAT
TAATACCAATATGGATAATTCATTAATGATTATATATGATTAATCAACTG
TAGGACATAATATTTATTAATCGTGCATAGACCATTCCATTTTCATTTAA
TCCTTGTCAATACGCCTATCCCCTACCAAAGGATGTCTCTTGATCTACCA
ACCTCCGTGAAACCAGCAACCCGCCCAATAAGTATCCCTCTTCTTGTCCC
AGGCCCATTTAACTTGGGGGTTTCTAACTTGGGTCGAAAACGGCATCTGG
TTCTTACTTCGAGGCCTTACAACCTTAAAATCGCCCACTCTTTCCTCTTA
AATAACACATCACGATGGATTAATGACTAATCAGCCCATGCCGCGGCATA
ACTGTGGTGTCATGCCTTTAGTAGGATTTTATTTGNNNNNNNNNNNNNNN
NNNNNNNNNNNNNNNNNNNNNNNNNNNNNNNNNNNNNNNNNNNNNNNNNN
NNNNNNNNNNNNNNNNNNNNNNNNNNNNNNNNNNNNNNNNNNNNNNNNNN
NNNNNNNNNNNNNNNNNNNNNNNNNNNNNNNNNNNNNNNNNNNNNNNNNN
NNNNNNNNNNNNNNNNNNNNNNNNNNNNNNNNNNNNNNNNNNNNNNNNNN
NNNNNNNNNNNNNNNNNNNNNNNNNNNN
>3_Jux_F
GCCTTCAGCACCCAAAGCTGAAATTCTATTTAAACTACTCCTTGAACTGG
CTATGTTATTCGTGCATAATTCCCATTACCACATATTAATGAATGACATA
TATGTATAATAGTACATTATATTATGTACCCCATGAATATTAAGCAAGTA
ATTTAGTTTAATGTATGAATGACATAATATTATATATCAACAGTCAAGAT
TAATATCAATATGGATAATTCATTAATGATTATATATGATTAATCAGCTG
TAGGACATAATATTTATTAATCGTGCATAGACCATTCCATTTTCATTTAA
TCCTTGTCAATACGCCTATCCCCTACCAAAGGGTGTCTCTTGATCTACCA
ACCTCCGTGAAACCAGCAACCCGCCCAATAAGTATCCCTCTTCTTGTCCC
AGGCCCATTTAACTTGGGGGTTTCTAACTTGGGTCGTAAACGGCATCTGG
TTCTTACTTCAGGGCCATACAACCTTAAAATCGCCCACTCGTTCCTCTTA
AATAAGACATCACGATGGATTAATGACTAATCAGCCCATGCCGCGGCATA
ACTGTGGTGTCATGCCTTTAGTAGGATTTTATTTGGGGTATGCTTGGACT
CAACTATGGCCGTAGAGGCCTGGGTTCAGGAGCTTTCGGCCCAGCTGGGC
TTCTTAATGTACCTTCCCCACCAGCATAATGAGGAGGCGGGACATGAGAG
TCAATGGTACAGGACATAGTAATGGTTGAGCTTGCTTATTCTTGGTCTTG
CATAAAGTGTGGACCTTACGGTGAGCTATAGGATTCATGGTAACAGGACA
TACTACTACTACTTCCCACCCCCGTGTA
>5_Jux_F
GCCTTCAGCACCCAAAGCTGAAATTCTATTTAAACTACTCCTTGAACTGG
CTATGTTATTCGTGCATAATTCCCATTACCACATATTAATGAATGACATA
TATGTATAATAGTACATTATATTATGTACCTCATGAATATTAAGCAAGTA
ATTTAGTTTAATGTATGAATGACATGATATTATATATCAACAGTCAAGAT
TAATACCAATATGGATAATTCATTAATGATTATATATGATTAATCAGCTG
TAGGACATAATATTTATTAATCGTGCATAGACCATTCCATTTTTATTTAA
TCCTTGTCAATACGCCTATCCCCCACCAAAGGGTGTCTCTTGATCTACCA
ACCTCCGTGAAACCAGCAACCCGCCCAATAAGTATCCCTCTTCTTGTCCC
AGGCCCATTTAACTTGGGGGTTTCTAACTTGGGTCGTAAACGGCATCTGG
TTCTTACTTCAGGGCCATACAACCTTAAAATCGCCCACTCGTTCCTCTTA
AATAAGACATCACGATGGATTAATGACTAATCAGCCCATGCCGCGGCATA
ACTGTGGTGTCATGCCTTTAGTAGGATTTTATTTGGGGTATGCTTGGACT
CAACTATGGCCGTAGAGGCCTGGGTTCAGGAGCTTTCGGCCCAGCTGGGC
TTCTTAATGTACCTTCCCCACCAGCATAATGAGGAGGCGGGACATGAAAG
TCAATGGTACAGGGCATAATAATGATTGAGCTTGCTTATTCTTGGTCTTG
CATAAAGTGTGGACCTTACGGTGAGCTATAGGATTCATGGTAACAGGACA
TACTACTACTACTTCCCACCCCCGTGTA
>06_Jux_F
GCCTTCAGCACCCAAAGGTGAGATTCTATTTAAACTACTCCTTGAACTGG
CTATGTTATTCGTGCATAATTCCCATTACCACATATTAATGAATGACATA
TATGTATAATAGTACATTATATTATGTACCTCATGAATATTAAGCAAGTA
ATTTATTTTAATGTATGAATGACATGATATTATATATCAACAGTCAAGAT
TAATACCAATATGGATAATTCATTAATGATTATATATGATTAATCAGCTG
TAGGACATAATATTTATTAATCGTGCATAGACCATTCCATTTTTATTTAA
TCCTTGTCAATACGCCTATCCCCCACCAAAGGGTGTCTCTTGATCTACCA
ACCTCCGTGAAACCAGCAACCCGCCCAATAAGTATCCCTCTTCTTGTCCC
AGGCCCATTTAACTTGGGGGTTTCTAACTTGGGTCGTAANCGGCATCTGG
TTCTTACTTCGAGGCCTTACAACCTTAAAATCGCCCACTCTTTCCTCTTA
AATAACACATCACGATGGATTAATGACTAATCAGCCCATGCCGCGGCATA
ACTGTGGTGTCATGCCTTTAGTAGGATTTTATTTGGGGTATGCTTGGACT
CAACTATGGCCGTAGAGGCCTGGGTTCAGGAGCTTTCGGCCCAGCTGGGC
TTCTTAATGTACCTTCCCCACCAGCATAATGAGGAGGCGGGACATGAGAG
TCAATGGTACAGGGCATAATAATGATTGAGCTTGCTTATTCTTGGGTTCG
CATAAAGTGNNNNNNNNNNNNNNNNNNNNNNNNNNNNNNNNNNNNNNNNN
NNNNNNNNNNNNNNNNNNNNNNNNNNNN
>8_Jux_F
GCCTTCAGCACCCAAAGCTGAAATTCTATTTAAACTACTCCTTGAACTGG
CTATGTTATTCGTGCATAATTCCCATTACCACATATTAATGAATGACATA
TATGTATAATAGTACATTATATTATGTACCCCATGAATATTAAGCAAGTA
ATTTAGTTTAATGTATGAATGACATAATATTATATATCAACAGTCAAGAT
TAATATCAATATGGATAATTCATTAATGATTATATATGATTAATCAGCTG
TAGGACATAATATTTATTAATCGTGCATAGACCATTCCATTTTCATTTAA
TCCTTGTCAATACGCCTATCCCCTACCAAAGGGTGTCTCTTGATCTACCA
ACCTCCGTGAAACCAGCAACCCGCCCAATAAGTATCCCTCTTCTTGTCCC
AGGCCCATTTAACTTGGGGGTTTCTAACTTGGGTCGTAAACGGCATCTGG
TTCTTACTTCAGGGCCATACAACCTTAAAATCGCCCACTCGTTCCTCTTA
AATAAGACATCACGATGGATTAATGACTAATCAGCCCATGCCGCGGCATA
ACTGTGGTGTCATGCCTTTAGTAGGATTTTATTTGGGGTATGCTTGGACT
CAACTATGGCCGTAGAGGCCTGGGTTCAGGAGCTTTCGGCCCAGCTGGGC
TTCTTAATGTACCTTCCCCACCAGCATAATGAGGAGGCGGGACATGAGAG
TCAATGGTACAGGACATAACAATGATTGAGCTTGCTTATTCTTGGTCTTG
CATAAAGTGTGGACCTTACGGTGAGCTATAGGATTCATGGTAACAGGACA
TACTACTACTACTTCCCACCCCCGTGTA
>9_Jux_F
GCCTTCAGCACCCAGAGCTGAAATTCTATTTAAACTACTCCTTGAACTGG
CTATGTTATTCGTGCATAATTCCCATTACCACATATTAATGAATGACATA
TATGTATAATAGTACATTATATTATGTACCCCATGAATATTAAGCAAGTA
TTTTATTTTAATGTATGAATGACATAATATTATATATCAACAGTCAAGAT
TAATATCAATATGGATAATTCATTAATGATTATATATGATTAATCACCTG
TAGGACATAATATTTATTAATCGTGCATAGACCATTCCATTTTCATTTAA
TCCTTGTCAATACGCCTATCCCCTACCAAAGGGTGTCTCTTGATCTACCA
ACCTCCGTGAAACCAGCAACCCGCCCAATAAGTATCCCTCTTCTTGTCCC
AGGCCCATTTAACTTGGGGGTTTCTAACTTGGGTCGTAAACGGCATCTGG
GTCTTACTTCGAGGCCATACAACCTTAAAATCGCCCACTCTTTCCTCTTA
AATAACACATCAGGATGGATTAATGACTAATCAGCCCATGCCGCGGCATA
ACTGTGGTGTCATGCCTTTAGTAGGATTTTATTTGGGNNNNNNNNNNNNN
NNNNNNNNNNNNNNNNNNNNNNNNNNNNNNNNNNNNNNNNNNNNNNNNNN
NNNNNNNNNNNNNNNNNNNNNNNNNNNNNNNNNNNNNNNNNNNNNNNNNN
NNNNNNNNNNNNNNNNNNNNNNNNNNNNNNNNNNNNNNNNNNNNNNNNNN
NNNNNNNNNNNNNNNNNNNNNNNNNNNNNNNNNNNNNNNNNNNNNNNNNN
NNNNNNNNNNNNNNNNNNNNNNNNNNNN
>10__Jux_F
GCCTTCAGCACCCAAAGCTGAAATTCTATTTAAACTACTCCTTGAACTGG
CTATGTTATTCGTGCATAACTCCCATTACCACATATTAATGAATGACATA
TATGTATAATAGTACATTATATTATGTACCCCATGAATATTAAGCAAGTA
ATTTAGTTTAATGTATGAATGACATAATATTATATATCAACAGTCAAGAT
TAATACCAATATGGATAATTCATTAATGATTATATATGATTAATCAGCTG
TAGGACATAATATTTATTAATCGTGCATAGACCATTCCATTTTTATTTAA
TCCTTGTCAATACGCCTATCCCCTACCAAAGGGTGTCTCTTGATCTACCA
ACCTCCGTGAAACCAGCAACCCGCCCAATAAGTATCCCTCTTCTTGTCCC
AGGCCCATTTAACTTGGGGGTTTCTAACTTGGGTCGTAAACGGCATCTGG
TTCTTACTTCAGGGCCATACAACCTTAAAATCGCCCACTCGTTCCTCTTA
AATAAGACATCACGATGGATTAATGACTAATCAGCCCATGCCGCGGCATA
ACTGTGGTGTCATGCCTTTAGTAGGATTTTATTTGGGGTATGCTTGGACT
CAACTATGGCCGTAGAGGCCTGGGTTCAGGAGCTTTCGGCCCAGCTGGGC
TTCTTAATGTACCTTCCCCACCAGCATANNNNNNNNNNNNNNNNNNNNNN
NNNNNNNNNNNNNNNNNNNNNNNNNNNNNNNNNNNNNNNNNNNNNNNNNN
NNNNNNNNNNNNNNNNNNNNNNNNNNNNNNNNNNNNNNNNNNNNNNNNNN
NNNNNNNNNNNNNNNNNNNNNNNNNNNN
>11_Jux_F
GCCTTCAGCACCCAAAGCTGAAATTCTATTTAAACTACTCCTTGAACTGG
CTATGTTATTCGTGCATAATTCCCATTACCACATATTAATGAATGACATA
TATGTATAATAGTACATTATATTATGTACCTCATGAATATTAAGCAAGTA
ATTTAGTTTAATGTATGAATGACATAATATTATATATCAACAGTCAAGAT
TAATATCAATATGGATAATTCATTAATGATTATATATGATTAATCAGCTG
TAGGACATAATATTTATTAATCGTGCATAGACCATTCCATTTTCATTTAA
TCCTTGTCAATACGCCTATCCCCTACCAAAGGGTGTCTCTTGATCTACCA
ACCTCCGTGAAACCAGCAACCCGCCCAATAAGTATCCCTCTTCTTGTCCC
AGGCCCATTTAACTTGGGGGTTTCTAACTTGGGTCGTAAACGGCATCTGG
TTCTTACTTCAGGGCCATACAACCTTAAAATCGCCCACTCGTTCCTCTTA
AATAAGACATCACGATGGATTAATGACTAATCAGCCCATGCCGCGGCATA
ACTGTGGTGTCATGCCTTTAGTAGGATTTTATTTGGGGNNNNNNNNNNNN
NNNNNNNNNNNNNNNNNNNNNNNNNNNNNNNNNNNNNNNNNNNNNNNNNN
NNNNNNNNNNNNNNNNNNNNNNNNNNNNNNNNNNNNNNNNNNNNNNNNNN
NNNNNNNNNNNNNNNNNNNNNNNNNNNNNNNNNNNNNNNNNNNNNNNNNN
NNNNNNNNNNNNNNNNNNNNNNNNNNNNNNNNNNNNNNNNNNNNNNNNNN
NNNNNNNNNNNNNNNNNNNNNNNNNNNN
>12_Jux_F
GCCGTCAGCACCCAGAGGTGAAATTCTATTTAAACTACTCCTTGAACTGG
CTATGTTATTCGTGCATAACTCCCCTTACCACATATTAATGAATGACATA
TATGTAAAATAGTACATTATATTATGTACCCCATGAATATTAAGCAAGTA
ATTTATTTTAATGTATGAATGACATAATATTATATATCAACAGTCAAGAT
TAATACCAATATGGATAATTCATTAATGATTATATATGATTAATCACCTG
TAGGACATAATATTTATTAATCGTGCATAGACCATTCCATTTTCATTTAA
TCCTTGTCAATACGCCTATCCCCTACCAAAGGGTGTCTCTTGATCTACCA
ACCTCCGCGAAACCAGCAACCCGCCCAAGAAGTATCCCTCTTCTTGTCCC
ATGCCCATTTAACTTGGGGGTTTCTAACTTGGGTCGAAAACGGCATCTGG
GTCTTACTTCAGGGCCATACAACCTTAAAATCGCCCACTCTGTCCTCTTA
AATAACACATCAGTATGGATTAATGACTAATCAGCCCATGCCGCGGCATA
ACTGTGGTGTCATGCCTTTAGTAGGATTTTATTTGGGGTATGCTTGGACT
CAACTATGGCCGTAGAGGCCTGGGTTCAGGAGCTTTCGGCCCAGCTGGGC
TTCTTAATGTACCTTCCCCACCAGCATAATGAGGAGGCGGGACATGAGAG
TCAATGGTACAGGGCATAATAATGGTTGAGCTTGCTTATTCTTGGTCTTG
CATAAAGTGTGGACCTTACGGTGAGCTATAGGATTCATGGTAACAGGACA
TACTACTACTACTTCCCCACCCCGTGTA
>13_Jux_F
GCCTTCAGCTCCCAGAGGTTAGATTCTATTTAAACTACTCCTTGACCTGG
CTATGTTATTCGTGCTTAATTCCTCTTACCACATATTAATGAATGACATA
TATGAAAAATATTTCATTATATTATGTACCCCATGAATAATAAGCAAGGA
TTTTATTTTATTGTATGAATGACATACTATTATATATGAACAATCAAAAT
TATTATCACTCTGGATAATTCATTAATGATTATATATGAATAATCACCTG
TAACACATAATATTTATTAATCGTGCATAGACCATTCCATTTTAATTTAA
TCCTTGTCTCTACACCTATCCCCTACCAAGGGGTGTCTCTTAATCTACCA
ACCTCCATGGAACCCACGACCCGCCCAATAAATGTCCCTCTTCTGGACCC
ATGACCATTTAACTTGGGGGTTTCTTACTTATTAGGAAGAAAATATCTAG
GTCTTAAACTGAGAAATCACAAACTAACAAGGTATATCTATGTGTTCTTC
ATAAACACATAGGTTTGGTCCTATGACTAATCAGCCCATGCCGCGGCATA
ACTGTGGTGTCATGCCTTTAGTAGGATTTTATTTGGGGTATGCTTGGACT
CAACTATGGCCGTAGAGGCCTGGGTTCAGGAGCTTTTGGCCCAGCTGGGC
TTCTTAATGTACCTTCCCCACCAGCATAATGAGGAGGCGGGACATGAGAG
TCAATGGTACAGGACATAATAATGATTGAGCTTGCTTATTCTTGGTCTTG
CATAAAGTGTGGACCTTACGGTGAGCTATAGGATTCATGGTAACAGGACA
TACTACTACTACTTTCCCCCCCCGTGTA
>15_Jux_F
GCCTTCAGCACCCAAAGCTGAAATTCTATTTAAACTACTCCTTGAACTGG
CTATGTTATTCGTGCATAATTCCCATTACCACATATTAATGAATGACATA
TATGTATAATAGTACATTATATTATGTACCTCATGAATATTAAGCAAGTA
ATTTAGTTTAATGTATGAATGACATGATATTATATATCAACAGTCAAGAT
TAATACCAATATGGATAATTCATTAATGATTATATATGATTAATCAGCTG
TAGGACATAATATTTATTAATCGTGCATAGACCATTCCATTTTTATTTAA
TCCTTGTCAATACGCCTATCCCCCACCAAAGGGTGTCTCTTGATCTACCA
ACCTCCGTGAAACCAGCAACCCGCCCAATAAGTATCCCTCTTCTTGTCCC
AGGCCCATTTAACTTGGGGGTTTCTAACTTGGGTCGTAAACGGCATCTGG
GTCTTACTTCAGGGCCATACAACCTTAAAATCGCCCACTCGTTCCTCTTA
AATAAGACATCACGATGGATTAATGACTAATCAGCCCATGCCGCGGCATA
ACTGTGGTGTCATGCCTTTAGTAGGATTTTATTTGGGGTATGCTTGGACT
CAACTATGGCCGTAGAGGCCTGGGTTCAGGAGCTTTCGGCCCAGCTGGGC
TTCTTAATGTACCTTCCCCACCAGCATAATGAGGAGGCGGGACATGAGAG
TCAATGGTACAGGGCATAATAATGATTGAGCTTGCTTATTCTTGGTCTTG
CATAAAGTGTGGACCTTACGGTGAGCTATAGGATTCATGGTAACAGGACA
TACTACTACTACTTCCCACCCCCGTGTA
>16_Jux_F
GCCTTCAGCACCCAAAGCAGAAATTCTATTTAAACTACTCCTTGAACTGG
CTATGTTATTCGTGCATAATTCCCATTACCACATATTAATGAATGACATA
TATGTATAATAGTACATTATATTATGTACCCCATGAATATTAAGCAAGTA
ATTTATTTTAATGTATGAATGACATAATATTATATATCAACAGTCAAGAT
CAATATCAATATGGATAATTCATCAATGATTATATATGATTAATCAGCTG
TAGGACATAATATTTATTAATCGTGCATAGACCATTCCATTTTCATTTAA
TCCTTGTCAATACGCCTATCCCCCACCAAAGGGTGTCTCTTGATCTACCA
ACCTCCGTGAAACCAGCAACCCGCCCAATAAGTATCCCTCTTCTTGTCCC
AGGCCCATTTAACTTGGGGGTTTCTAACTTGGGTCGTAAACGGCATCTGG
TTCTTACTTCAGGGCCATACAACCTTAAAATCGCCCACTCGTTCCTCTTA
AATAAGACATCACGATGGATTAATGACTAATCAGCCCATGCCGCGGCATA
ACTGTGGTGTCATGCCTTTAGTAGGATTTTATTTGGGNNNNNNNNNNNNN
NNNNNNNNNNNNNNNNNNNNNNNNNNNNNNNNNNNNNNNNNNNNNNNNNN
NNNNNNNNNNNNNNNNNNNNNNNNNNNNNNNNNNNNNNNNNNNNNNNNNN
NNNNNNNNNNNNNNNNNNNNNNNNNNNNNNNNNNNNNNNNNNNNNNNNNN
NNNNNNNNNNNNNNNNNNNNNNNNNNNNNNNNNNNNNNNNNNNNNNNNNN
NNNNNNNNNNNNNNNNNNNNNNNNNNNN
>17_Jux_F
GCCTTCAGCACCCAAAGGTTAGATTCTATTTAAACTACTCCTTGAACTGG
CTATGTTATTCGTGCATAACTCCCATTACCACATATTAATGAATGACATA
TATGTATAATAGTACATTATATTATGTACCCCATGAATATTAAACAAGTA
ATTTATTTTAATGTATGAATGACATAATATTATATATCAACAGTCAAGAT
TAATATCAATATGGATAATTCATCAATGATTATATATGATTAATCACCTG
TAGGACATAATATTTATTAATCGTGCATAGACCATTCCATTTTCATTTAA
TCCTTGTCAATACGCCTATCCCCCACCAAAGGGTGTCTCTTGATCTACCA
ACCTCCGCGAAACCAGCAACCCGCCCAATAAGTATCCCTCTTCTTGTCCC
AGGCCCATTTAACTTGGGGGTTTCTAACTTGGGTCGAAAACGGCATCTGG
TTCTTACTTCAGGGCCATACAACCTTAAAATCGCCCACTCTTTCCTCTTA
AATAACACATCAGGTTGGATTAATGACTAATCAGCCCATGCCGCGGCATA
ACTGTGGTGTCATGCCTTTAGTAGGATTTTATTTGGGGTATGCTTGGACT
CAACTATGGCCGTAGAGGCCTGGGTTCAGGAGCTTTCGGCCCAGCTGGGC
TTCTTAATGTACCTTCCCCACCAGCATAATGAGGAGGCGGGACATGAGAG
TCAATGGTACAGGACATAATAATGATTGAGCTTGCTTATTCTTGGTCTTG
CATAAAGTGTGGACCTTACGGTGAGCTATAGGATTCATGGTAACAGGACA
TACTACTACTACTTCCCACCCCCGTGTA
>18_Jux_M
GCCTTCAGCACCCAAAGCTGAAATTCTATTTAAACTACTCCTTGAACTGG
CTATGTTATTCGTGCATAACTCCCATTACCACATATTAATGAATGACATA
TATGTATAATAGTACATTATATTATGTACCCCATGAATATTAAGCAAGTA
ATTTAGTTTAATGTATGAATGACATAATATTATATATCAACAGTCAAGAT
TAATATCAATATGGATAATTCATTAATGATTATATATGATTAATCAGCTG
TAGGACATAATATTTATTAATCGTGCATAGACCATTCCATTTTCATTTAA
TCCTTGTCAATACGCCTATCCCCTACCAAAGGGTGTCTCTTGATCTACCA
ACCTCCGTGAAACCAGCAACCCGCCCAATAAGTATCCCTCTTCTTGTCCC
AGGCCCATTTAACTTGGGGGTTTCTAACTTGGGTCGTAAACGGCATCTGG
TTCTTACTTCAGGGCCATACAACCTTAAAATCGCCCACTCGTTCCTCTTA
AATAAGACATCAGGATGGATTAATGACTAATCAGCCCATGCCGCGGCATA
ACTGTGGTGTCATGCCTTTAGTAGGATTTTATTTGGGGTATGCTTGGACT
CAACTATGGCCGTAGAGGCCTGGGTTCAGGAGCTTTCGGCCCAGCTGGGC
TTCTTAATGTACCTTCCCCACCAGCATAATGAGGAGGCGGGACATGAGAG
TCAATGGTACAGGACATAACAATGATTGAGCTTGCTTATTCTTGGTCTTG
CATAAAGTGTGGACCTTGCGGTGAGCTATAGGATTCATGGTAACAGGACA
TACTACTACTACTTCCCACCCCCGTGTA
>20_Jux_M
GCCGTCAGCACCCAAAGGTTAGATTCTATTTAAACTACTCCTTGAACTGG
CTATGTTATTCGTGCATAACTCCTCTTACCACATATTAATGAATGACATA
TATGTAAAATATTACATTATATTATGTACCCCATAAATAATAAGCAAGTA
TTTTATTTTAATGCATGAATGACATAATATTATATATGAAGAGTCAAAAT
TATTACCACTCTGGATAATTCATTAATGATTATATATGAATAATCACCTG
TAGGACATAATATTTATTAATCGTGCATAGACCATTCCATTTTGATTTAA
TCCTTGTCTCTACGCCTATCCCCTACCAAGGGGTGTCTCTTAATCTACCA
ACCTCCGTGAAACCGGCGACCCGCCCAATAAATGTCCCTCTTCTGGACCC
ATGACCAATTAACTTGGGGGTTTCTTACTTGGGTCGAAGACGGCATCTGG
GTCTTACTTCAGGGCCATACAACCTAACAATCGCCCACTCGTTCCTCTTC
ATAAACACATCACGATGGATTAATGACTAATCAGCCCATGCCGCGGCATA
ACTGTGGTGTCATGCCTTTAGTAGGATTTTATTTGGGGTATGCTTGGACT
CAACTATGGCCGTAGAGGCCTGGGTTCAGGAGCTTTCGGCCCAGCTGGGC
TTCTTAATGTACCTTCCCCACCAGCATAATGAGGAGGCGGGACATGAGAG
TCAATGGTACAGGGCATAATAATGGTTGAGCTTGCTTATTCTTGGTCTTG
CATAAAGTGTGGACCTTACGGTGAGCTATAGGATTCATGGTAACAGGACA
TACTACTACTACTTCCCACCCCCGTGTA
>22_Jux_F
GCCTTCAGCACCCAAAGCTGAAATTCTATTTAAACTACTCCTTGAACTGG
CTATGTTATTCGTGCATAATTCCCATTACCACATATTAATGAATGACATA
TATGTATAATAGTACATTATATTATGTACCCCATGAATATTAAGCAAGTA
ATTTAGTTTAATGTATGAATGACATAATATTATATATCAACAGTCAAGAT
TAATATCAATATGGATAATTCACTAATGATTATATATGATTAATCAGCTG
TAGGACATAATATTTATTAATCGTGCATAGACCATTCCATTTTCATTTAA
TCCTTGTCAATACGCCTATCCCCTACCAAAGGGTGTCTCTTGATCTACCA
ACCTCCGTGAAACCAGCAACCCGCCCAATAAGTATCCCTCTTCTTGTCCC
AGGCCCATTTAACTTGGGGGTTTCTAACTTGGGTCGTAAACGGCATCTGG
TTCTTACTTCAGGGCCATACAACCTTAAAATCGCCCACTCGTTCCTCTTA
AATAAGACATCACGATGGATTAATGACTAATCAGCCCATGCCGCGGCATA
ACTGTGGTGTCATGCCTTTAGTAGGATTTTATTTGGGGTATGCTTGGACT
CAACTATGGCCGTAGAGGCCTGGGTTCAGGAGCTTTTGGCCCAGCTGGGC
TTCTTAATGTACCTTCCCCACCAGCATAATGAGGAGGCGGGACATGAAAG
TCAATGGTACAGGACATGATAATGATTGAGCTTGCTTATTCTTGGTCTTG
CATAAAGTGTGGACCTTACGGTGAGCTATAGGATTCATGGTAACAGGACA
TACTACTACTACTTCCCACCCCCGTGTA
>23_Jux_F
GCCTTCAGCACCCAAAGGTGAGATCCTATTTAAACTACTCCTTGAACTGG
CTATGTTATTCGTGCATAATTCCCATTACCACATATTAATGAATGACATA
TATGTATAATAGTACATTATATTATGTACCTCATGAATATTAAGCAAGTA
ATTTATTTAAATGTATGAATGACATGAAATTATATATCAACAGTCAAGAT
TAATACCAATATGGATAATTCATTAATGATTATATATGATTAATCAGCTG
TAGGACATAATATTTATTAATCGTGCATAGACCATTCCATTTTTATTTAA
TCCTTGTCAATACGCCTATCCCCCACCAAAGGGTGTCTCTTGATCTACCA
ACCTCCGTGAAACCAGCAACCCGCCCAATAAGTATCCCTCTTCTTGTCCC
AGGCCCATTTAACTTGGGGGTTTCTAACTTGGGTCGTAAACGGCATCTGG
TTCTTACTTCGAGGCCATACAACCTTAAAATCGCCCACTCGTTCCTCTTA
AATAAGACATCAGGATGGATTAATGACTAATCAGCCCATGCCGCGGCATA
ACTGTGGTGTCATGCCTTTAGTAGGATTTTATTTGGGGTATGCTTGGACT
CAACTATGGCCGTAGAGGCCTGGGTTCAGGAGCTTTCGGCCCAGCTGGGC
TTCTTAATGTACCTTCCCCACCAGCATAATGAGGAGGCGGGACATGAGAG
TCAATGGTACAGGACATAATAATGATTGAGCTTGCTTATTCTTGGTCTTG
CATAAAGTGTGGACCTTACGGTGAGCTATAGGATTCATGGTAACAGGACA
TACTACTACTACTTCCCACCCCCGTGTA
>24_Jux_F
GCCTTCAGCACCCAAAGCTGAAATTCTATTTAAACTACTCCTTGAACTGG
CTATGTTATTCGTGCATAATTCCCATTACCACATATTAATGAATGACATA
TATGTATAATAGTACATTATATTATGTACCTCATGAATATTAAGCAAGTA
ATTTAGTTTAATGTATGAATGACATAATATTATATATCAACAGTCAAGAT
TAATATCAATATGGATAATTCATTAATGATTATATATGATTAATCAGCTG
TAGGACATAATATTTATTAATCGTGCATAGACCATTCCATTTTCATTTAA
TCCTTGTCAATACGCCTATCCCCTACCAAAGGGTGTCTCTTGATCTACCA
ACCTCCGTGAAACCAGCAACCCGCCCAATAAGTATCCCTCTTCTTGTCCC
AGGCCCATTTAACTTGGGGGTTTCTAACTTGGGTCGTAAACGGCATCTGG
GTCTTACTTCAGGGCCATACAACCTTAAAATCGCCCACTCGTTCCTCTTA
AATAAGACATCACGATGGATTAATGACTAATCAGCCCATGCCGCGGCATA
ACTGTGGTGTCATGCCTTTAGTAGGATTTTATTTGGGGTATGCTTGGACT
CAACTATGGCCGTAGAGGCCTGGGTTCAGGAGCTTTCGGCCCAGCTGGGC
TTCTTAATGTACCTTCCCCACCAGCATAATGAGGAGGCGGGACATGAGAG
TCAATGGTACAGGACATAATAATGATTGAGCTTGCTTATTCTTGGTCTTG
CATAAAGTGTGGACCTTACGGTGAGCTATAGGATTCATGGTAACAGGACA
TACTACTACTACTTCCCACCCCCGTGTA
>25_Jux_F
GCCTTCAGCACCCAAAGCTGAAATTCTATTTAAACTACTCCTTGAACTGG
CTATGTTATTCGTGCATAGTTCCCATTACCACATATTAATGAATGACATA
TATGTATAATAGTACATTATATTATGTACCCCATGAATATTAAGCAAGTA
ATTTAGTTTAATGTATGAATGACATAATATTATATATCAACAGTCAAGAT
TAATACCAATATGGATAATTCATTAATGATTATATATGATTAATCAGCTG
TAGGACATAATATTTATTAATCGTGCATAGACCATTCCATTTTCATTTAA
TCCTTGTCAATACGTCTATCCCCTACCAAAGGGTGTCTCTTGATCTACCA
ACCTCCGTGAAACCAGCAACCCGCCCAATAAGTATCCCTCTTCTTGTCCC
AGGCCCATTTAACTTGGGGGTTTCTAACTTGGGTCGTAAACGGCATCTGG
TTCTTACTTCAGGGCCATACAACCTTAAAATCGCCCACTCGTTCCTCTTA
AATAAGACATCACGATGGATTAATGACTAATCAGCCCATGCCGCGGCATA
ACTGTGGTGTCATGCCTTTAGTAGGATTTTATTTGGGGTATGCTTGGACT
CAACTATGGCCGTAGAGGCCTGGGTTCAGGAGCTTTCGGCCCAGCTGGGC
TTCTTAATGTACCTTCCCCACCAGCATAATGAGGAGGCGGGACATGAGAG
TCAATGGTACAGGACATAATAATGATTGAGCTTGCTTATTCTTGGTCTTG
CATAAAGTGTGGACCTTACGGTGAGCTATAGGATTCATGGTAACAGGACA
TACTACTACTACTTCCCACCCCCGTGTA
>27_Jux_F
GCCTTCAGCACCCAAAGCTGAGATTCTATTTAAACTACTCCTTGAACTGG
CTATGTTATTCGTGCATAATTCCCATTACCACATATTAATGAATGACATA
TATGTATAATAGTACATTATATTATGTACCTCATGAATATTAAGCAAGTA
ATTTAGTTTAATGTATGAATGACATGATATTATATATCAACAGTCAAGAT
TAATACCAATATGGATAATTCATTAATGATTATATATGATTAATCAGCTG
TAGGACATAATATTTATTAATCGTGCATAGACCATTCCATTTTTATTTAA
TCCTTGTCAATACGCCTATCCCCCACCAAAGGGTGTCTCTTGATCTACCA
ACCTCCGTGAAACCAGCAACCCGCCCAATAAGTATCCCTCTTCTTGTCCC
AGGCCCATTTAACTTGGGGGTTTCTAACTTGGGTCGTAAACGGCATCTGG
TTCTTACTTCAGGGCCATACAACCTTAAAATCGCCCACTCGTTCCTCTTA
AATAAGACATCACGATGGATTAATGACTAATCAGCCCATGCCGCGGCATA
ACTGTGGTGTCATGCCTTTAGTAGGATTTTATTTGGGGTATGCTTGGACT
CAACTATGGCCGTAGAGGCCTGGGTTCAGGAGCTTTCGGCCCAGCTGGGC
TTCTTAATGTACCTTCCCCACCAGCATAATGAGGAGGCGGGACATGAAAG
TCAATGGTACAGGACATAATAATGATTGAGCTTGCTTATTCTTGGTCTTG
CATAAAGTGTGGACCTTACGGTGAGCTATAGGATTCATGGTAACAGNNNN
NNNNNNNNNNNNNNNNNNNNNNNNNNNN
>31_Jux_F
GCCTTCAGCACCCAAAGCTGAAATTCTATTTAAACTACTCCTTGAACTGG
CTATGTTATTCGTGCATAATTCCCATTACCACATATTAATGAATGACATA
TATGTATAATAGTACATTATATTATGTACCTCATGAATATTAAGCAAGTA
ATTTAGTTTAATGTATGAATGACATGATATTATATATCAACAGTCAAGAT
TAATACCAATATGGATAATTCATTAATGATTATATATGATTAATCAGCTG
TAGGACATAATATTTATTAATCGTGCATAGACCATTCCATTTTTATTTAA
TCCTTGTCAATACGCCTATCCCCCACCAAAGGGGGTCTCTTGATCTACCA
ACCTCCGTGAAACCAGCGACCCGCCCAAGAAGGATCCCTCTTCTTGTCCC
AGGCCCATTTAACTTGGGGGTTTCTAACTTGGGTCGTAAACGGCATCTGG
TTCTTACTTCAGGGCCATACAACCTTAAAATCGCCCACTCGTTCCTCTTA
AATAAGACATCACGATGGATTAATGACTAATCAGCCCATGCCGCGGCATA
ACTGTGGTGTCATGCCTTTAGTAGGATTTTATTTGGGGTATGCTTGGACT
CAACTATGGCCGTAGAGGCCTGGGTTCAGGAGCTTTCGGCCCAGCTGGGC
TTCTTAATGTACCTTCCCCACCAGCATAATGAGGAGGCGGGACATGAGAG
TCAATGGTACAGGGCATAATAATGATTGAGCTTGCTTATTCTTGGTCTTG
CATAAAGTGTGGACCTTACGGTGAGCTATAGGATTCATGGTAACAGGACA
TACTACTACTACTTTCCCACCCCGTGTA
>33_Jux_F
GCCGTCAGCACCCAAAGCTGAAATTCTATTTAAACTACTCCTTGAACTGG
CTATGTTATTCGAGCATAATTCCCCTTACCACATATTAATGAATGACATA
TGTGTATAATAGTACATTATATTATGTACCTCATGAATATTAAGCAAGTA
ATTTATTTTAATGTATGAATGACATGATATTATATATCAACAGTCAAGAT
TAATACCAATATGGATAATTCATTAATGATTATATATGATTAATCCGCTG
CAGGACATTATATTTATTAATCGTGCATAGGCCATTCCATTTGCATTTAA
TCCTTGTCTATACACCTATCCCCCACCAAAGGGTGTCTCTTGATCTAACA
ACCTCCGTGAAACCAGCAACCCGCCCAATAAGTATCCCTCTTCTTGTCCC
ATACCCAATTAACTTGGGGGCTTCCTACTTGGGTCGTAAACGGCATCTGG
GTCTTACATCGGGGCCATACAAACTTACAATCGCTCACTCGGTCCTCCTC
AATAAGACATCGCGATGGGTTAAAGACCAATCAGCCCATGCCGCGGCATA
NNNNNNNNNNNNNNNNNNNNNNNNNNNNNNNNNNNNNNNNNNNNNNNNNN
NNNNNNNNNNNNNNNNNNNNNNNNNNNNNNNNNNNNNNNNNNNNNNNNNN
NNNNNNNNNNNNNNNNNNNNNNNNNNNNNNNNNNNNNNNNNNNNNNNNNN
NNNNNNNNNNNNNNNNNNNNNNNNNNNNNNNNNNNNNNNNNNNNNNNNNN
NNNNNNNNNNNNNNNNNNNNNNNNNNNNNNNNNNNNNNNNNNNNNNNNNN
NNNNNNNNNNNNNNNNNNNNNNNNNNNN
>36j_Jux_M
GCCTTCAGCACCCAAAGGTGAGATTCTATTTAAACTACTCCTTGAACTGG
CTATGTTATTCGTGCATAATTCCCATTACCACATATTAATGAATGACATA
TATGTATAATATTACATTATATTATGTACCTCATGAATATTAAGCAAGTA
ATTTATTTTAATGTATGAATGACATGATATTATATATCAGCAGTCAAGAT
TAATACCAATATGGATAATTCATTAATGATTATATATGATTAATCAGCTG
TAGGACATAATATTTATTAATCGTGCATAGACCATTCCATTTTTATTTAA
TCCTTGTCAATACGCCTATCCCCCACCAAAGGGTGTCTCTTGATCTACCA
ACCTCCGTGAAACCAGCGACCCGCCCAAGAAGGATCCCTCTTCTTGTCCC
AGGCCCATTTAACTTGGGGGTTTCTAACTTGGGTCGTAAACGGCATCTGG
GTCTTACTTCGAGGACATACAACCTTAAAATCGCCCACTCTGTCCTCTTA
AATAACACATCAGTTTGGATTAATGACTAATCAGCCCATGCCGCGGCATA
ACTGTGGTGTCATGCCTTTAGTAGGATTTTATTTGGGGTATGCTTGGACT
CAACTATGGCCGTAGAGGCCTGGGTTCAGGAGCTTTCGGCCCAGCTGGGC
TTCTTAATGTACCTTCCCCACCAGCATAATGAGGAGGCGGGACATGAGAG
TCAATGGTACAGGGCATAATAATGATTGAGCTTGCTTATTCTTGGTCTTG
CATAAAGTGTGGACCTTACGGTGAGCTATAGGATTCATGGTAACAGGACA
TACTACTACTACTTCCCACCCCCGTGTA
>38_Jux_F
GCCTTCAGCACCCAAAGGTGAAATTCTATTTAAACTACTCCTTGAACTGG
CTATGTTATTCGTGCATAACTCCCATTACCACATATTAATGAATGACATA
TATGTATAATAGTACATTATATTATGTACCCCATGAATATTAAGCAAGTA
ATTTAGTTTAATGTATGAATGACATAATATTATATATCAACAGTCAAGAT
TAATATCAATATGGATAATTCATTAATGATTATATATGATTAATCAGCTG
TAGGACATAATATTTATTAATCGTGCATAGACCATTCCATTTTCATTTAA
TCCTTGTCAATACGCCTATCCCCTACCAAAGGGTGTCTCTTGATCTACCA
ACCTCCGTGAAACCAGCAACCCGCCCAATAAGTATCCCTCTTCTTGTCCC
AGGCCCATTTAACTTGGGGGTTTCTAACTTGGGTCGTAAACGGCATCTGG
TTCTTACTTCAGGGCCATACAACCTTAAAATCGCCCACTCGTTCCTCTTA
AATAAGACATCACGATGGATTAATGACTAATCAGCCCATGCCGCGGCATA
ACTGTGGTGTCATGCCTTTAGTAGGATTTTATTTGGGGTATGCTTGGACT
CAACTATGGCCGTAGAGGCCTGGGTTCAGGAGCTTTTGGCCCAGCTGGGC
TTCTTAATGTACCTTCCCCACCAGCATAATGAGGAGGCGGGACATGAGAG
TCAATGGTACAGGACATAATAATGATTGAGCTTGCTTATTCTTGGTCTTG
CATAAAGTGTGGACCTTACGGTGAGCTATAGGATTCATGGTAACAGGACA
TACTACTACTACTTCCCACCCCCGTGTA
>39_Jux_F
GCCTTCAGCACCCAAAGCTGAAATTCTATTTAAACTACTCCTTGAACTGG
CTATGTTATTCGTGCATAACTCCCATTACCACATATTAATGAATGACATA
TATGTATAATAGTACATTATATTATGTACCCCATGAATATTAAGCAAGTA
ATTTAGTTTAATGTATGAATGACATAATATTATATATCAACAGTCAAGAT
TAATATCAATATGGATAATTCATCAATGATTATATATGATTAATCAGCTG
TAGGACATAATATTTATTAATCGTGCATAGACCATTCCATTTTCATTTAA
TCCTTGTCAATACGCCTATCCCCCACCAAAGGGTGTCTCTTGATCTACCA
ACCTCCGTGAAACCAGCAACCCGCCCAATAAGTATCCCTCTTCTTGTCCC
AGGCCCATTTAACTTGGGGGTTTCTAACTTGGGTCGTAAACGGCATCTGG
TTCTTACTTCAGGGCCATACAACCTTAAAATCGCCCACTCGTTCCTCTTA
AATAAGACATCACGATGGATTAATGACTAATCAGCCCATGCCGCGGCATA
ACTGTGGTGTCATGCCTTTAGTAGGATTTTATTTGGGGTATGCTTGGACT
CAACTATGGCCGTAGAGGCCTGGGTTCAGGAGCTTTCGGCCCAGCTGGGC
TTCTTAATGTACCTTCCCCACCAGCATAATGAGGAGGCGGGACATGAAAG
TCAATGGTACAGGACATACTAATGATTGAGCTTGCTTATTCTTGGTCTTG
CATAAAGTGTGGACCTTACGGTGAGCTTTAGGATTCATGGTANNNNNNNN
NNNNNNNNNNNNNNNNNNNNNNNNNNNN
>40_Jux_F
GCCGTCAGCACCCAAAGGTGAGATTCTATTTAAACTACTCCTTGAACTGG
CTATGTTATTCGTGCTTAACTCCCCTTACCACATATTAATGAATGACATA
TATGTAAAATAGTACATTATATTATGTACCCCATGAATATCAAACAGGTA
ATTTATTTTAATGTATGAATGACATAATATGATATATGAGCAGTCAAGAT
TATTACCACTATGGATAATTCATTAATGATGATATATGAATAATCAGCTG
TAGGACATAATATTGATTAATCGTGCATAGACCATTCCATTTTTATTTAA
TCCTTGTCAATACGCCTATCCCCTACCAAAGGGGGTCTCTTGATGTACCA
ACCTCCGCGGAACCCACGACCCTCCCAAGAATGATCCATCTTCTGGACCC
ATGACCAATTAACTTGGGGGCCTCTAACTTGGGTCGAAAACGGCATCTGG
GTCTTACTTCGAGGACATACAAACTAAAAATCGCCCACTCTGTGCTCTTA
AAAAACACATCAGGATGGATCTATGACTAATCAGCCCATGCCGCGGCATA
ACTGTGGTGTCATGCCTTTAGTAGGATTTTATTTGGGGTATGCTTGGACT
CAACTATGGCCGTAGAGGCCTGGGTTCAGGAGCTTTCGGCCCAGCTGGGC
TTCTTAATGTACCTTCCCCACCAGCATAATGAGGAGGCGGGACATGAGAG
TCAATGGTACAGGGCATAATAATGATTGAGCTTGCTTATTCTTGGTCTTG
CATAAAGTGTGGACCTTACGGTGAGCTATAGGATTCATGGTAACAGGACA
TACTACTACTACTTCCCACCCCCGTGTA
>44mm_SJR_F
GCCTTCAGCACCCAAAGCTGAGATTCTATTTAAACTACTCCTTGAACTGG
CTATGTTATTCGTGCATAATTCCCATTACCACATATTAATGAATGACATA
TATGTATAATAGTACATTATATTATGTACCCCATGAATATTAAGCAAGTA
ATTTAATTCAATGTATGGATGACATAATATTATATATCAACAGTTAAGAT
TAATACCAATATGGATAATTCACTAATGATTATATATGATTAATCAACTG
TAGGACATAATATTTATTAATCGTGCATAGACCATTCCATTTTCATTTAA
TCCTTGTCAATACGCCTATCCCCTACCAAAGGATGTCTCTTGATCTACCA
ACCTCCGTGAAACCAGCAACCCGCCCAATAAGTATCCCTCTTCTTGTCCC
AGGCCCATTTAACTTGGGGGTTTCTAACTTGGGTCGTAAACGGCATCTGG
TTCTTACTTCAGGGCCATACAACCTTAAAATCGCCCACTCGTTCCTCTTA
AATAAGACATCACGATGGATTAATGACTAATCAGCCCATGCCGCGGCATA
ACTGTGGTGTCATGCCTTTAGTAGGATTTTATTTGGGGTATGCTTGGACT
CAACTATGGCCGTAGAGGCCTGGGTTCAGGAGCTTTTGGCCCAGCTGGGC
TTCTTAATGTACCTTCCCCACCAGCATAATGAGGAGGCGGGACATGAGAG
TCAATGGTACAGGACATAATAATGGTTGAGCTTGCTTATTCTTGAGTTCG
CATAGAGTGTGGACCTTACGGTGAGCTGTAGGATTCATGGTAACAGGACA
TACTACTACTACTTCCCACCCCCGTGTA
>45m_SJR_M
GCCTTCAGCACCCAAAGCTGAAATTCTATTTAAACTACTCCTTGAACTGG
CTATGTTATTCGTGCATAATTCCCATTACCACATATTAATGAATGACATA
TATGTATAATAGTACATTATATTATGTACCCCATGAATATTAAGCAAGTA
ATTTAATTCAATGTATGGATGACATAATATTATATATCAACAGTTAAGAT
TAATACCAATATGGATAATTCACTAATGATTATATATGATTAATCAACTG
TAGGACATAATATTTATTAATCGTGCATAGACCATTCCATTTTCATTTAA
TCCTTGTCAATACGCCTATCCCCTACCAAAGGATGTCTCTTGATCTACCA
ACCTCCGTGAAACCAGCAACCCGCCCAATAAGTATCCCTCTTCTTGTCCC
AGGCCCATTTAACTTGGGGGTTTCTAACTTGGGTCGTAAACGGCATCTGG
TTCTTACTTCAGGGCCATACAACCTTAAAATCGCCCACTCGTTCCTCTTA
AATAAGACATCACGATGGATTAATGACTAATCAGCCCATGCCGCGGCATA
ACTGTGGTGTCATGCCTTTAGTAGGATTTTATTTGGGGTATGCTTGGACT
CAACTATGGCCGTAGAGGCCTGGGTTCAGGAGCTTTTGGCCCAGCTGGGC
TTCTTAATGTACCTTCCCCACCAGCATAATGAGGAGGCGGGACATGAGAG
TCAATGGTACAGGACATGATAATGGTTGAGCTTGCTTATTCTTGGTCTTG
CATGAAGTGTGGACCTTACGGTGAGCTGTAGGATTCATGGTAACAGGACA
TACTACTACTACTTCCCACCCCCGTGTA
>46m_SJR_M
GCCTTCAGCACCCAAAGCTGAAATTCTATTTAAACTACTCCTTGAACTGC
TTATGTTATTCGTGCATAAATCTTATTACCCCATATTAATGAATGACATA
TATGTATAATAGTACATTATATTATGTACCTCATGAATATTAAGCAAGTA
ATTTAATTCAATGTATGAATGATATATTATTATATATTAACAGTCAAAAT
TAATATCAATATGGATAATTCATTAATGATTATATATGATTAATCAGCTG
TAGGACATAATATTTATTAATCGTGCATAGACCATTCCATTATCATTTAA
TTCTTATCAATACGCCTATCCCCCACCAAAGGGTGTCTCTTGATCTACCA
ACCTCCGTGAAACCAGCAACCCGCCCAATAAGTGTCCCTCTTCTTGTCCC
AGGCCCATTTAACTTGGGGGTTTCTAACTTGGGTCGTAAACGGCATCTGG
TTCTTGCTTCAGGGCCATACAACCTTAGAATCGCCCATTCGTTCCCCTTA
AATAAGACATCACGATGGATTAATGACTAATCAGCCCATGCCGCGGCATA
ACTGTGGTGTCATGCCTTTAGTAGGATTTTATTCGGGGTATGCTTGGACT
CAGCTATGGCCGTAGAGGCCTGGGTTCAGGAGCTTTTAACCCAGCTGGAC
TTCTTAATGTACCTTCCCCACCAGCATAATGAGGAGGCGGGACATAAGAG
TCAATGGTACAGGACATGGTAATGGTTGAGCTTGCTTATTCTTGGTCTTG
CATGAAGTGTGGACCTTACGGTGAGCTATAGGATTCATGGTATCAGGACA
TATTACTACTACTTCCCACCCCCGTGTA
>47m_SJR_M
GCCTTCAGCACCCAAAGCTGAAATTCTATTTAAACTACTCCTTGAACTGG
CTATGTTATTCGTGCATAATTCCCATTACCACATATTAATGAATGACATA
TATGTATAATAGTACATTATATTATGTACCTCATGAATATTAAGCAAGTA
ATTTAGTTTAATGTATGAATGACATAATATTATATATCAACAGTCAAGAT
TAATACCAATATGGATAATTCATTAATGATTATATATGATTAATCAGCTG
TAGGACATAATATTTATTAATCGTGCATAGACCATTCCATTTTTATTTAA
TCCTTGTCAATACGCCTATCCCCTACCAAAGGGTGTCTCTTGATCTACCA
ACCTCCGTGAAACCAGCAACCCGCCCAATAAGTATCCCTCTTCTTGTCCC
AGGCCCATTTAACTTGGGGGTTTCTAACTTGGGTCGTAAACGGCATCTGG
TTCTTACTTCAGGGCCATACAACCTTAAAATCGCCCACTCGTTCCTCTTA
AATAAGACATCACGATGGATTAATGACTAATCAGCCCATGCCGCGGCATA
ACTGTGGTGTCATGCCTTTAGTAGGATTTTATTTGGGGTATGCTTGGACT
CAACTATGGCCGTAGAGGCCTGGGTTCAGGAGCTTTCGGCCCAGCTGGGC
TTCTTAATGTACCTTCCCCACCAGCATAATGAGGAGGCGGGACATGAGAG
TCAATGGTACAGGACATAATAATGATTGAGCTTGCTTATTCTTGGTCTTG
CATAAAGTGTGGACCTTACGGTGAGCTATAGGATTCATGGTAACAGGACA
TACTACTACTACTTCCCACCCCCGTGTA
>48m_SJR_M
GCCTTCAGCACCCAAAGCTGAAATTCTATTTAAACTACTCCTTGAACTGC
TTATGTTATTCGTGCATAAATCTTATTACCCCATATTAATGAATGACATA
TATGTATAATAGTACATTATATTATGTACCCCATGAATATTAAGCAAGTA
ATTTAATTCAATGTATGAATGATATATTATTATATATTAACAGTCAAAAT
TAATATCAATATGGATAATTCATTAATGATTATATATGATTAATCAGCTG
TAGGACATAATATTTATTAATCGTGCATAGACCATTCTATTATCATTTAA
TTCTTATCAATACGTCTATCCCCTGCCAAAGGGTGTCTCTTGATCTACCA
ACCTCCGTGAAACCAACAACCCGCCCAATAAGTATCCCTCTTCTTGTCCC
AGGCCCATTTAACTTGGGGGTTTCTAACTTGGGTCGTAAACGGCATCTGG
TTCTTGCTTCAGGGCCATACAACCTTAGAATCGCCCATTCGTTCCCCTTA
AATAAGACATCACGATGGATTAATGACTAATCAGCCCATGCCGCGGCATA
ACTGTGGTGTCATGCCTTTAGTAGGATTTTATTCGGGGTATGCTTGGACT
CAGCTATGGCCGTAGAGGCCTGGGTTCAGGAGCTTTTAACCCAGCTGGAC
TTCTTAATGTACCTTCCCCACCAGCATAATGAGGAGGCGGGACATAAGAG
TCAATGGTACAGGACATGATAATGGTTGAACTTGCTTATTCTTGGTCTTG
CATGAAGTGTGGACCTTACGGTGAGCTATAGGATTCATGGTATCAGGACA
TATTACTACTACTTCCCACCCCCGTGTA
>49m_SJR_M
GCCTTCAGCACCCAAAGCTGAAATTCTATTTAAACTACTCCTTGAACTGC
TTATGTTATTCGTGCATAAATCCTATTACCCCATATTAATGAATGACATA
TATGTATAATAGTACATTATATTATGTACCCCATGAATATTAAGCAAGTA
ATTTAATTCAATGTATGAATGATATATTATTATATATTAACAGTCAAAAT
TAATATCAATATGGATAATTCATTAATGATTATATATGATTAATCAGCTG
TAGGACATAATATTTATTAATCGTGCATAGACCATTCTATTATCATTTAA
TTCTTATCAATACGTCTATCCCCTACCAAAGGGTGTCTCTTGATCTACCA
ACCTCCGTGAAACCAACAACCCGCCCAATAAGTATCCCTCTTCTTGTCCC
AGGCCCATTTAACTTGGGGGTTTCTAACTTGGGTCGTAAACGGCATCTGG
TTCTTGCTTCAGGGCCATACAACCTTAGAATCGCCCATTCGTTCCCCTTA
AATAAGACATCACGATGGATTAATGACTAATCAGCCCATGCCGCGGCATA
ACTGTGGTGTCATGCCTTTAGTAGGATTTTATTCGGGGTATGCTTGGACT
CAGCTATGGCCGTAGAGGCCTGGGTTCAGGAGCTTTTAACCCAGCTGGAC
TTCTTAATGTACCTTCCCCACCAGCATAATGAGGAGGCGGGACATAAGAG
TCAATGGTACAGGACATGATAATGGTTGAACTTGCTTATTCTTGGTCTTG
CATGAAGTGTGGACCTTACGGTGAGCTATAGGATTCATGGTATCAGGACA
TATTACTACTACTTCCCACCCCCGTGTA
>50m_SJR_M
GCCTTCAGCACCCAAAGCTGAAATTCTATTTAAACTACTCCTTGAACTGC
TTATGTTATTCGTGCATAAATCCTATTACCCCATATTAATGAATGACATA
TATGTATAATAGTACATTATATTATGTACCTCATGAATATTAAGCAAGTG
ATTTAATTCAATGTATGAATGATATATTATTATATATTAACAGTCAAAAT
TAATATCAATATGGATAATTCATTAATGATTATATATGATTAATCAGCTG
TAGGACATAATATTTATTAATCGTGCATAGACCATTCCATTATCATTTAA
TTCTTATCAATACGCCTATCCCCCACCAAAGGGTGTCTCTTGATCTACCA
ACCTCCGTGAAACCAGCAACCCGCCCAATAAGTATCCCTCTTCTTGTCCC
AGGCCCATTTAACTTGGGGGTTTCTAACTTGGGTCGTAAACGGCATCTGG
TTCTTGCTTCAGGGCCATACAACCTTAGAATCGCCCATTCGTTCCCCTTA
AATAAGACATCACGATGGATTAATGACTAATCAGCCCATGCCGCGGCATA
ACTGTGGTGTCATGCCTTTAGTAGGATTTTATTCGGGGTATGCTTGGACT
CAGCTATGGCCGTAGAGGCCTGGGTTCAGGAGCTTTTAACCCAGCTGGAC
TTCTTAATGTACCTTCCCCACCAGCATAATGAGGAGGCGGGACATAAGAG
TCAATGGTACAGGACATGGTAATGGTTGAGCTTGCTTATTCTTGGTCTTG
CATGAAGTGTGGACCTTACGGTGAGCTATAGGATTCATGGTATCAGGACA
TATTACTACTACTTCCCACCCCCGTGTA
>51m_SJR_M
GCCTTCAGCACCCAAAGCTGAAATTCTATTTAAACTACTCCTTGAACTGC
TTATGTTATTCGTGCATAAATCTTATTACCCCATATTAATGAATGACATA
TATGTATAATAGTACATTATATTATGTACCTCATGAATATTAAGCAAGTA
ATTTAATTCAATGTATGAATGATATATTATTATATATTAACAGTCAAAAT
TAATATCAATATGGATAATTCATTAATGATTATATATGATTAATCAGCTG
TAGGACATAATATTTATTAATCGTGCATAGACCATCCTATTATCATTTAA
TTCTTATCAATACGCCTATCCCCTGCCAAAGGGTGTCTCTTGATCTACCA
ACCTCCGTGAAACCAACAACCCGCCCAATAAGTATCCCTCTTCTTGTCCC
AGGCCCATTTAACTTGGGGGTTTCTAACTTGGGTCGTAAACGGCATCTGG
TTCTTGCTTCAGGGCCATACAACCTTAGAATCGCCCATTCGTTCCCCTTA
AATAAGACATCACGATGGATTAATGACTAATCAGCCCATGCCGCGGCATA
ACTGTGGTGTCATGCCTTTAGTAGGATTTTATTCGGGGTATGCTTGGACT
CAGCTATGGCCGTAGAGGCCTGGGTTCAGGAGCTTTTAACCCAGCTGGAC
TTCTTAATGTACCTTCCCCACCAGCATAATGAGGAGGCGGGACATAAGAG
TCAATGGTACAGGACATGGTAATGGTTGAGCTTGCTTATTCTTGGTCTTG
CATGAAGTGTGGACCTTACGGTGAGCTATAGGATTCATGGTATCAGGACA
TATTACTACTACTTCCCACCCCCGTGTA
>52m_SJR_M
GCCTTCAGCACCCAAAGCTGAAATTCTATTTAAACTACTCCTTGAACTGC
TTATGTTATTCGTGCATAAATCTTATTACCCCATATTAATGAATGACATA
TATGTATAATAGTACATTATATTATGTACCTCATGAATATTAAGCAAGTA
ATTTAATTCAATGTATGAATGATATATTATTATATATTAACAGTTAAAAT
TAATATCAATATGGATAATTCATTAATGATTATATATGATTAATCAGCTG
TAGGACATAATATTTATTAATCGTGCATAGACCATTCCATTATCATTTAA
TTCTTATCAATACGCCTATCCCCTACCAAAGGGTGTCTCTTGATCTACCA
ACCTCCGTGAAACCAGCAACCCGCCCAATAAGTATCCCTCTTCTTGTCCC
AGGCCCATTTAACTTGGGGGTTTCTAACTTGGGTCGTAAACGGCATCTGG
TTCTTGCTTCAGGGCCATACAACCTTAGAATCGCCCATTCGTTCCCCTTA
AATAAGACATCACGATGGATTAATGACTAATCAGCCCATGCCGCGGCATA
ACTGTGGTGTCATGCCTTTAGTAGGATTTTATTCGGGGTATGCTTGGACT
CAGCTATGGCCGTAGAGGCCTGGGTTCAGGAGCTTTTAACCCAGCTGGAC
TTCTTAATGTACCTTCCCCACCAGCATAATGAGGAGGCGGGACATAAGAG
TCAATGGTACAGGACATGGTAATGGTTGAGCTTGCTTATTCTTGGTCTTG
CATGAAGTGTGGACCTTACGGTGAGCTATAGGATTCATGGTATCGGGACA
TATTACTACTACTTCCCACCCCCGTGTA
>53mm_SJR_M
GCCTTCAGCACCCAAAGCTGAAATTCTATTTAAACTACTCCTTGAACTGG
CTATGTTATTCGTGCATAATTCCCATTACCACATATTAATGAATGACATA
TATGTATAATAGTACATTATATTATGTACCTCATGAATATTAAGCAAGTA
ATTTAGTTTAATGTATGAATGACATGATATTATATATCAACAGTCAAGAT
TAATACCAATATGGATAATTCATTAATGATTATATATGATTAATCAGCTG
TAGGACATAATATTTATTAATCGTGCATAGACCATTCCATTTTCATTTAA
TCCTTGTCAATACGCCTATCCCCCACCAAAGGGTGTCTCTTGATCTACCA
ACCTCCGTGAAACCAGCAACCCGCCCAATAAGTATCCCTCTTCTTGTCCC
AGGCCCATTTAACTTGGGGGTTTCTAACTTGGGTCGTAAACGGCATCTGG
TTCTTACTTCAGGGCCATACAACCTTAAAATCGCCCACTCGTTCCTCTTA
AATAAGACATCACGATGGATTAATGACTAATCAGCCCATGCCGCGGCATA
ACTGTGGTGTCATGCCTTTAGTAGGATTTTATTTGGGGTATGCTTGGACT
CAACTATGGCCGTAGAGGCCTGGGTTCAGGAGCTTTCGGCCCAGCTGGGC
TTCTTAATGTACCTTCCCCACCAGCATAATGAGGAGGCGGGACATGAGAG
TCAATGGTACAGGACATAATAATGATTGAGCTTGCTTATTCTTGGGTTCG
CATGAAGTGTGGACCTTACGGTGAACTATAGGATTCATGGTAACAGGACA
TACTACTACTACTTCCCACCCCCGTGTA
>54m_SJR_M
GCCTTCAGCACCCAAAGCTGAAATTCTATTTAAACTACTCCTTGAACTGG
CTATGTTATTCGTGCATAATTCCCATTACCACATATTAATGAATGACATA
TATGTATAATAGTACATTATATTATGTACCTCATGAATATTAAGCAAGTA
ATTTAGTTTAATGTATGAATGACATGATATTATATATCAACAGTCAAGAT
TAATACCAATATGGATAATTCATTAATGATTATATATGATTAATCAGCTG
TAGGACATAATATTTATTAATCGTGCATAGACCATTCCATTTTCATTTAA
TCCTTGTCAATACGCCTATCCCCCACCAAAGGGTGTCTCTTGATCTACCA
ACCTCCGTGAAACCAGCAACCCGCCCAATAAGTATCCCTCTTCTTGTCCC
AGGCCCATTTAACTTGGGGGTTTCTAACTTGGGTCGTAAACGGCATCTGG
TTCTTACTTCAGGGCCATACAACCTTAAAATCGCCCACTCGTTCCTCTTA
AATAAGACATCACGATGGATTAATGACTAATCAGCCCATGCCGCGGCATA
ACTGTGGTGTCATGCCTTTAGTAGGATTTTATTTGGGGTATGCTTGGACT
CAACTATGGCCGTAGAGGCCTGGGTTCAGGAGCTTTCGGCCCAGCTGGGC
TTCTTAATGTACCTTCCCCACCAGCATAATGAGGAGGCGGGACATGAGAG
TCAATGGTACAGGACATAATAATGATTGAGCTTGCTTATTCTTGGTCTTG
CATAAAGTGTGGACCTTACGGTGAACTATAGGATTCATGGTAACAGGACA
TACTACTACTACTTCCCACCCCCGTGTA
>55m_SJR_M
GCCTTCAGCACCCAAAGCTGAAATTCTATTTAAACTACTCCTTGAACTGG
CTATGTTATTCGTGCATAATTCCCATTACCACATATTAATGAATGACATA
TATGTATAATAGTACATTATATTATGTACCCCATGAATATTAAGCAAGTA
ATTTAATTCAATGTATGGATGACATAATATTATATATCAACAGTTAAGAT
TAATACCAATATGGATAATTCATTAATGATTATATATGATTAATCAACTG
TAGGACATAATATTTATTAATCGTGCATAGACCATTCCATTTTCATTTAA
TCCTTGTCAATACGCCTATCCCCTACCAAAGGATGTCTCTTGATCTACCA
ACCTCCGTGAAACCAGCAACCCGCCCAATAAGTATCCCTCTTCTTGTCCC
AGGCCCATTTAACTTGGGGGTTTCTAACTTGGGTCGTAAACGGCATCTGG
TTCTTACTTCAGGGCCATACAACCTTAAAATCGCCCACTCGTTCCTCTTA
AATAAGACATCACGATGGATTAATGACTAATCAGCCCATGCCGCGGCATA
ACTGTGGTGTCATGCCTTTAGTAGGATTTTATTTGGGGTATGCTTGGACT
CAACTATGGCCGTAGAGGCCTGGGTTCAGGAGCTTTTGGCCCAGCTGGGC
TTCTTAATGTACCTTCCCCACCAGCATAATGAGGAGGCGGGACATGAGAG
TCAATGGTACAGGACATGATAATGGTTGAGCTTGCTTATTCTTGGTCTTG
CATGAAGTGTGGACCTTACGGTGAGCTGTAGGATTCATGGTAACAGGACA
TACTACTACTACTTCCCACCCCCGTGTA
>56m_SJR_M
GCCTTCAGCACCCAAAGCTGAAATTCTATTTAAACTACTCCTTGAACTGC
TTATGTTATTCGTGCATAAATCTTATTACCCCATATTAATGAATGACATA
TATGTATAATAGTACATTATATTATGTACCCCATGAATATTAAGCAAGTA
ATTTAATTCAATGTATGAATGATATATTATTATATATTAACAGTCAAAAT
TAATATCAATATGGATAATTCACTAATGATTATATATGATTAATCAGCTG
TAGGACATAATATTTATTAATCGTGCATAGACCATTCCATTATCATTTAA
TTCTTATCAATACGCCTATCCCCCACCAAAGGGTGTCTCTTGATCTACCA
ACCTCCGTGAAACCAGCAACCCGCCCAATAAGTATCCCTCTTCTTGTCCC
AGGCCCATTTAACTTGGGGGTTTCTAACTTGGGTCGTAAACGGCATCTGG
TTCTTGCTTCAGGGCCATACAACCTTAGAATCGCCCATTCGTTCCCCTTA
AATAAGACATCACGATGGATTAATGACTAATCAGCCCATGCCGCGGCATA
ACTGTGGTGTCATGCCTTTAGTAGGATTTTATTCGGGGTATGCTTGGACT
CAGCTATGGCCGTAGAGGCCTGGGTTCAGGAGCTTTTAACCCAGCTGGAC
TTCTTAATGTACCTTCCCCACCAGCATAATGAGGAGGCGGGACATAAGAG
TCAATGGTACAGGACATGGTAATGGTTGAGCTTGCTTATTCTTGGTCTTG
CATGAAGTGTGGACCTTACGGTGAGCTATAGGATTCATGGTATCAGGACA
TATTACTACTACTTCCCACCCCCGTGTA
>57m_SJR_M
GCCTTCAGCACCCAAAGCTGAAATTCTATTTAAACTACTCCTTGAACTGG
CTATGTTATTCGTGCATAATTCCCATTACCACATATTAATGAATGACATA
TATGTATAATAGTACATTATATTATGTACCCCATGAATATTAAGCAAGTA
ATTTAGTTTAATGTATGAATGACATAATATTATATATCAACAGTCAAGAT
TAATATCAATATGGATAATTCATTAATGATTATATATGATTAATCAGCTG
TAGGACATAATATTTATTAATCGTGCATAGACCATTCCATTTTCATTTAA
TCCTTGTCAATACGCCTATCCCCTACCAAAGGGTGTCTCTTGATCTACCA
ACCTCCGTGAAACCAGCAACCCGCCCAATAAGTATCCCTCTTCTTGTCCC
AGGCCCATTTAACTTGGGGGTTTCTAACTTGGGTCGTAAACGGCATCTGG
TTCTTACTTCAGGGCCATACAACCTTAAAATCGCCCACTCGTTCCTCTTA
AATAAGACATCACGATGGATTAATGACTAATCAGCCCATGCCGCGGCATA
ACTGTGGTGTCATGCCTTTAGTAGGATTTTATTTGGGGTATGCTTGGACT
CAACTATGGCCGTAGAGGCCTGGGTTCAGGAGCTTTTGGCCCAGCTGGGC
TTCTTAATGTACCTTCCCCACCAGCATAATGAGGAGGCGGGACATGAGAG
TCAATGGTACAGGACATAATAATGATTGAGCTTGCTTATTCTTGGTCTTG
CATAAAGTGTGGACCTTACGGTGAGCTATAGGATTCATGGTAACAGGACA
TACTACTACTACTTCCCACCCCCGTGTA
>60m_SJR_F
GCCTTCAGCACCCAAAGCTGAAATTCTATTTAAACTACTCCTTGAACTGG
CTATGTTATTCGTGCATAACTCCCATTACCACATATTAATGAATGACATA
TATGTATAATAGTACATTATATTATGTACCCCATGAATATTAAGCAAGTA
ATTTAGTTTAATGTATGAATGACATAATATTATATATCAACAGTTAAGAT
TAATACCAATATGGATAATTCATTAATGATTATATATGATTAATCAGCTG
TAGGACATAATATTTATTAATCGTGCATAGACCATTCCATTTTCATTTAA
TCCTTGTCAATACGCCTATCCCCTACCAAAGGGTGTCCCTTGATCTACCA
ACCTCCGTGAAACCAGCAACCCGCCCAATAAGTATCCCTCTTCTTGTCCC
AGGCCCATTTAACTTGGGGGTTTCTAACTTGGGTCGTAAACGGCATCTGG
TTCTTACTTCAGGGCCATACAACCTTAAAATCGCCCACTCGTTCCTCTTA
AATAAGACATCACGATGGATTAATGACTAATCAGCCCATGCCGCGGCATA
ACTGTGGTGTCATGCCTTTAGTAGGATTTTATTTGGGGTATGCTTGGACT
CAACTATGGCCGTAGAGGCCTGGGTTCAGGAGCTTTTGGCCCAGCTGGGC
TTCTTAATGTACCTTCCCCACCAGCATAATGAGGAGGCGGGACATGAGAG
TCAATGGTACAGGACATAATAATGATTGAGCTTGCTTATTCTTGGTCTTG
CATAAAGTGTGGACCTTACGGTGAGCTATAGGATTCATGGTAACAGGACA
TACTACTACTACTTCCCACCCCCGTGTA
>63m_SJR_F
GCCTTCAGCACCCAAAGCTGAAATTCTATTTAAACTACTCCTTGAACTGC
TTATGTTATTCGTGCATAAATCCTATTACCCCATATTAATGAATGACATA
TATGTATAATAGTACATTATATTATGTACCCCATGAATATTAAGCAAGTA
ATTTAATTCAATGTATGAATGATATATTATTATATATTAACAGTCAAAAT
TAATATCAATATGGATAATTCATTAATGATTATATATGATTAATCAGCTG
TAGGACATAATATTTATTAATCGTGCATAGACCATTCTATTATCATTTAA
TTCTTATCAATACGTCTATCCCCTACCAAAGGGTGTCTCTTGATCTACCA
ACCTCCGTGAAACCAACAACCCGCCCAATAAGTATCCCTCTTCTTGTCCC
AGGCCCATTTAACTTGGGGGTTTCTAACTTGGGTCGTAAACGGCATCTGG
TTCTTGCTTCAGGGCCATACAACCTTAGAATCGCCCATTCGTTCCCCTTA
AATAAGACATCACGATGGATTAATGACTAATCAGCCCATGCCGCGGCATA
ACTGTGGTGTCATGCCTTTAGTAGGATTTTATTCGGGGTATGCTTGGACT
CAGCTATGGCCGTAGAGGCCTGGGTTCAGGAGCTTTTAACCCAGCTGGAC
TTCTTAATGTACCTTCCCCACCAGCATAATGAGGAGGCGGGACATAAGAG
TCAATGGTACAGGACATGATAATGGTTGAACTTGCTTATTCTTGGTCTTG
CATGAAGTGTGGACCTTACGGTGAGCTATAGGATTCATGGTATCAGGACA
TATTACTACTACTTCCCACCCCCGTGTA
>64m_SJR_F
GCCTTCAGCACCCAAAGCTGAAATTCTATTTAAACTACTCCTTGAACTGG
CTATGTTATTCGTGCATAATTCCCATTACCACATATTAATGAATGACATA
TATGTATAATAGTACATTATATTATGTACCTCATGAATATTAAGCAAGTA
ATTTAGTTTAATGTATGAATGACATAATATTATATATCAACAGTCAAGAT
TAATATCAATATGGATAATTCATTAATGATTATATATGATTAATCAGCTG
TAGGACATAATATTTATTAATCGTGCATAGACCATTCCATTTTCATTTAA
TCCTTGTCAATACGTCTATCCCCTACCAAAGGGTGTCTCTTGATCTACCA
ACCTCCGTGAAACCAGCAACCCGCCCAATAAGTATCCCTCTTCTTGTCCC
AGGCCCATTTAACTTGGGGGTTTCTAACTTGGGTCGTAAACGGCATCTGG
TTCTTACTTCAGGGCCATACAACCTTAAAATCGCCCACTCGTTCCTCTTA
AATAAGACATCACGATGGATTAATGACTAATCAGCCCATGCCGCGGCATA
ACTGTGGTGTCATGCCTTTAGTAGGATTTTATTTGGGGTATGCTTGGACT
CAACTATGGCCGTAGAGGCCTGGGTTCAGGAGCTTTCGGCCCAGCTGGGC
TTCTTAATGTACCTTCCCCACCAGCATAATGAGGAGGCGGGACATGAGAG
TCAATGGTACAGGACATAATAATGATTGAGCTTGCTTATTCTTGGTCTTG
CATAAAGTGTGGACCTTACGGTGAGCTATAGGATTCATGGTAACAGGACA
TACTACTACTACTTCCCACCCCCGTGTA
>65m_SJR_F
GCCTTCAGCACCCAAAGCTGAAATTCTATTTAAACTACTCCTTGAACTGG
CTATGTTATTCGTGCATAACTCCCATTACCACATATTAATGAATGACATA
TATGTATAATAGTACATTATATTATGTACCCCATGAATATTAAGCAAGTA
ATTTAGTTTAATGTATGAATGACATAATATTATATATCAACAGTCAAGAT
TAATACCAATATGGATAATTCATTAATGATTATATATGATTAATCAGCTG
TAGGACATAATATTTATTAATCGTGCATAGACCATTCCATTTTTATTTAA
TCCTTGTCAATACGCCTATCCCCTACCAAAGGGTGTCTCTTGATCTACCA
ACCTCCGTGAAACCAGCAACCCGCCCAATAAGTATCCCTCTTCTTGTCCC
AGGCCCATTTAACTTGGGGGTTTCTAACTTGGGTCGTAAACGGCATCTGG
TTCTTACTTCAGGGCCATACAACCTTAAAATCGCCCACTCGTTCCTCTTA
AATAAGACATCACGATGGATTAATGACTAATCAGCCCATGCCGCGGCATA
ACTGTGGTGTCATGCCTTTAGTAGGATTTTATTTGGGGTATGCTTGGACT
CAACTATGGCCGTAGAGGCCTGGGTTCAGGAGCTTTCGGCCCAGCTGGGC
TTCTTAATGTACCTTCCCCACCAGCATAATGAGGAGGCGGGACATGAGAG
TCAATGGTACAGGGCATAATAATGATTGAGCTTGCTTATTCTTGGTCTTG
CATAAAGTGTGGACCTTACGGTGAGCTATAGGATTCATGGTAACAGGACA
TACTACTACTACTTCCCACCCCCGTGTA
>66m_SJR_F
GCCTTCAGCACCCAAAGCTGAAATTCTATTTAAACTACTCCTTGAACTGG
CTATGTTATTCGTGCATAATTCCCATTACCACATATTAATGAATGACATA
TATGTATAATAGTACATTATATTATGTACCCCATGAATATTAAGCAAGTA
ATTTAGTTTAATGTATGAATGACATAATATTATATATCAACAGTCAAGAT
TAATACCAATATGGATAATTCATTAATGATTATATATGATTAATCAGCTG
TAGGACATAATATTTATTAATCGTGCATAGACCATTCCATTTTTATTTAA
TCCTTGTCAATACGCCTATCCCCTACCAAAGGGTGTCTCTTGATCTACCA
ACCTCCGTGAAACCAGCAACCCGCCCAATAAGTATCCCTCTTCTTGTCCC
AGGCCCATTTAACTTGGGGGTTTCTAACTTGGGTCGTAAACGGCATCTGG
TTCTTACTTCAGGGCCATACAACCTTAAAATCGCCCACTCGTTCCTCTTA
AATAAGACATCACGATGGATTAATGACTAATCAGCCCATGCCGCGGCATA
ACTGTGGTGTCATGCCTTTAGTAGGATTTTATTTGGGGTATGCTTGGACT
CAACTATGGCCGTAGAGGCCTGGGTTCAGGAGCTTTCGGCCCAGCTGGGC
TTCTTAATGTACCTTCCCCACCAGCATAATGAGGAGGCGGGACATGAGAG
TCAATGGTACAGGACATAATAATGATTGAGCTTGCTTATTCTTGGTCTTG
CATAAAGTGTGGACCTTACGGTGAACTATAGGATTCATGGTAACAGGACA
TACTACTACTACTTCCCACCCCCGTGTA
>67m_SJR_M
GCCTTCAGCACCCAAAGCTGAAATTCTATTTAAACTACTCCTTGAACTGG
CTATGTTATTCGTGCATAATTCCCATTACCACATATTAATGAATGACATA
TATGTATAATAGTACATTATATTATGTACCCCATGAATATTAAGCAAGTA
ATTTAATTCAATGTATGGATGACATAATATTATATATCAACAGTTAAGAT
TAATACCAATATGGATAATTCATTAATGATTATATATGATTAATCAACTG
TAGGACATAATATTTATTAATCGTGCATAGACCATTCCATTTTCATTTAA
TCCTTGTCAATACGCCTATCCCCTACCAAAGGATGTCTCTTGATCTACCA
ACCTCCGTGAAACCAGCAACCCGCCCAATAAGTATCCCTCTTCTTGTCCC
AGGCCCATTTAACTTGGGGGTTTCTAACTTGGGTCGTAAACGGCATCTGG
TTCTTACTTCAGGGCCATACAACCTTAAAATCGCCCACTCGTTCCTCTTA
AATAAGACATCACGATGGATTAATGACTAATCAGCCCATGCCGCGGCATA
ACTGTGGTGTCATGCCTTTAGTAGGATTTTATTTGGGGTATGCTTGGACT
CAACTATGGCCGTAGAGGCCTGGGTTCAGGAGCTTTTGGCCCAGCTGGGC
TTCTTAATGTACCTTCCCCACCAGCATAATGAGGAGGCGGGACATGAGAG
TCAATGGTACAGGACATGATAATGGTTGAGCTTGCTTATTCTTGGTCTTG
CATGAAGTGTGGACCTTACGGTGAGCTGTAGGATTCATGGTAACAGGACA
TACTACTACTACTTCCCACCCCCGTGTA
>68m_SJR_M
GCCTTCAGCACCCAAAGCTGAAATTCTATTTAAACTACTCCTTGAACTGC
TTATGTTATTCGTGCATAAATCTTATTACCCCATATTAATGAATGACATA
TATGTATAATAGTACATTATATTATGTACCTCATGAATATTAAGCAAGTA
ATTTAATTCAATGTATGAATGATATATTATTATATATTAACAGTCAAAAT
TAATATCAATATGGATAATTCATTAATGATTATATATGATTAATCAGCTG
TAGGACATAATATTTATTAATCGTGCATAGACCATTCCATTATCATTTAA
TTCTTATCAATACGCCTATCCCCCACCAAAGGGTGTCTCTTGATCTACCA
ACCTCCGTGAAACCAGCAACCCGCCCAATAAGTATCCCTCTTCTTGTCCC
AGGCCCATTTAACTTGGGGGTTTCTAACTTGGGTCGTAAACGGCATCTGG
TTCTTGCTTCAGGGCCATACAACCTTAGAATCGCCCATTCGTTCCCCTTA
AATAAGACATCACGATGGATTAATGACTAATCAGCCCATGCCGCGGCATA
ACTGTGGTGTCATGCCTTTAGTAGGATTTTATTCGGGGTATGCTTGGACT
CAGCTATGGCCGTAGAGGCCTGGGTTCAGGAGCTTTTAACCCAGCTGGAC
TTCTTAATGTACCTTCCCCACCAGCATAATGAGGAGGCGGGACATAAGAG
TCAATGGTACAGGACATGGTAATGGTTGAGCTTGCTTATTCTTGGTCTTG
CATGAAGTGTGGACCTTACGGTGAGCTATAGGATTCATGGTATCAGGACA
TATTACTACTACTTCCCACCCCCGTGTA
>69m_SJR_M
GCCTTCAGCACCCAAAGCTGAAATTCTATTTAAACTACTCCTTGAACTGC
TTATGTTATTCGTGCATAAATCTTATTACCCCATATTAATGAATGACATA
TATGTATAATAGTACATTATATTATGTACCTCATGAATATTAAGCAAGTA
ATTTAATTCAATGTATGAATGATATATTATTATATATTAACAGTCAAAAT
TAATATCAATATGGATAATTCATTAATGATTATATATGATTAATCAGCTG
TAGGACATAATATTTATTAATCGTGCATAGACCATTCCATTATCATTTAA
TTCTTATCAATACGCCTATCCCCCACCAAAGGGTGTCTCTTGATCTACCA
ACCTCCGTGAAACCAGCAACCCGCCCAATAAGTATCCCTCTTCTTGTCCC
AGGCCCATTTAACTTGGGGGTTTCTAACTTGGGTCGTAAACGGCATCTGG
TTCTTGCTTCAGGGCCATACAACCTTAGAATCGCCCATTCGTTCCCCTTA
AATAAGACATCACGATGGATTAATGACTAATCAGCCCATGCCGCGGCATA
ACTGTGGTGTCATGCCTTTAGTAGGATTTTATTCGGGGTATGCTTGGACT
CAGCTATGGCCGTAGAGGCCTGGGTTCAGGAGCTTTTAACCCAGCTGGAC
TTCTTAATGTACCTTCCCCACCAGCATAATGAGGAGGCGGGACATAAGAG
TCAATGGTACAGGACATGGTAATGGTTGAGCTTGCTTATTCTTGGTCTTG
CATGAAGTGTGGACCTTACGGTGAGCTATAGGATTCATGGTATCAGGACA
TATTACTACTACTTCCCACCCCCGTGTA
>70m_SJR_M
GCCTTCAGCACCCAAAGCTGAAATTCTATTTAAACTACTCCTTGAACTGC
TTATGTTATTCGTGCATAAATCTTATTACCCCATATTAATGAATGACATA
TATGTATAATAGTACATTATATTATGTACCTCATGAATATTAAGCAAGTA
ATTTAATTCAATGTATGAATGATATATTATTATATATTAACAGTCAAAAT
TAATATCAATATGGATAATTCATTAATGATTATATATGATTAATCAGCTG
TAGGACATAATATTTATTAATCGTGCATAGACCATTCCATTATCATTTAA
TTCTTATCAATACGCCTATCCCCCACCAAAGGGTGTCTCTTGATCTACCA
ACCTCCGTGAAACCAGCAACCCGCCCAATAAGTATCCCTCTTCTTGTCCC
AGGCCCATTTAACTTGGGGGTTTCTAACTTGGGTCGTAAACGGCATCTGG
TTCTTGCTTCAGGGCCATACAACCTTAGAATCGCCCATTCGTTCCCCTTA
AATAAGACATCACGATGGATTAATGACTAATCAGCCCATGCCGCGGCATA
ACTGTGGTGTCATGCCTTTAGTAGGATTTTATTCGGGGTATGCTTGGACT
CAGCTATGGCCGTAGAGGCCTGGGTTCAGGAGCTTTTAACCCAGCTGGAC
TTCTTAATGTACCTTCCCCACCAGCATAATGAGGAGGCGGGACATAAGAG
TCAATGGTACAGGACATGGTAATGGTTGAGCTTGCTTATTCTTGGTCTTG
CATGAAGTGTGGACCTTACGGTGAGCTATAGGATTCATGGTATCAGGACA
TATTACTACTACTTCCCACCCCCGTGTA
>71m_SJR_M
GCCTTCAGCACCCAAAGCTGAAATTCTATTTAAACTACTCCTTGAACTGC
CTATGTTATTCGTGCATAAATCTTATTACCCCATATTAATGAATGACATA
TATGTATAATAGTACATTATATTATGTACCCCATGAATATTAAGCAAGTA
ATTTAATTCAATGTATGAATGATATATTATTATATATTAACAGTCAAAAT
TAATATCAATATGGATAATTCACTAATGATTATATATGATTAATCAGCTG
TAGGACATAATATTTATTAATCGTGCATAGACCATTCTATTATCATTTAA
TTCTTATCAATACGCCTATCCCCTGCCAAAGGGTGTCCCTTGATCTACCA
ACCTCCGTGAAACCAACAACCCGCCCAATAAGTATCCCTCTTCTTGTCCC
AGGCCCATTTAACTTGGGGGTTTCTAACTTGGGTCGTAAACGGCATCTGG
TTCTTGCTTCAGGGCCATACAACCTTAGAATCGCCCATTCGTTCCCCTTA
AATAAGACATCACGATGGATTAATGACTAATCAGCCCATGCCGCGGCATA
ACTGTGGTGTCATGCCTTTAGTAGGATTTTATTCGGGGTATGCTTGGACT
CAGCTATGGCCGTAGAGGCCTGGGTTCAGGAGCTTTTAACCCAGCTGGGC
TTCTTAATGTACCTTCCCCACCAGCATAATGAGGAGGCGGGACATGAAGG
TCAATGGTACAGGACATAACAATGGTTGAGCTTGCTTATTCTTGGTCTTG
CATGAAGTGTGGACCTTACGGTGAGCTATAGGATTCATGGTATCAGGACA
TATTACTACTACTTCCCACCCCCGTGTA
>76m_SJR_M
GCCTTCAGCACCCAAAGCTGAAATTCTATTTAAACTACTCCTTGAACTGG
CTATGTTATTCGTGCATAATTCCCATTACCACATATTAATGAATGACATA
TATGTATAATAGTACATTATATTATGTACCCCATGAATATTAAGCAAGTA
ATTTAATTCAATGTATGGATGACATAATATTATATATCAACAGTTAAGAT
TAATACCAATATGGATAATTCACTAATGATTATATATGATTAATCAACTG
TAGGACATAATATTTATTAATCGTGCATAGACCATTCCATTTTCATTTAA
TTCTTGTCAATACGCCTATCCCCTACCAAAGGATGTCTCTTGATCTACCA
ACCTCCGTGAAACCAGCAACCCGCCCAATAAGTATCCCTCTTCTTGTCCC
AGGCCCATTTAACTTGGGGGTTTCTAACTTGGGTCGTAAACGGCATCTGG
TTCTTACTTCAGGGCCATACAACCTTAAAATCGCCCACTCGTTCCTCTTA
AATAAGACATCACGATGGATTAATGACTAATCAGCCCATGCCGCGGCATA
ACTGTGGTGTCATGCCTTTAGTAGGATTTTATTTGGGGTATGCTTGGACT
CAACTATGGCCGTAGAGGCCTGGGTTCAGGAGCTTTTGGCCCAGCTGGGC
TTCTTAATGTACCTTCCCCACCAGCATAATGAGGAGGCGGGACATGAGAG
TCAATGGTACAGGACATAATAATGGTTGAGCTTGCTTATTCTTGGTCTTG
CATGAAGTGTGGACCTTACGGTGAGCTGTAGGATTCATGGTAACAGGACA
TACTACTACTACTTCCCACCCCCGTGTA
>77m_SJR_M
GCCTTCAGCACCCAAAGCTGAAATTCTATTTAAACTACTCCTTGAACTGC
TTATGTTATTCGTGCATAAATCTTATTACCCCATATTAATGAATGACATA
TATGTATAATAGTACATTATATTATGTACCTCATGAATATTAAGCAAGTA
ATTTAATTCAATGTATGAATGATATATTATTATATATTAACAGTCAAAAT
TAATATCAATATGGATAATTCACTAATGATTATATATGATTAATCAGCTG
TAGGACATAATATTTATTAATCGTGCATAGACCATTCCATTATCATTTAA
TTCTTATCAATACGCCTATCCCCCACCAAAGGGTGTCTCTTGATCTACCA
ACCTCCGTGAAACCAGCAACCCGCCCAATAAGTATCCCTCTTCTTGTCCC
AGGCCCATTTAACTTGGGGGTTTCTAACTTGGGTCGTAAACGGCATCTGG
TTCTTGCTTCAGGGCCATACAACCTTAGAATCGCCCATTCGTTCCCCTTA
AATAAGACATCACGATGGATTAATGACTAATCAGCCCATGCCGCGGCATA
ACTGTGGTGTCATGCCTTTAGTAGGATTTTATTCGGGGTATGCTTGGACT
CAGCTATGGCCGTAGAGGCCTGGGTTCAGGAGCTTTTAACCCAGCTGGAC
TTCTTAATGTACCTTCCCCACCAGCATAATGAGGAGGCGGGACATAAGAG
TCAATGGTACAGGACATGGTAATGGTTGAGCTTGCTTATTCTTGGTCTTG
CATGAAGTGTGGACCTTACGGTGAGCTATAGGATTCATGGTATCAGGACA
TATTACTACTACTTCCCACCCCCGTGTA
>101m_SJR_M
GCCTTCAGCACCCAAAGCTGAAATTCTATTTAAACTACTCCTTGAACTGC
TTATGTTATTCGTGCATAAATCTTATTACCCCATATTAATGAATGACATA
TATGTATAATAGTACATTATATTATGTACCTCATGAATATTAAGCAAGTA
ATTTAATTCAATGTATGAATGATATATTATTATATATTAACAGTCAAAAT
TAATATCAATATGGATAATTCATTAATGATTATATATGATTAATCAGCTG
TAGGACATAATATTTATTAATCGTGCATAGACCATTCCATTATCATTTAA
TTCTTATCAATACGCCTATCCCCCACCAAAGGGTGTCTCTTGATCTACCA
ACCTCCGTGAAACCAGCAACCCGCCCAATAAGTATCCCTCTTCTTGTCCC
AGGCCCATTTAACTTGGGGGTTTCTAACTTGGGTCGTAAACGGCATCTGG
TTCTTGCTTCAGGGCCATACAACCTTAGAATCGCCCATTCGTTCCCCTTA
AATAAGACATCACGATGGATTAATGACTAATCAGCCCATGCCGCGGCATA
ACTGTGGTGTCATGCCTTTAGTAGGATTTTATTCGGGGTATGCTTGGACT
CNNNNNNNNNNNNNNNNNNNNNNNNNNNNNNNNNNNNNNNNNNNNNNNNN
NNNNNNNNNNNNNNNNNNNNNNNNNNNNNNNNNNNNNNNNNNNNNNNNNN
NNNNNNNNNNNNNNNNNNNNNNNNNNNNNNNNNNNNNNNNNNNNNNNNNN
NNNNNNNNNNNNNNNNNNNNNNNNNNNNNNNNNNNNNNNNNNNNNNNNNN
NNNNNNNNNNNNNNNNNNNNNNNNNNNN
>74m_SBF_M
GCCTTCAGCACCCAAAGCTGAAATTCTATTTAAACTACTCCTTGAACTGG
CTATGTTATTCGTGCATAACTCCCATTACCACATATTAATGAATGACATA
TATGTATAATAGTACATTATATTATGTACCCCATGAATATTAAGCAAGTA
ATTTAGTTTAATGTATGAATGACATAATATTATATATCAACAGTCAAGAT
TAATACCAATATGGATAATTCATTAATGATTATATATGATTAATCAGCTG
TAGGACATAATATTTATTAATCGTGCATAGACCATTCCATTTTCATTTAA
TCCTTGTCAATACGCCTATCCCCTACCAAAGGGTGTCTCTTGATCTACCA
ACCTCCGTGAAACCAGCAACCCGCCCAATAAGTATCCCTCTTCTTGTCCC
AGGCCCATTTAACTTGGGGGTTTCTAACTTGGGTCGTAAACGGCATCTGG
TTCTTACTTCAGGGCCATACAACCTTAAAATCGCCCACTCGTTCCTCTTA
AATAAGACATCACGATGGATTAATGACTAATCAGCCCATGCCGCGGCATA
ACTGTGGTGTCATGCCTTTAGTAGGATTTTATTTGGGGTATGCTTGGACT
CAACTATGGCCGTAGAGGCCTGGGTTCAGGAGCTTTCGGCCCAGCTGGGC
TTCTTAATGTACCTTCCCCACCAGCATAATGAGGAGGCGGGACATGAGAG
TCAATGGTACAGGACATGATAATGATTGAGCTTGCTTATTCTTGGTCTTG
CATAAAGTGTGGACCTTACGGTGAGCTATAGGATTCATGGTAACAGGACA
TACTACTACTACTTCCCACCCCCGTGTA
>75m_SBF_M
GCCTTCAGCACCCAAAGCTGAGATTCTATTTAAACTACTCCTTGAACTGG
CTATGTTATTCACACATAACTCCAATTACCACATATTAATGAATGACATA
TATGAAAAACAGTGCATTATGTTATTTACCCCATGAATATTAAGCAAGTA
TTTTAGTTTAATGTATAAATGATATAATATTATAACTCAACAGTCAAGAA
TATTATAACTATGGATAATTCATTTATGTTTATATATGATTAATTAGCTG
TAGGACATAACATTTAATAATCGTGCATAGACCCATCCATTTTGATTTAA
TCCTTGTCAATACGCCTATCCCCTTCCAACGGGTGTCCCTTGGTCTACCA
ACCTCCGTGAAACCAGCAACCCGCCCAATAATTATCCCTCTTCTTGTCCC
AGGCCCATTTAACTTGGGGGTTTCTAACTTGGGTCGTAAACGGCATCTGG
TTCTTGCTTCAGGGCCATACAATCTTAGAATCGCCCATTCGTTCCCCTTA
AATAAGACATCACGATGGATTAGTGACTAATCAGCCCATGCCGCGGCATA
ACTGTGGTGTCATGCCTTTAGTAGGATTTTATTTGGGGTATGCTTGGACT
CAGCTATGGCCGTACAGGCCGGAGTTCAGGCGCATTCAACCCAGCTGGGC
TTCTTAATGTACCTTCCCCACCAGCATAATGAGGAAGCGGGACATGAGAG
TCAATGATGCAAGGCATAATAATGATTGAGCTTGCTTATTCTTGGTCTTG
CATAAAGTGTGGACCTTGCGGTGAGCTGTAGGATTCATNNNNNNNNNNNN
NNNNNNNNNNNNNNNNNNNNNNNNNNNN
>93m_SBF_M
GCCTTCAGCACCCAAAGCTGAAATTCTATTTAAACTACTCCTTGAACTGG
CTATGTTATTCGTGCATAATTCCCATTACCACATATTAATGAATGACATA
TATGTATAATAGTACATTATATTATGTACCCCATGAATATTAAGCAAGTA
ATTTAGTTTAATGTATGGATGACATAATATTATATATCAACAGTCAAGAT
TAATATCAATATGGATAATTCATCAATGATTATATATGATTAATCAGCTG
TAGGACATAATATTTATTAATCGTGCATAGACCATTCCATTTTCATTTAA
TCCTTGTCAATACGCCTATCCCCCACCAAAGGGTGTCTCTTGATCTACCA
ACCTCCGTGAAACCAGCAACCCGCCCAATAAGTATCCCTCTTCTTGTCCC
AGGCCCATTTAACTTGGGGGTTTCTAACTTGGGTCGTAAACGGCATCTGG
TTCTTACTTCAGGGCCATACAACCTTAAAATCGCCCACTCGTTCCTCTTA
AATAAGACATCACGATGGATTAATGACTAATCAGCCCATGCCGCGGCATA
ACTGTGGTGTCATGCCTTTAGTAGGATTTTATTTGGGGTATGCTTGGACT
CAACTATGGCCGTAGAGGCCTGGGTTCAGGAGCTTTCGGCCCAGCTGGGC
TTCTTAATGTACCTTCCCCACCAGCATAATGAGGAGGCGGGACATGAGAG
TCAATGGTACAGGACATAATAATGATTGAGCTTGCTTATTCTTGGTCTTG
CATAAAGTGTGGACCTTACGGTGAGCTATAGGATTCATGGTAACAGGACA
TACTACTACTACTTCCCACCCCCGTGTA
>78m_Tul_M
GCCTTCAGCACCCAAAGCTGAAATTCTATTTAAACTACTCCTTGAACTGG
CTATGTTATTCGTGCATAATTCCCATTACCACATATTAATGAATGACATA
TATGTATAATAGTACATTATATTATGTACCCCATGAATATTAAGCAAGTA
ATTTAGTTTAATGTATGAATGACATAATATTATATATCAACAGTCAAGAT
TAATATCAATATGGATAATTCATTAATGATTATATATGATTAATCAGCTG
TAGGACATAATATTTATTAATCGTGCATAGACCATTCCATTTTCATTTAA
TCCTTGTCAATACGCCTATCCCCTACCAAAGGGTGTCTCTTGATCTACCA
ACCTCCGTGAAACCAGCAACCCGCCCAATAAGTATCCCTCTTCTTGTCCC
AGGCCCATTTAACTTGGGGGTTTCTAACTTGGGTCGTAAACGGCATCTGG
TTCTTACTTCAGGGCCATACAACCTTAAAATCGCCCACTCGTTCCTCTTA
AATAAGACATCACGATGGATTAATGACTAATCAGCCCATGCCGCGGCATA
ACTGTGGTGTCATGCCTTTAGTAGGATTTTATTTGGGGTATGCTTGGACT
CAACTATGGCCGTAGAGGCCTGGGTTCAGGAGCTTTCGGCCCAGCTGGGC
TTCTTAATGTACCTTCCCCACCAGCATAATGAGGAGGCGGGACATGAGAG
TCAATGGTACAGGACATAACAATGATTGAGCTTGCTTATTCTTGGTCTTG
CATAAAGTGTGGACCTTACGGTGAGCTATAGGATTCATGGTAACAGGACA
TACTACTACTACTTCCCACCCCCGTGTA
>79m_Tul_M
GCCTTCAGCACCCAAAGCTGAAATTCTATTTAAACTACTCCTTGAACTGG
CTATGTTATTCGTGCATAACTCCCATTACCACATATTAATGAATGACATA
TATGTATAATAGTACATTATATTATGTACCCCATGAATATTAAGCAAGTA
ATTTAGTTTAATGTATGAATGACATAATATTATATATCAACAGTCAAGAT
TAATATCAATATGGATAATTCATTAATGATTATATATGATTAATCAGCTG
TAGGACATAATATTTATTAATCGTGCATAGACCATTCCATTTTCATTTAA
TCCTTGTCAATACGCCTATCCCCTACCAAAGGGTGTCTCTTGATCTACCA
ACCTCCGTGAAACCAGCAACCCGCCCAATAAGTATCCCTCTTCTTGTCCC
AGGCCCATTTAACTTGGGGGTTTCTAACTTGGGTCGTAAACGGCATCTGG
TTCTTACTTCAGGGCCATACAACCTTAAAATCGCCCACTCGTTCCTCTTA
AATAAGACATCACGATGGATTAATGACTAATCAGCCCATGCCGCGGCATA
ACTGTGGTGTCATGCCTTTAGTAGGATTTTATTTGGGGTATGCTTGGACT
CAACTATGGCCGTAGAGGCCTGGGTTCAGGAGCTTTCGGCCCAGCTGGGC
TTCTTAATGTACCTTCCCCACCAGCATAATGAGGAGGCGGGACATGAGAG
TCAATGGTACAGGACATAATAATGATTGAGCTTGCTTATTCTTGGTCTTG
CATAAAGTGTGGACCTTACGGTGAGCTATAGGATTCATGGTAACAGGACA
TACTACTACTACTTCCCACCCCCGTGTA
>80mm_Tul_M
GCCTTCAGCACCCAAAGCTGAGATTCTATTTAAACTACTCCTTGAACTGG
CTATGTTATTCGTGCATAACTCCCATTACCACATATTAATGAATGACATA
TATGTATAATAGTACATTATATTATGTACCCCATGAATATTAAGCAAGTA
ATTTAGTTTAATGTATGAATGACATAATATTATATATCAACAGTCAAGAT
TAATATCAATATGGATAATTCATTAATGATTATATATGATTAATCAGCTG
TAGGACATAATATTTATTAATCGTGCATAGACCATTCCATTTTCATTTAA
TCCTTGTCAATACGCCTATCCCCTACCAAAGGGTGTCTCTTGATCTACCA
ACCTCCGTGAAACCAGCAACCCGCCCAATAAGTATCCCTCTTCTTGTCCC
AGGCCCATTTAACTTGGGGGTTTCTAACTTGGGTCGTAAACGGCATCTGG
TTCTTACTTCAGGGCCATACAACCTTAAAATCGCCCACTCGTTCCTCTTA
AATAAGACATCACGATGGATTAATGACTAATCAGCCCATGCCGCGGCATA
ACTGTGGTGTCATGCCTTTAGTAGGATTTTATTTGGGGTATGCTTGGACT
CAACTATGGCCGTAGAGGCCTGGGTTCAGGAGCTTTCGGCCCAGCTGGGC
TTCTTAATGTACCTTCCCCACCAGCATAATGAGGAGGCGGGACATGAGAG
TCAATGGTACAGGACATAATAATGATTGAGCTTGCTTATTCTTAGGTTCG
CATAAAGTGTGGACCTTACGGTGAGCTATAGGATTCATGGTAACAGGACA
TACTACTACTACTTCCCACCCCCGTGTA
>82_Aj_M
ACCTTCAGCACCCAAAGCTGAAATTCTATTTAAACTACTCCTTGAACTGC
TTATGTTATTCGTGCATAAATCTTATTACCCCATATTAATGAATGACATA
TATGTATAATAGTACATTATATTATGTACCTCATGAATATTAAGCAAGTA
ATTTAATTCAATGTATGAATGATATATTATTATATATTAACAGTCAAAAT
TAATATCAATATGGATAATTCATTAATGATTATATATGATTAATCAGCTG
TAGGACATAATATTTATTAATCGTGCATAGACCATTCTATTATCATTTAA
TTCTTATCAATACGTCTATCCCCTACCAAAGGGTGTCTCTTGATCTACCA
ACCTCCGTGAAACCAACAACCCGCCCAATAAGTATCCCTCTTCTTGTCCC
AGGCCCATTTAACTTGGGGGTTTCTAACTTGGGTCGTAAACGGCATCTGG
TTCTTGCTTCAGGGCCATACAACCTTAGAATCGCCCATTCGTTCCCCTTA
AATAAGACATCACGATGGATTAATGACTAATCAGCCCATGCCGCGGCATA
ACTGTGGTGTCATGCCTTTAGTAGGATTTTATTCGGGGTATGCTTGGACT
CAGCTATGGCCGTAGAGGCCTGGGTTCAGGAGCTTTTAACCCAGCTGGAC
TTCTTAATGTACCTTCCCCACCAGCATAATGAGGAGGCGGGACATAAGAG
TCAATGGTACAGGACATGATAATGGTTGAACTTGCTTATTCTTGGTCTTG
CATGAAGTGTGGACCTTACGGTGAGCTATAGGATTCATGGTATCAGGACA
TATTACTACTACTTCCCACCCCCGTGTA
>83m_Aj_M
GCCTTCAGCACCCAAAGCTGAAATTCTATTTAAACTACTCCTTGAACTGC
TTATGTTATTCGTGCATAAATCTTATTACCCCATATTAATGAATGACATA
TATGTATAATAGTACATTATATTATGTACCTCATGAATATTAAGCAAGTA
ATTTAATTCAATGTATGAATGATATATTATTATATATTAACAGTCAAAAT
TAATATCAATATGGATAATTCACTAATGATTATATATGATTAATCAGCTG
TAGGACATAATATTTATTAATCGTGCATAGACCATTCCATTATCATTTAA
TTCTTATCAATACGCCTATCCCCCACCAAAGGGTGTCTCTTGATCTACCA
ACCTCCGTGAAACCAGCAACCCGCCCAATAAGTATCCCTCTTCTTGTCCC
AGGCCCATTTAACTTGGGGGTTTCTAACTTGGGTCGTAAACGGCATCTGG
TTCTTGCTTCAGGGCCATACAACCTTAGAATCGCCCATTCGTTCCCCTTA
AATAAGACATCACGATGGATTAATGACTAATCAGCCCATGCCGCGGCATA
ACTGTGGTGTCATGCCTTTAGTAGGATTTTATTCGGGGTATGCTTGGACT
CAGCTATGGCCGTAGAGGCCTGGGTTCAGGAGCTTTTAACCCAGCTGGAC
TTCTTAATGTACCTTCCCCACCAGCATAATGAGGAGGCGGGACATAAGAG
TCAATGGTACAGGACATGATAATGGTTGAGCTTGCTTATTCTTGGTCTTG
CATGAAGTGTGGACCTTACGGTGAGCTATAGGATTCATGGTATCAGGACA
TATTACTACTACTTCCCACCCCCGTGTA
>84m_Aj_M
GCCTTCAGCACCCAAAGCTGAAATTCTATTTAAACTACTCCTTGAACTGG
CTATGTTATTCGTGCATAACTCACATTACCACATACCAATGAATGACATA
TATGTATAACAGTGCATTATGTTATTTACCCCATGAATATTAAGCAAGTA
ATTTAGTTCAATGTATGAGTGACATAATATTATATATCAACAATCAAGAT
TAATATCAATATGGATAATTCATTTATGTTTATATATGATTAATTAGCTG
TAGGACATAACATTTAATAATCGTGCATAGACCATTCCATTTTCATTTAA
TCCTTGTCAATACGACTATCCCCTTCCAATGGGTGTCCCTTGGTCTACCA
ACCTCCGTGAAACCAGCAACCCGCCCAATAAGTATCCCTCTTCTTGTCCC
AGGCCCATTTAACTTGGGGGTTTCTAACTTGGGTCGTAAACGGCATCTGG
TTCTTGCTTCAGGGCCATACAATCTTAGAATCGCCCATTCGTTCCCCTTA
AATAAGACATCACGATGGATTAGTGACTAATCAGCCCATGCCGCGGCATA
ACTGTGGTGTCATGCCTTTAGTAGGATTTTATTTGGGGTATGCTTGGACT
CAGCTATGGCCGTAGAGGCCGGAGTTCAGGAGCTTTCAACCCAGCTGGAC
TTCTTAATGTACCTTCCCCACCAGCATAATGAGGAAGCGGGACAGGAGAG
TCAATGATGCAGGACATGATAATGATTGAGCTTGCTTATTCTTGGTCTTG
CATAAAGTGTGGACCTAACGGTGAGCTATAGGATTCATGGTAACAGGACA
TACTACTACCACTTCCCACCCCCGTGTA
>85m_Aj_M
GCCTTCAGCACCCAAAGCTGAAATTCTATTTAAACTACTCCTTGAACTGC
TTATGTTATTCGTGCATAAATCTTATTACCCCATATTAATGAATGACATA
TATGTATAATAGTACATTATATTATGTACCTCATGAATATTAAGCAAGTA
ATTTAATTCAATGTATGAATGATATATTATTATATATTAACAGTCAAAAT
TAATATCAATATGGATAATTCATTAATGATTATATATGATTAATCAGCTG
TAGGACATAATATTTATTAATCGTGCATAGACCATCCTATTATCATTTAA
TTCTTATCAATACGCCTATCCCCTGCCAAAGGGTGTCTCTTGATCTACCA
ACCTCCGTGAAACCAACAACCCGCCCAATAAGTATCCCTCTTCTTGTCCC
AGGCCCATTTAACTTGGGGGTTTCTAACTTGGGTCGTAAACGGCATCTGG
TTCTTGCTTCAGGGCCATACAACCTTAGAATCGCCCATTCGTTCCCCTTA
AATAAGACATCACGATGGATTAATGACTAATCAGCCCATGCCGCGGCATA
ACTGTGGTGTCATGCCTTTAGTAGGATTTTATTCGGGGTATGCTTGGACT
CAGCTATGGCCGTAGAGGCCTGGGTTCAGGAGCTTTTAACCCAGCTGGAC
TTCTTAATGTACCTTCCCCACCAGCATAATGAGGAGGCGGGACATAAGAG
TCAATGGTACAGGACATGGTAATGGTTGAGCTTGCTTATTCTTGGTCTTG
CATGAAGTGTGGACCTTACGGTGAGCTATAGGATTCATGGTATCAGGACA
TATTACTACTACTTCCCACCCCCGTGTA
>86m_Aj_M
GCCTTCAGCACCCAAAGCTGAAATTCTATTTAAACTACTCCTTGAACTGC
TTATGTTATTCGTGCATAAATCTTATTACCCCATATTAATGAATGACATA
TATGTATAATAGTACATTATATTATGTACCTCATGAATATTAAGCAAGTA
ATTTAATTCAATGTATGAATGATATATTATTATATATTAACAGTCAAAAT
TAATATCAATATGGATAATTCATTAATGATTATATATGATTAATCAGCTG
TAGGACATAATATTTATTAATCGTGCATAGACCATCCTATTATCATTTAA
TTCTTATCAATACGCCTATCCCCTGCCAAAGGGTGTCTCTTGATCTACCA
ACCTCCGTGAAACCAACAACCCGCCCAATAAGTATCCCTCTTCTTGTCCC
AGGCCCATTTAACTTGGGGGTTTCTAACTTGGGTCGTAAACGGCATCTGG
TTCTTGCTTCAGGGCCATACAACCTTAGAATCGCCCATTCGTTCCCCTTA
AATAAGACATCACGATGGATTAATGACTAATCAGCCCATGCCGCGGCATA
ACTGTGGTGTCATGCCTTTAGTAGGATTTTATTCGGGGTATGCTTGGACT
CAGCTATGGCCGTAGAGGCCTGGGTTCAGGAGCTTTTAACCCAGCTGGAC
TTCTTAATGTACCTTCCCCACCAGCATAATGAGGAGGCGGGACATAAGAG
TCAATGGTACAGGACATGGTAATGGTTGAGCTTGCTTATTCTTGGTCTTG
CATGAAGTGTGGACCTTACGGTGAGCTATAGGATTCATGGTATCAGGACA
TATTACTACTACTTCCCACCCCCGTGTA
>87m_Aj_M
GCCTTCAGCACCCAAAGCTGAAATTCTATTTAAACTACTCCTTGAACTGC
TTATGTTATTCGTGCATAAATCTTATTACCCCATATTAATGAATGACATA
TATGTATAATAGTACATTATATTATGTACCTCATGAATATTAAGCAAGTA
ATTTAATTCAATGTATGAATGATATATTATTATATATTAACAGTCAAAAT
TAATATCAATATGGATAATTCATTAATGATTATATATGATTAATCAGCTG
TAGGACATAATATTTATTAATCGTGCATAGACCATTCTATTATCATTTAA
TTCTTATCAATACGTCTATCCCCTACCAAAGGGTGTCTCTTGATCTACCA
ACCTCCGTGAAACCAACAACCCGCCCAATAAGTATCCCTCTTCTTGTCCC
AGGCCCATTTAACTTGGGGGTTTCTAACTTGGGTCGTAAACGGCATCTGG
TTCTTGCTTCAGGGCCATACAACCTTAGAATCGCCCATTCGTTCCCCTTA
AATAAGACATCACGATGGATTAATGACTAATCAGCCCATGCCGCGGCATA
ACTGTGGTGTCATGCCTTTAGTAGGATTTTATTCGGGGTATGCTTGGACT
CAGCTATGGCCGTAGAGGCCTGGGTTCAGGAGCTTTTAACCCAGCTGGAC
TTCTTAATGTACCTTCCCCACCAGCATAATGAGGAGGCGGGACATAAGAG
TCAATGGTACAGGACATGGTAATGGTTGAACTTGCTTATTCTTGGTCTTG
CATGAAGTGTGGACCTTACGGTGAGCTATAGGATTCATGGTATCAGGACA
TATTACTACTACTTCCCACCCCCGTGTA
>90mm_Aj_M
GCCTTCAGCACCCAAAGCTGAAATTCTATTTAAACTACTCCTTGAACTGC
TTATGTTATTCGTGCATAAATCTTATTACCCCATATTAATGAATGACATA
TATGTATAATAGTACATTATATTATGTACCCCATGAATATTAAGCAAGTA
ATTTAATTCAATGTATGAATGATATATTATTATATATTAACAGTCAAAAT
TAATATCAATATGGATAATTCATTAATGATTATATATGATTAATCAGCTG
TAGGACATAATATTTATTAATCGTGCATAGACCATCCTATTATNATTTAA
TTCTTATCAATACGCCTATCCCCTGCCAAAGGGTGTCTCTTGATCTACCA
ACCTCCGTGAAACCAACAACCCGCCCAATAAGTATCCCTCTTCTTGTCCC
AGGCCCATTTAACTTGGGGGTTTCTAACTTGGGTCGTAAACGGCATCTGG
TTCTTGCTTCAGGGCCATACAACCTTAGAATCGCCCATTCGTTCCCCTTA
AATAAGACATCACGATGGATTAATGACTAATCAGCCCATGCCGCGGCATA
ACTGTGGTGTCATGCCTTTAGTAGGATTTTATTCGGGGTATGCTTGGACT
CACCTATGGCCGTANAGGCCTGGGTTCAGGAGCTTTTAACCCACCTGGAC
TTCTTAATGTACCTTCCCCACCAGCATAATGAGGAGGCGGGACATAAGAG
TCAATGGTACAGGACATGGTAATGGTTGAGCTTGCTTATTCTTGGTCTTG
CATGAAGTGTGGACCTTACGGTGAGCTATAGGATTCATGGTATCAGGACA
TATTACTACTACTTCCCACCCCCGTGTA
>91m_Aj_M
GCCTTCAGCACCCAAAGCTGAAATTCTATTTAAACTACTCCTTGAACTGC
TTATGTTATTCGTGCATAAATCTTATTACCCCATATTAATGAATGACATA
TATGTATAATAGTACATTATATTATGTACCTCATGAATATTAAGCAAGTA
ATTTAACTCAATGTATGAATGATATATTATTATATATCAACAGTCAAAAT
TAATATCAATATGGATAATTCACTAATGATTATATATGATTAATCAGCTG
TAGGACATAATATTTATTAATCGTGCATAGACCATTCCATTATCATTTAA
TTCTTATCAATACGCCTATCCCCTACCAAAGGGTGTCCCTTGATCTACCA
ACCTCCGTGAAACCAGCAACCCGCCCAATAAGTATCCCTCTTCTTGTCCC
AGGCCCATTTAACTTGGGGGTTTCTAACTTGGGTCGTAAACGGCATCTGG
TTCTTGCTTCAGGGCCATACAACCTTAGAATCGCCCATTCGTTCCCCTTA
AATAAGACATCACGATGGATTAATGACTAATCAGCCCATGCCGCGGCATA
ACTGTGGTGTCATGCCTTTAGTAGGATTTTATTCGGGGTATGCTTGGACT
CAGCTATGGCCGTAGAGGCCTGGGTTCAGGAGCTTTTAACCCAGCTGGAC
TTCTTAATGTACCTTCCCCACCAGCATAATGAGGAGGCGGGACATAAGAG
TCAATGGTACAGGACATAACAATGGTTGAGCTTGCTTATTCTTGGTCTTG
CATGAAGTGTGGACCTTACGGTGAGCTATAGGATTCATGGTATCAGGACA
TATTACTACTACTTCCCACCCCCGTGTA
>92m_Aj_M
GCCTTCAGCACCCAAAGCTGAAATTCTATTTAAACTACTCCTTGAACTGC
TTATGTTATTCGTGCATAAATCTTATTACCCCATATTAATGAATGACATA
TATGTATAATAGTACATTATATTATGTACCTCATGAATATTAAGCAAGTA
ATTTAATTCAATGTATGAATGATATATTATTATATATTAACAGTCAAAAT
TAATATCAATATGGATAATTCATTAATGATTATATATGATTAATCAGCTG
TAGGACATAATATTTATTAATCGTGCATAGACCATTCCATTATCATTTAA
TTCTTATCAATACGCCTATCCCCCACCAAAGGGTGTCTCTTGATCTACCA
ACCTCCGTGAAACCAGCAACCCGCCCAATAAGTATCCCTCTTCTTGTCCC
AGGCCCATTTAACTTGGGGGTTTCTAACTTGGGTCGTAAACGGCATCTGG
TTCTTGCTTCAGGGCCATACAACCTTAGAATCGCCCATTCGTTCCCCTTA
AATAAGACATCACGATGGATTAATGACTAATCAGCCCATGCCGCGGCATA
ACTGTGGTGTCATGCCTTTAGTAGGATTTTATTCGGGGTATGCTTGGACT
CAGCTATGGCCGTAGAGGCCTGGGTTCAGGAGCTTTTAACCCAGCTGGAC
TTCTTAATGTACCTTCCCCACCAGCATAATGAGGAGGCGGGACATAAGAG
TCAATGGTACAGGACATGGTAATGGTTGAGCTTGCTTATTCTTGGTCTTG
CATGAAGTGTGGACCTTACGGTGAGCTATAGGATTCATGGTATCAGGACA
TATTACTACTACTTCCCACCCCCGTGTA
>1_Pin_F
GCCTTCAGCACCCAAAGCTGAAATTCTATTTAAACTACTCCTTGAACTGG
CTATGTTATTCGTGCATAATTCCCATTACCACATATTAATGAATGACATA
TATGTATAATAGTACATTATATTATGTACCCCATGAATATTAAGCAAGTA
ATTTAGTTTAATGTATGAATGACATAATATTATATATCAACAGTCAAGAT
TAATATCAATATGGATAATTCATTAATGATTATATATGATTAATCAGCTG
TAGGACATAATATTTATTAATCGTGCATAGACCATTCCATTTTCATTTAA
TCCTTGTCAATACGCCTATCCCCTACCAAAGGGTGTCTCTTGATCTACCA
ACCTCCGTGAAACCAGCAACCCGCCCAATAAGTATCCCTCTTCTTGTCCC
AGGCCCATTTAACTTGGGGGTTTCTAACTTGGGTCGTAAACGGCATCTGG
TTCTTACTTCAGGGCCATACAACCTTAAAATCGCCCACTCGTTCCTCTTA
AATAAGACATCACGATGGATTAATGACTAATCAGCCCATGCCGCGGCATA
ACTGTGGTGTCATGCCTTTAGTAGGATTTTATTTGGGGTATGCTTGGACT
CAACTATGGCCGTAGAGGCCTGGGTTCAGGAGCTTTCGGCCCAGCTGGGC
TTCTTAATGTACCTTCCCCACCAGCATAATGAGGAGGCGGGACATGAAAG
TCAATGGTACAGGACATAACAATGATTGAGCTTGCTTATTCTTGGTCTTG
CATAAAGTGTGGACCTTACGGTGAGCTATAGGATTCATGGTAACAGGACA
TACTACTACTACTTCCCACCCCCCTGTA
>2_Pin_F
GCCTTCAGCACCCAAAGCTGAAATTCTATTTAAACTACTCCTTGAACTGG
CTATGTTATTCGTGCATAACTCCCATTACCACATATTAATGAATGACATA
TATGTATAATAGTACATTATATTATGTACCCCATGAATATTAAGCAAGTA
ATTTAATTCAATGTATGGATGACATAATATTATATATCAACGGTTAAGAT
TAATACCAATATGGATAATTCATTAATGATTATATATGATTAATCAACTG
TAGGACATAATATTTATTAATCGTGCATAGACCATTCCATTTTCATTTAA
TCCTTGTCAATACGCCTATCCCCTACCAAAGGATGTCTCTTGATCTACCA
ACCTCCGTGAAACCAGCAACCCGCCCAATAAGTATCCCTCTTCTTGTCCC
AGGCCCATTTAACTTGGGGGTTTCTAACTTGGGTCGTAAACGGCATCTGG
TTCTTACTTCAGGGCCATACAACCTTAAAATCGCCCACTCGTTCCTCTTA
AATAAGACATCACGATGGATTAATGACTAATCAGCCCATGCCGCGGCATA
ACTGTGGTGTCATGCCTTTAGTAGGATTTTATTTGGGGTATGCTTGGACT
CAACTATGGCCGTAGAGGCCTGGGTTCAGGAGCTTTTGGCCCAGCTGGGC
TTCTTAATGTACCTTCCCCACCAGCATAATGAGGAGGCGGGACATGAGAG
TCAATGGTACAGGACATAATAATGGTTGAGCTTGCTTATTCTTGGTCTTG
CATAAAGTGTGGACTTTACGGTGAGCTGTAGGATTCATGGTAACAGGACA
TACTACTACTACTTTCCCACCCCGTGTA
>3_Pin_F
GCCTTCAGCACCCAAAGGTGAAATTCTATTTAAACTACTCCTTGAACTGG
CTATGTTATTCGTGCATAATTCCCATTACCACATATTAATGAATGACATA
TATGTATAATAGTACATTATATTATGTACCCCATGAATATTAAGCAAGTA
ATTTAGTTTAATGTATGAATGACATAATATTATATATCAACAGTCAAGAT
TAATATCAATATGGATAATTCATTAATGATTATATATGATTAATCAGCTG
TAGGACATAATATTTATTAATCGTGCATAGACCATTCCATTTTCATTTAA
TCCTTGTCAATACGCCTATCCCCTACCAAAGGGTGTCTCTTGATCTACCA
ACCTCCGTGAAACCAGCAACCCGCCCAATAAGTATCCCTCTTCTTGTCCC
AGGCCCATTTAACTTGGGGGTTTCTTACTTGGGTCGTAAACGGCATCTGG
TTCTTACTTCAGGGCCATACAACCTTAAAATCCCCCACTCGTTCCTCTTA
AATAAGACATCACGATGGATTAATGACTAATCAGCCCATGCCGCGGCATA
ACTGTGGTGTCATGCCTTTAGTAGGATTTTATTTGGGGTATGCTTGNNNN
NNNNNNNNNNNNNNNNNNNNNNNNNNNNNNNNNNNNNNNNNNNNNNNNNN
NNNNNNNNNNNNNNNNNNNNNNNNNNNNNNNNNNNNNNNNNNNNNNNNNN
NNNNNNNNNNNNNNNNNNNNNNNNNNNNNNNNNNNNNNNNNNNNNNNNNN
NNNNNNNNNNNNNNNNNNNNNNNNNNNNNNNNNNNNNNNNNNNNNNNNNN
NNNNNNNNNNNNNNNNNNNNNNNNNNNN
>4_Pin_F
GCCTTCAGCACCCAAAGCTGAAATTCTATTTAAACTACTCCTTGAACTGG
CTATGTTATTCGTGCATAACTCCCATTACCACATATTAATGAATGACATA
TATGTATAATAGTACATTATATTATGTACCCCATGAATATTAAGCAAGTA
ATTTAGTTTAATGTATGAATGACATAATATTATATATCAACAGTCAAGAT
TAATACCAATATGGATAATTCATTAATGATTATATATGATTAATCAGCTG
TAGGACATAATATTTATTAATCGTGCATAGACCATTCCATTTTCATTTAA
TCCTTGTCAATACGCCTATCCCCTACCAAAGGGTGTCTCTTGATCTACCA
ACCTCCGTGAAACCAGCAACCCGCCCAATAAGTATCCCTCTTCTTGTCCC
AGGCCCATTTAACTTGGGGGTTTCTAACTTGGGTCGTAAACGGCATCTGG
TTCTTACTTCAGGGCCATACAACCTTAAAATCGCCCACTCGTTCCTCTTA
AATAAGACATCACGATGGATTAATGACTAATCAGCCCATGCCGCGGCATA
ACTGTGGTGTCATGCCTTTAGTAGGATTTTATTTGGGGTATGCTTGGACT
CAACTATGGCCGTAGAGGCCTGGGTTCAGGAGCTTTCGGCCCAGCTGGGC
TTCTTAATGTACCTTCCCCACCAGCATAATGAGGAGGCGGGACATGAGAG
TCAATGGTACAGGACATAACAATGATTGAGCTTGCTTATTCTTGGTCTTG
CATAAAGTGTGGACCTTACGGTGAGCTATAGGATTCATGGTAACAGGACA
TACTACTACTACTTCCCACCCCCGTGTA
>5_Pin_F
GCCTTCAGCACCCAAAGCTGAAATTCTATTTAAACTACTCCTTGAACTGG
CTATGTTATTCGTGCATAATTCCCATTACCACATATTAATGAATGACATA
TATGTATAATAGTACATTATATTATGTACCCCATGAATATTAAGCAAGTA
ATTTAGTTTAATGTATGGATGACATAATATTATATATCAACAGTCAAGAT
TAATATCAATATGGATAATTCATTAATGATTATATATGATTAATCAGCTG
TAGGACATAATATTTATTAATCGTGCATAGACCATTCCATTTTCATTTAA
TCCTTGTCAATACGCCTATCCCCTACCAAAGGGTGTCTCTTGATCTACCA
ACCTCCGTGAAACCAGCAACCCGCCCAATAAGTATCCCTCTTCTTGTCCC
AGGCCCATTTAACTTGGGGGTTTCTAACTTGGGTCGTAAACGGCATCTGG
TTCTTACTTCAGGGCCATACAACCTTAAAATCGCCCACTCGTTCCTCTTA
AATAAGACATCACGATGGATTAATGACTAATCAGCCCATGCCGCGGCATA
ACTGTGGTGTCATGCCTTTAGTAGGATTTTATTTGGGGTATGCTTGGACT
CAACTATGGCCGTAGAGGCCTGGGTTCAGGAGCTTTCGGCCCAGCTGGGC
TTCTTAATGTACCTTCCCCACCAGCATAATGAGGAGGCGGGACATGAGAG
TCAATGGTACAGGACATAATAATGATTGAGCTTGCTTATTCTTGGTCTTG
CATAAAGTGTGGACCTTACGGTGAGCTATAGGATTCATGGTAACAGGACA
TACTACTACTACTTCCCACCCCCGTGTA
>7_Pin_F
GCCTTCAGCACCCAAAGCTGAAATTCTATTTAAACTACTCCTTGAACTGG
CTATGTTATTCGTGCATAATTCCCATTACCACATATTAATGAATGACATA
TATGTATAATAGTACATTATATTATGTACCCCATGAATATTAAGCAAGTA
ATTTAGTTTAATGTATGAATGACATAATATTATATATCAACAGTCAAGAT
TAATATCAATATGGATAATTCACTAATGATTATATATGATTAATCAGCTG
TAGGACATAATATTTATTAATCGTGCATAGACCATTCCATTTTCATTTAA
TCCTTGTCAATACGCCTATCCCCCACCAAAGGGTGTCTCTTGATCTACCA
ACCTCCGTGAAACCAGCAACCCGCCCAATAAGTATCCCTCTTCTTGTCCC
AGGCCCATTTAACTTGGGGGTTTCTAACTTGGGTCGTAAACGGCATCTGG
TTCTTACTTCAGGGCCATACAACCTTAAAATCGCCCACTCGTTCCTCTTA
AATAAGACATCACGATGGATTAATGACTAATCAGCCCATGCCGCGGCATA
ACTGTGGTGTCATGCCTTTAGTAGGATTTTATTTGGGGTATGCTTGGACT
CAACTATGGCCGTAGAGGCCTGGGTTCAGGAGCTTTCGGCCCAGCTGGGC
TTCTTAATGTACCTTCCCCACCAGCATAATGAGGAGGCGGGACATGAGAG
TCAATGGTACAGGACATAATAATGATTGAGCTTGCTTATTCTTGGTCTTG
CATAAAGTGTGGACCTTACGGTGAGCTATAGGATTCATGGTAACAGGACA
TACTACTACTACTTCCCACCCCCGTGTA
>8_Pin_F
GCCTTCAGCACCCAAAGGTGAAATCCTATTTAAACTACTCCTTGAACTGG
CCATGTTCTTCGTGCTTAATCCCCATTACCACATATTAAAGAGTGACATA
TATGTATAATAGTACATTATATTATGTACCCCATGAATATTAACCAAGTA
ATTTATTTTAATGTATGAATGACATAATATTATATCTCAACAATCAAGAT
TAATATCAATATGGATAATTCATTAATGATTATCTATGATTAATCAGCTG
TAGGACATAATATTTAATAATCGTGCATAGACCATTTCATTTTCATTTAA
TCCTTGTCAATACGCCTATCCCCTACCCAAGGGTGTCTCTTGATCTACCA
ACCTCCGTGAAACCACCAACCCGCCCAATAACTATCCCTCTTCTTGTCCC
AGGCCCATTTAACTTGGGGGTCCCTAACTTGGGTCGTAAACGGCATCTGG
ACCTTACTTCAGGGCCATACAACCTTCAACTCTCCCACCCGTTCCTCCCA
AATAAGACATCACGATGGATCAATGACTAATCACCCCATGCCGCGGCATA
NNNNNNNNNNNNNNNNNNNNNNNNNNNNNNNNNNNNNNNNNNNNNNNNNN
NNNNNNNNNNNNNNNNNNNNNNNNNNNNNNNNNNNNNNNNNNNNNNNNNN
NNNNNNNNNNNNNNNNNNNNNNNNNNNNNNNNNNNNNNNNNNNNNNNNNN
NNNNNNNNNNNNNNNNNNNNNNNNNNNNNNNNNNNNNNNNNNNNNNNNNN
NNNNNNNNNNNNNNNNNNNNNNNNNNNNNNNNNNNNNNNNNNNNNNNNNN
NNNNNNNNNNNNNNNNNNNNNNNNNNNN
>10_Pin_F
GCCTTCAGCACCCAAAGCTGAAATTCTATTTAAACTACTCCTTGAACTGG
CTATGTTATTCGTGCATAATTCCCATTACCACATATTAATGAATGACATA
TATGTATAATAGTACATTATATTATGTACCTCATGAATATTAAGCAAGTA
ATTTAGTTTAATGTATGGATGACATAATATTATATATCAACAGTCAAGAT
TAATATCAATATGGATAATTCATTAATGATTATATATGATTAATCAGCTG
TAGGACATAATATTTATTAATCGTGCATAGACCATTCCATTTTCATTTAA
TCCTTGTCAATACGCCTATCCCCTACCAAAGGGTGTCTCTTGATCTACCA
ACCTCCGTGAAACCAGCAACCCGCCCAATAAGTATCCCTCTTCTTGTCCC
AGGCCCATTTAACTTGGGGGTTTCTAACTTGGGTCGTAAACGGCATCTGG
TTCTTACTTCAGGGCCATACAACCTTAAAATCGCCCACTCGTTCCTCTTA
AATAAGACATCACGATGGATTAATGACTAATCAGCCCATGCCGCGGCATA
ACTGTGGTGTCATGCCTTTAGTAGGATTTTATTTGGGGTATGCTTGGACT
CAACTATGGCCGTAGAGGCCTGGGTTCAGGAGCTTTCGGCCCAGCTGGGC
TTCTTAATGTACCTTCCCCACCAGCATAATGAGGAGGCGGGACATGAGAG
TCAATGGTACAGGACATAACAATGATTGAGCTTGCTTATTCTTGGTCTTG
CATAAAGTGTGGACCTTACGGTGAGCTATAGGATTCATGGTAACAGGACA
TACTACTACTACTTCCCACCCCCGTGTA
>11_Pin_F
GCCTTCAGCACCCAGAGGTGAAATTCTATTTTAACTACTCCTTGAACTGG
CTATGTTATTCGTGCATAATTCCCATTACCGCATATTAATGAATGACATA
TATGTATAATAGTACATTATATTATGTACCCCATGAATAATAAGCAAGTA
ATTTATTTATATGTATGGATGACATAATTTTATTTATCAACCATCAAAAT
TAATTCCAATATGGATAATTCATTAATGATTATATATGATTAATCAACTG
TAGGAAATAATATTTATTAATCGTGCATAGCCCATTCCATTTTCATTTAA
TCCTTGTCAATACGCCTATCCCCTACCAAAGGATGTCTCTTGATCTACCA
ACCTCCGTGAAACCAACAACCCTCCCAATAAGTATCCCTCTTCTTGTCCC
ATGCCCATTTAACTTGGGGGCTTCTTACTTGGGTCGTNNNNNNNNNNNNN
NNNNNNNNNNNNNNNNNNNNNNNNNNNNNNNNNNNNNNNNNNNNNNNNNN
NNNNNNNNNNNNNNNNNNNNNNNNNNNNNNNNNNNNNNNNNNNNNNNNNN
NNNNNNNNNNNNNNNNNNNNNNNNNNNNNNNNNNNNNNNNNNNNNNNNNN
NNNNNNNNNNNNNNNNNNNNNNNNNNNNNNNNNNNNNNNNNNNNNNNNNN
NNNNNNNNNNNNNNNNNNNNNNNNNNNNNNNNNNNNNNNNNNNNNNNNNN
NNNNNNNNNNNNNNNNNNNNNNNNNNNNNNNNNNNNNNNNNNNNNNNNNN
NNNNNNNNNNNNNNNNNNNNNNNNNNNNNNNNNNNNNNNNNNNNNNNNNN
NNNNNNNNNNNNNNNNNNNNNNNNNNNN
>13_Pin_F
NNNNNNNNNNNNNNNNNNNNNNNNNNNNNNNNNNNNNNNNNNNNNNNNNN
NNNNNNNNNNNNTGCATAATTCCCATTACCACATATTAATGAATGACATA
TATGTATAATAGTACATTATATTATGTACCCCATGAATATTAAGCAAGTA
ATTTAGTTTAATGTATGAATGACATAATATTATATATCAACAGTCAAGAT
CAATATCAATATGGATAATTCATTAATGATTATATATGATTAATCAGCTG
TAGGACATAATATTTATTAATCGTGCATAGACCATTCCATTTTCATTTAA
TCCTTGTCAATACGCCTATCCCCTACCAAAGGGTGTCTCTTGATCTACCA
ACCTCCGTGAAACCAGCAACCCGCCCAATAAGTATCCCTCTTCTTGTCCC
AGGCCCATTTAACTTGGGGGTTTCTAACTTGGGTCGTAAACGGCATCTGG
TTCTTACTTCAGGGCCATACAACCTTAAAATCGCCCACTCGTTCCTCTTA
AATAAGACATCACGATGGATTAATGACTAATCAGCCCATGCCGCGGCATA
ACTGTGGTGTCATGCCTTTAGTAGGATTTTATTTGGGGTATGCTTGGACT
CAACTATGGCCGTAGAGGCCTGGGTTCAGGAGCTTTCGGCCCAGCTGGGC
TTCTTAATGTACCTTCCCCACCAGCATAATGAGGAGGCGGGACATGAGAG
TCAATGGTACAGGACATAATAATGATTGAGCTTGCTTATTCTTGGTCTTG
CATAAAGTGTGGACCTTACGGTGAGCTATAGGATTCATGGTAACAGGACA
TACTACTANNNNNNNNNNNNNNNNNNNN
>14 pin_F
GCCTTCAGCACCCAAAGGTGAGATTCTATTTAAACTACTCCTTGAACTGG
CTATGTTATTCGTGCATAATTCCCATTACCACATATTAATGAATGACATA
TATGTATAATAGTGCATTATATTATGTACCCCATGAATATTAAGCAAGTA
ATTTAGTTTAATGTATGAATGACATAATATTATATATCAACAGTCAAGAT
TAATATCAATATGGATAATTCATCAATGATTATATATGATTAATCAGCTG
TAGGACATAATATTTATTAATCGTGCATAGACCATTCCATTTTCATTTAA
TCCTTGTCAATACGCCTATCCCCTACCAAAGGGTGTCTCTTGATCTACCA
ACCTCCGTGAAACCAGCAACCCGCCCAATAAGTATCCCTCTTCTTGTCCC
AGGCCCATTTAACTTGGGGGTTTCCAACTTGGGTCGNNNNNNNNNNNNNN
NNNNNNNNNNNNNNNNNNNNNNNNNNNNNNNNNNNNNNNNNNNNNNNNNN
NNNNNNNNNNNNNNNNNNNNNNNNNNNNNNNNNNNNNNNNNNNNNNNNNN
NNNNNNNNNNNNNNNNNNNNNNNNNNNNNNNNNNNNNNNNNNNNNNNNNN
NNNNNNNNNNNNNNNNNNNNNNNNNNNNNNNNNNNNNNNNNNNNNNNNNN
NNNNNNNNNNNNNNNNNNNNNNNNNNNNNNNNNNNNNNNNNNNNNNNNNN
NNNNNNNNNNNNNNNNNNNNNNNNNNNNNNNNNNNNNNNNNNNNNNNNNN
NNNNNNNNNNNNNNNNNNNNNNNNNNNNNNNNNNNNNNNNNNNNNNNNNN
NNNNNNNNNNNNNNNNNNNNNNNNNNNN
>15 pin_F
GCCTTCAGCACCCAAAGGTGAGATTCTATTTAAACTACTCCTTGAACTGG
CTATGTTATTCGTGCATAACTCCCATTACCACATATTAATGAATGACATA
TATGTATAATAGTACATTATATTATGTACCCCATGAATATTAAGCAAGTA
ATTTAGTTTAATGTATGAATGACATAATATTATATATCAACAGTCAAGAT
TAATATCAATATGGATAATTCATTAATGATTATATATGATTAATCAGCTG
TAGGACATAATATTTATTAATCGTGCATAGACCATTCCATTTTCATTTAA
TCCTTGTCAATACGCCTATCCCCTACCAAAGGGTGTCTCTTGATCTACCA
ACCTCCGTGAAACCAGCAACCCGCCCAATAAGTATCCCTCTTCTTGTCCC
AGGCCCATTTAACTTGGGGGTTTCTAACTTGGGTCGTAAACGGCATCTGG
TTCTTACTTCAGGGCCATACAACCTTAAAATCGCCCACTCGTTCCTCTTA
AATAAGACATCACTATGGATTAATGACTAATCAGCCCATGCCGCGGCATA
ACTGNNNNNNNNNNNNNNNNNNNNNNNNNNNNNNNNNNNNNNNNNNNNNN
NNNNNNNNNNNNNNNNNNNNNNNNNNNNNNNNNNNNNNNNNNNNNNNNNN
NNNNNNNNNNNNNNNNNNNNNNNNNNNNNNNNNNNNNNNNNNNNNNNNNN
NNNNNNNNNNNNNNNNNNNNNNNNNNNNNNNNNNNNNNNNNNNNNNNNNN
NNNNNNNNNNNNNNNNNNNNNNNNNNNNNNNNNNNNNNNNNNNNNNNNNN
NNNNNNNNNNNNNNNNNNNNNNNNNNNN
>16 pin_F
GCCTTCAGCACCCAAAGCTGAGATTCTATTTAAACTACTCCTTGAACTGG
CTATGTTATTCGTGCATAACTCCCATTACCACATATTAATGAATGACATA
TATGTATAATAGTACATTATATTATGTACCCCATGAATATTAAGCAAGTA
ATTTAGTTTAATGTATGAATGACATAATATTATATATCAACAGTCAAGAT
TAATATCAATATGGATAATTCATTAATGATTATATATGATTAATCAGCTG
TAGGACATAATATTTATTAATCGTGCATAGACCATTCCATTTTCATTTAA
TCCTTGTCAATACGCCTATCCCCTACCAAAGGGTGTCTCTTGATCTACCA
ACCTCCGTGAAACCAGCAACCCGCCCAATAAGTATCCCTCTTCTTGTCCC
AGGCCCATTTAACTTGGGGGTTTCTAACTTGGGTCGTAAACGGCATCTGG
TTCTTACTTCAGGGCCATACAACCTTAAAATCGCCCACTCGTTCCTCTTA
AATAAGACATCACGATGGATTAATGACTAATCAGCCCATGCCGCGGCATA
ACTGNNNNNNNNNNNNNNNNNNNNNNNNNNNNNNNNNNNNNNNNNNNNNN
NNNNNNNNNNNNNNNNNNNNNNNNNNNNNNNNNNNNNNNNNNNNNNNNNN
NNNNNNNNNNNNNNNNNNNNNNNNNNNNNNNNNNNNNNNNNNNNNNNNNN
NNNNNNNNNNNNNNNNNNNNNNNNNNNNNNNNNNNNNNNNNNNNNNNNNN
NNNNNNNNNNNNNNNNNNNNNNNNNNNNNNNNNNNNNNNNNNNNNNNNNN
NNNNNNNNNNNNNNNNNNNNNNNNNNNN
>17_Pin_F
NNNNNNNNNNNNNNNNNNNNNNNNNNNNNNNNNNNNNNNNNNNNNNNNNN
NNNNNNNNNNNNNNNNNNNNNNNNNNNNNNNNNNATTAATGAATGACATA
TATGTATAATATTACATTATATTATGTACCCCATGAATATTAAGCAAGTA
ATTTAGTTTAATGTATGAATGACATAATATTATATATCAACAGTCAAGAT
TAATATCAATATGGATAATTCATTAATGATTATATATGATTAATCAGCTG
TAGGACATAATATTTATTAATCGTGCATAGACCATTCCATTTTCATTTAA
TCCTTGTCAATACGCCTATCCCCTACCAAAGGGTGTCTCTTGATCTACCA
ACCTCCGTGAAACCAGCAACCCGCCCAATAAGTATCCCTCTTCTTGTCCC
AGGCCCATTTAACTTGGGGGTTTCTAACTTGGGTCGTAAACGGCATCTGG
TTCTTACTTCAGGGCCATACAACCTTAAAATCGCCCACTCGTTCCTCTTA
AATAAGACATCACGATGGATTAATGACTAATCAGCCCATGCCGCGGCATA
ACTGTGGTGTCATGCCTTTAGTAGGATTTTATTTGGGGTATGCTTGGACT
CAACTATGGCCGTAGAGGCCTGGGTTCAGGAGCTTTCGGCCCAGCTGGGC
TTCTTAATGTACCTTCCCCACCAGCATAATGAGGAGGCGGGACATGAGAG
TCAATGGTACAGGACATAACAATGATTGAGCTTGCTTATTCTTGGTCTTG
CATAAAGTGTGGACCTTACGGTGAGCTATAGGATTCATGGTAACAGGACA
TACTACTACTACTTCCCACCCCCGTGTA
>23_Pin_F
NNNNNNNNNNNNNNNNNNNNNNNNNNNNNNNNNNNNNNNNNNNNNNNNNN
NNNNNNNNNNNNNNNNNNNNNNNNNNNNNNNNNNNNNNNNNNNNNNNNNN
NNNNNNNNNNNNNNNNNNNNNNNNNNNNNNNNNNNNNNNNNNNNNNNNNN
NNNNNNNNNNNNNNNNNNNNNNNNNNNNNNNNNNNNNNNNNNNNNNNNNN
NNNNNNNNNNNNNNNNNNNNNNNNNNNNNNNNNNNNNNNNNNNNNNNNNN
NNNNNNNNNNNNNNNNNNNNNNNNNNNNNNNNNNNNNNNNNNNCATTTAA
TCCTTGTCAATACGCCTATCCCCTACCAAAGGTTGTCTCTTGATCTACCA
ACCTCCGTGAAACCAGCAACCCTCCCAATAAGTATCCCTCTTCTTGTCCC
AGGCCCATTTAACTTGGGGGTTTCTAACTTGGGTCGTAAACGGTATCTGG
TTCTTACTTCAGGGCCATACAACCTTAAAATCGCCCACTCGTTCCTCTTA
AATAAGACATCACGATGGATTAATGACTAATCAGCCCATGCCGCGGCATA
ACTGTGGTGTCATGCCTTTAGTAGGATTTTATTTGGGGTATGCTTGGACT
CAACTATGGCCGTAGAGGCCTGGGTTCAGGAGCTTTCGGCCCAGCTGGGC
TTCTTAATGTACCTTCCCCACCAGCATAATGAGGAGGCGGGACATGAGAG
TCAATGGTACAGGACATAATAATGTTTGAGCTTGCTTATTCTTGGTCTTG
CATAAAGTGTGGACCTTACGGTGAGCTATAGGATTCATGGTAACAGGACA
TACTACTACTACTTCCCACCCCCCTGTA
>24_Pin_F
GNNNNNNNNNNNCAAAGCTGAAATTCTATTTAAACTACTCCTTGAACTGG
CTATGTTATTCGTGCATAATTCCCATTACCACATATTAATGAATGACATA
TATGTATAATAGTACATTATATTATGTACCCCATGAATATTAAGCAAGTA
ATTTAGTTTAATGTATGAATGACATAATATTATATATCAACAGTCAAGAT
TAATATCAATATGGATAATTCATTAATGATTATATATGATTAATCAGCTG
TAGGACATAATATTTATTAATCGTGCATAGACCATTCCATTTTTATTTAA
TCCTTGTCAATACGCCTATCCCCTACCAAAGGGTGTCTCTTGATCTACCA
ACCTCCGTGAAACCAGCAACCCGCCCAATAAGTATCCCTCTTCTTGTCCC
AGGCCCATTTAACTTGGGGGTTTCTAACTTGGGTCGTAAACGGCATCTGG
TTCTTACTTCAGGGCCATACAACCTTAAAATCGCCCACTCGTTCCTCTTA
AATAAGACATCACGATGGATTAATGACTAATCAGCCCATGCCGCGGCATA
ACTGTGGTGTCATGCCTTTAGTAGGATTTTATTTGGGGTATGCTTGGACT
CAACTATGGCCGTAGAGGCCTGGGTTCAGGAGCTTTCGGCCCAGCTGGGC
TTCTTAATGTACCTTCCCCACCAGCATAATGAGGAGGCGGGACATGAGAG
TCAATGGTACAGGACATAACAATGATTGAGCTTGCTTATTCTTGGTCTTG
CATAAAGTGTGGACCTTACGGTGAGCTATAGGATTCATGGTAACAGGACA
TACTACTACTACTTTCCCACCCCGTGTA
>22_Pin_F
GNNNNNNNNNNNCAAAGCTGAAATTCTAGTTAAACTACTCCTTGAACTGG
CTATGTTATTCGTGCATAATTCCCATTACCACATATTAATGAATGACATA
TATGTATAATAGTACATTATATTATGTACCTCATGAATATTAAGCAAGTA
ATTTAGTTTAATGTATGAATGACATAATATTATATATCAACAGTCAAGAT
TAATATCAATATGGATAATTCACTAATGATTATATATGATTAATCAGCTG
TAGGACATAATATTTATTAATCGTGCATAGACCATTCCATTTTCATTTAA
TCCTTGTCAATACGCCTATCCCCTACCAAAGGGTGTCTCTTGATCTACCA
ACCTCCGTGAAACCAGCAACCCGCCCAATAAGTATCCCTCTTCTTGTCCC
AGGCCCATTTAACTTGGGGGTTTCTAACTTGGGTCGTAAACGGCATCTGG
TTCTTACTTCAGGGCCATACAACCTTAAAATCGCCCACTCGTTCCTCTTA
AATAAGACATCACGATGGATTAATGACTAATCAGCCCATGCCGCGGCATA
ACTGTGGTGTCATGCCTTTAGTAGGATTTTATTTGGGGTATGCTTGGACT
CAACTATGGCCGTAGAGGCCTGGGTTCAGGAGCTTTCGGCCCAGCTGGGC
TTCTTAATGTACCTTCCCCACCAGCATAATGAGGAGGCGGGACATGAGAG
TCAATGGTACAGGACATAACAATGATTGAGCTTGCTTATTCTTGGTCTTG
CATAAAGTGTGGACCTTACGGTGAGCTATAGGATTCATGGTAACAGGACA
TACTACTACTACTTCCCACCCCCGTGTA
>25_Pin_F
GCCTTCAGCACCCAAAGGTGAGATCCTATTTAAACTACTCCTTGAACTGG
CTATGTTATTCGTGCATAATTCCCATTACCACATATTAATGAATGACATA
TATGTATAATAGTACATTATATTATGTACCCCATGAATATTAAGCAAGTA
ATTTAGTTTAATGTATGAATGACATAATATTATATATCAACAGTCAAGAT
TAATATCAATATGGATAATTCATTAATGATTATATATGATTAATCAGCTG
TAGGACATAATATTTATTAATCGTGCATAGACCATTCCATTTTCATTTAA
TCCTTGTCAATACGCCTATCCCCTACCAAAGGGTGTCTCTTGATCTACCA
ACCTCCGTGAAACCAGCAACCCGCCCAATAAGTATCCCTCTTCTTGTCCC
AGGCCCATTTAACTTGGGGGTTTCTAACTTGGGTCGTAAACGGCATCTGG
TTCTTACTTCAGGGCCATACAACCTTAAAATCGCCCACTCGTTCCTCTTA
AATAAGACATCACGATGGATTAATGACTAATCAGCCCATGCCGCGGCATA
ACTGTGGTGTCATGCCTTTAGTAGGATTTTATTTGGGGTATGCTTGGACT
CAACTATGGCCGTANAGGCCTGGGTTCAGGAGCTTTCGGCCCATCTGGGC
TTCTTAATGTACCTTCCCCNNNNNNNNNNNNNNNNNNNNNNNNNNNNNNN
NNNNNNNNNNNNNNNNNNNNNNNNNNNNNNNNNNNNNNNNNNNNNNNNNN
NNNNNNNNNNNNNNNNNNNNNNNNNNNNNNNNNNNNNNNNNNNNNNNNNN
NNNNNNNNNNNNNNNNNNNNNNNNNNNN
>2_son_F
GCCTTCAGCACCCAAAGCTGAAATTCTATTTAAACTACTCCTTGAACTGG
CTATGTTATTCGTGCATAATTCCCATTACCACATATTAATGAATGACATA
TATGTATAATAGTACATTATATTATGTACCCCATGAATATTAAGCAAGTA
ATTTAATTCAATGTATGGATGACATAATATTATATATCAACAGTTAAGAT
TAATACCAATATGGATAATTCATTAATGATTATATATGATTAATCAACTG
TAGGACATAATATTTATTAATCGTGCATAGACCATTCCATTTTCATTTAA
TCCTTGTCAACACGCCTATCCCCTACCAAAGGGTGTCTCTTGATCTACCA
ACCTCCGTGAAACCAACAACCCGCCCAATAAGTATCCCTCTTCTTGTCCC
AGGCCCATTTAACTTGGGGGTTTCTAACTTGGGTCGTAAACGGCTTCTGG
TTCTTACTTCAGGCCCATACAACCTTAAAATCGCCCACTCGCTCCCCTTA
AATAAGACATCACGATGGATCAATGACTAACCAGCCCATGCCGCGGCATA
ACTGTGGTGTCATGCCTTTAGCAGGATTTTATTTGGGGTATGCTTGGACT
CAACTATGGCCGTAGAGGCCTGGGTTCAGGAGCTTTTGGCCCAGCTGGGC
TTCTTAATGTACCTTCCCCACCAGCATAATGAGGAGGCGGGACATGAGAG
TCAATGGTACAGGACATGGTAATGGTTGAGCTTGCTTATTCTTGGTCTTG
CATGAAGTGTGGACCTTACGGTGAGCTATAGGATTCATGGTAACAGGACA
TACTACTACTACTTCCCACCCCCGTGTA
>3_son_F
GCCTTCAGCGCCCAAAGCTGAAATTCTATTTAAACTACTCCTTGAACTGG
CTATGTTATTCGTGCATAATTCCCATTACCACATATTAATGAATGACGTA
TATGTATAATAGTACATTATATTATGTACCCCATGAATATTAAGCAAGTA
ATTTAGTTTAATGTATGAATGACATAATATTATATATCAACAGTCAAGAT
TAATATCAATATGGATAATTCATTAATGATTATATATGATTAATCAGCTG
TAGGACATAATATTTATTAATCGTGCATAGACCATTCCATTTTCATTTAA
TCCTTGTCAATACGCCTATCCCCCACCAAAGGGTGTCTCTTGATCTACCA
ACCTCCGTGAAACCAGCAACCCGCCCAATAATTATCCCTCTTCTTGTCCC
AGGCCCATTTAACTTGGGGGTTTCTAACTTGGGTCGTAAACGGCATCTGG
TTCTTACTTCAGGGCCATACAACCTTAAAATCGCCCACTCGTCCCTCTTA
AATAAGACATCACGATGGATTAATGACCAATCCGCCCATGCCGCGGCATA
ACTGTGGTGTCATGCCTTTAGCAGGATTTTATTCGGGGTATGCTTGGACT
CAACTATGGCCGTAGAGGCCTGGGTTCAGGAGCTTTTGGCCCAGCTGGGT
TTCTTAATGCNCCTTCCCCACCAGCATAATGAGGAGGCGGGACATGAGAG
TCAATGGTTCAGGGCATAATAATGATTGAGCTTGCTCATTCTTGGTCTTG
CATAAAGTGTGGACCTTACGGTGAGCTATAGGATTCATGGTAACAGGACA
TACTACTACTACTTCCCACCCCCCTGTA
>4_son_F
GCCTTCAGCACCCAGAGCTGAAATTCTATTTAAACTACTCCTTGAACTGG
CTATGTTATTCGTGCATAATTCCCATTACCACATATTAATGAATGACATA
TATGTATAATAGTACATTATATTATGTACCCCATGAATATTAAGCAAGTA
ATTTAGTTTAATGTATGGATGACATAATATTATATATCAACAGTCAAGAT
TAATATCAATATGGATAATTCATTAATGATTATATATGATTAATCAGCTG
TAGGACATAATATTTATTAATCGTGCATAGACCATTCCATTTTCATTTAA
TCCTTGTCAATACGCCTATCCCCTACCAAAGGGTGTCTCTTGATCTACCA
ACCTCCGTGAAACCAGCAACCCGCCCAATAAGTATCCCTCTTCTTGTCCC
AGGCCCATTTAACTTGGGGGTTTCTAACTTGGGTCGTAAACGGCATCTGG
TTCTTACTTCAGGGCCATACAACCTTAAAATCGCCCACTCGTTCCTCTTA
AATAAGACATCACGATGGATTAATGACTAATCAGCCCATGCCGCGGCATA
ACTGTGGTGTCATGCCTTTAGTAGGATTTTATTTGGGGTATGCTTGGACT
CAACTATGGCCGTAGAGGCCTGGGTTCAGGAGCTTTCGGCCCAGCTGGGC
TTCTTAATGTACCTTCCCCACCAGCATAATGAGGAGGCGGGACATGAGAG
TCAATGGTACAGGGCATAATAATGATTGAGCTTGCTTATTCTTGGGTTCG
CATAAAGTGTGGACCTTACGGTGAGCTATAGGATTCATGGTAACAGGACA
TACTACTACTACTTCCCACCCCCGTGTA
>5_son_F
GCCTTCAGCACCCAAAGCTGAAATTCTATTTAAACTACTCCTTGAACTGG
CTATGTTATTCGTGCATAATTCCCATTACCACATATTAATGAATGACATA
TATGTATAATAGTACATTATATTATGTACCTCATGAATATTAAGCAAGTA
ATTTAGTTTAATGTATGGATGATATAATATTATATATCAACAGTCAAGAT
TAATATCAATATGGATAATTCATTAATGATTATATATGATTAATCAGCTG
TAGGACATAATATTTATTAATCGTGCATAGACCATTCCATTTTCATTTAA
TCCTTGTCAATACGCCTATCCCCTACCAAAGGGTGTCTCTTGATCTACCA
ACCTCCGTGAAACCAGCAACCCGCCCAATAAGTATCCCTCTTCTTGTCCC
AGGCCCATTTAACTTGGGGGTTTCTAACTTGGGTCGTAAACGGCATCTGG
TTCTTACTTCAGGGTTATCCAACCTTAAAATCGCCCACTCGTTCCTCTTA
AATAACACATCACGATGGATTACTGACTAATCAGCCCATGCCGCGGCATA
ACTGTGGTGTCATGCCTTTAGTAGGATTTTATTTGGGGTATGCTTGGACT
CAACTATGGCCGTAGAGGCCTGGGTTCAGGAGCTTTCGGCCCAGCTGGGC
TTCTTAATGTACCTTCCCCACCAGCATAATGAGGAGGCGGGACATGAGAG
TCAATTGTACAGGACATAACAATGATTGAGCTTGCTTATTCTTGGGTTCG
CATAAAGTGTGGACCTTACGGTGAGCTATAGGATTCATGGTAACAGGACA
TACTACTACTACTTCCCACCCCCGTGTA
>6_son_F
GCCTTCAGCACCCAGAGCTGAGATTCTATTTAAACTACTCCTTGAACTGG
CTATGTTATTCGTGCATAATTCCCATTACCACATATTAATGAATGACATA
TATGTATAATAGTACATTATATTATGTACCTCATGAATATTAAGCAAGTA
ATTTAGTTTAATGTATGAATGACATAATATTATATATCAACAGTCAAGAT
TAATATCAATATGGATAATTCACTAATGATTATATATGATTAATCAGCTG
TAGGACATAATATTTATTAATCGTGCATAGACCATTCCATTTTCATTTAA
TCCTTGTCAATACGCCTATCCCCTACCAAAGGGTGTCTCTTGATCTACCA
ACCTCCGTGAAACCAGCAACCCGCCCAATAAGTATCCCTCTTCTTGTCCC
AGGCCCATTTAACTTGGGGGTTTCTAACTTGGGTCGTAAACGGCATCTGG
TTCTTACTTCAGGGCCATACAACCTTAAAATCGCCCACTCGTTCCTCTTA
AATAAGACATCACGATGGATTAATGACTAATCAGCCCATGCCGCGGCATA
ACTGTGGTGTCATGCCTTTAGTAGGATTTTATTTGGGGTATGCTTGGACT
CAACTATGGCCGTAGAGGCCTGGGTTCAGGAGCTTTCGGCCCAGCTGGGC
TTCTTAATGTACCTTCCCCACCAGCATAATGAGGAGGCGGGACATGAGAG
TCAATGGTACAGGACATAACAATGATTGAGCTTGCTTATTCTTGGGTTCG
CATAAAGTGTGGACCTTACGGTGAGCTATAGGATTCATGGTAACAGGACA
TACTACTACTACTTCCCACCCCCGTGTA
>7_son_F
GCCGTCAGCACCCAAAGCTGAAATTCTATTTAAACTACTCCTTGAACTGG
CTATGTTATTCGTGCATAATTCCCATTACCACATATTAATGAATGACATA
TATGTATAATAGTACATTATATTATGTACCCCATGAATATTAAGCAAGTA
ATTTAGTTTAATGTATGAATGACATAATATTATATATCAACAGTCAAGAT
TAATATCAATATGGATAATTCATTAATGATTATATATGATTAATCCGCTG
TAGGACATAATATTTATTAATCGTGCATAGACCATTCCATTTTCATTTAA
TCCTTGTCAATACGCCTATCCCCCACCAAAGGGTGCCTCTTGATCTACCA
ACCTCCGTGAAACCAGCAACCCGCCCAATAATTATCCCTCTTCTTGTCCC
AGGCCCATTTAACTTGGGGGTTTCTAACTTGGGTCGTAAACGGCTTCTGG
TTCTTACTTCAGGGCCATACAACCTTAAAATCGCCCACTCGTTCCTCTTA
AATTACACATCACCATGGATTAATGACTAATCAGCCCATGCCGCGGCATA
ACTGTGGTGTCATGCCTTTAGTAGGATTTTATTTGGGGTATGCTTGGACT
CAACTATGGCCGTAGAGGCCTGGGTTCAGGAGCTTTCGGCCCAGCTGGGC
TTCTTAATGTACCTTCCCCACCAGCATAATGAGGAGGCGGGACATGAGAG
TCAATGGTACAGGACATAACAATGATTGAGCTTGCTTATTCTTGGGTTCG
CATAAAGTGTGGACCTTACNNNNNNNNNNNNNNNNNNNNNNNNNNNNNNN
NNNNNNNNNNNNNNNNNNNNNNNNNNNN
>8_son_F
GCCTTCAGCACCCAAAGCTGAAATTCTATTTAAACTACTCCTTGAACTGG
CTATGTTATTCGTGCATAATTCCCATTACCACATATTAATGAATGACATA
TATGTATAATAGTACATTATATTATGTACCCCATGAATATTAAGCAAGTA
ATTTAGTTTAATGTATGGATGACATAATATTATATATCAACAGTCAAGAT
TAACATCAATATGGATAATTCATTAATGATTATATATGATTAATCAGCTG
TAGGACATAATATTTATTAATCGTGCATAGACCATTCCATTTTCATTTAA
TCCTTGTCAATACGCCTATCCCCTACCAAAGGGTGTCTCTTGATCTACCA
ACCTCCGTGAAACCAGCAACCCGCCCAATAAGTATCCCTCTTCTTGTCCC
AGGCCCATTTAACTTGGGGGTTTCTAACTTGGGTCGTAAACGGCATCTGG
TTCTTACTTCAGGGCCATACAACCTTAAAATCGCCCACTCGTTCCTCTTA
AATAAGACATCACGATGGATTAATGACTAATCAGCCCATGCCGCGGCATA
ACTGTGGTGTCATGCCTTTAGTAGGATTTTATTTGGGGTATGCTTGGACT
CAACTATGGCCGTAGAGGCCTGGGTTCAGGAGCTTTCGGCCCAGCTGGGC
TTCTTAATGTACCTTCCCCACCAGCATAATGAGGAGGCGGGACATGAGAG
TCAATGGTACAGGACATAATAATGATTGAGCTTGCTTATTCTTGGGTTCG
CATAAAGTGTGGACCTTACGGTGAGCTATAGGATTCATGGTAACAGGACA
TACTACTACTACTTCCCACCCCCGTGTA
>9_son_F
GCCTTCAGCACCCAAAGCTGAAATTCTATTTAAACTACTCCTTGAACTGG
CTATGTTATTCGTGCATAATTCCCATTACCACATATTAATGAATGACATA
TATGTATAATAGTACATTATATTATGTACCTCATGAATATTAAGCAAGTA
ATTTAGTTTAATGTATGAATGACATAATATTATATATCAACAGTCAAGAT
TAATATCAATATGGATAATTCATTAATGATTATATATGATTAATCAGCTG
TAGGACATAATATTTATTAATCGTGCATAGACCATTCCATTTTCATTTAA
TCCTTGTCAATACGCCTATCCCCTACCAAAGGGTGTCTCTTGATCTACCA
ACCTCCGTGAAACCAGCAACCCGCCCAATAAGTATCCCTCTTCTTGTCCC
AGGCCCATTTAACTTGGGGGTTTCTAACTTGGGTCGTAAACGGCATCTGG
TTCTTACTTCAGGGCCATACAACCTTAAAATCGCCCACTCGTTCCTCTTA
AATAAGACATCACGATGGATTAATGACTAATCAGCCCATGCCGCGGCATA
ACTGTGGTGTCATGCCTTTAGTAGGATTTTATTTGGGGTATGCTTGGACT
CAACTATGGCCGTAGAGGCCTGGGTTCAGGAGCTTTCGGCCCAGCTGGGC
TTCTTAATGTACCTTCCCCACCAGCATAATGAGGAGGCGGGACATGAGAG
TCAATGGTACAGGACATAACAATGATTGAGCTTGCTTATTCTTGGGTTCG
CATAAAGTGTGGACCTTACGGTAAGCTATAGGATTCATGGTAACAGGACA
TACTACTACTACTTCCCACCCCCGTGTA
>10 son_F
GCCTTCAGCACCCAAAGCTGAAATTCTATTTAAACTACTCCTTGAACTGG
CTATGTTATTCGTGCATAATTCCCATTACCACATATTAATGAATGACATA
TATGTATAATAGTACATTATATTATGTACCTCATGAATATTAAGCAAGTA
ATTTAGTTTAATGTATGAATGACATAATATTATATATCAACAGTCAAGAT
TAATATCAATATGGATAATTCACTAATGATTATATATGATTAATCAGCTG
TAGGACATAATATTTATTAATCGTGCATAGACCATTCCATTTTCATTTAA
TCCTTGTCAATACGCCTATCCCCTACCAAAGGGTGTCTCTTGATCTACCA
ACCTCCGTGAAACCAGCAACCCGCCCAATAAGTATCCCTCTTCTTGTCCC
AGGCCCATTTAACTTGGGGGTTTCTAACTTGGGTCGTAAACGGCATCTGG
TTCTTACTTCAGGGCCATACAACCTTAAAATCGCCCACTCGTTCCTCTTA
AATAAGACATCACGATGGATTAATGACTAATCAGCCCATGCCGCGGCATA
ACTGTGGTGTCATGCCTTTAGTAGGATTTTATTTGGGGTATGCTTGGACT
CAACTATGGCCGTAGAGGCCTGGGTTCAGGAGCTTTTGGCCCAGCTGGGC
TTCTTAATGTACCTTCCCCACCAGCATAATGAGGAGGCGGGACATGAGAG
TCAATGGTACAGGACATGATAATGATTGAGCTTGCTTATTCTTGGTTTTG
CATAAAGTGTGGACCTTACGATGAGCTATAGGATTCATGGTAACAGGACA
TACTACTACTACTTCCCACCCCCGTGTA
>11_son_M
GCCTTCAGCACCCAAAGCTGAAATTCTATTTAAACTACTCCTTGAACTGG
CTATGTTATTCGTGCATAATTCCCATTACCACATATTAATGAATGACATA
TATGTATAATAGTACATTATATTATGTACCCCATGAATATTAAGCAAGTA
ATTTAGTTTAATGTATGAATGACATAATATTATATATCAACAGTCAAGAT
TAATATCAATATGGATAATTCATTAATGATTATATATGATTAATCAGCTG
TAGGACATAATATTTATTAATCGTGCATAGACCATTCCATTTTCATTTAA
TCCTTGTCAATACGCCTATCCCCTACCAAAGGGTGTCTCTTGATCTACCA
ACCTCCGTGAAACCAGCAACCCGCCCAATAAGTATCCCTCTTCTTGTCCC
AGGCCCATTTAACTTGGGGGTTTCTAACTTGGGTCGTAAACGGCATCTGG
TTCTTACTTCAGGGCCATACAACCTTAAAATCGCCCACTCGTTCCTCTTA
AATAAGACATCACGATGGATTAATGACTAATCAGCCCATGCCGCGGCATA
ACTGTGGTGTCATGCCTTTAGTAGGATTTTATTTGGGGTATGCTTGGACT
CAACTATGGCCGTAGAGGCCTGGGTTCAGGAGCTTTCGGCCCAGCTGGGC
TTCTTAATGTACCTTCCCCACCAGCATAATGAGGAGGCGGGACATGAGAG
TCAATGGTACAGGACATAATAATGATTGGGCTTGCTTATTCTTGGGTTCG
CATAAAGTGTGGACCTTACGGTGAGCTATAGGATTCATGGTAACAGGACA
TACTACTACTACTTCCCACCCCCGTGTA
>12_son_F
GCCTTCAGCACCCAAAGCTGAAATTCTATTTAAACTACTCCTTGAACTGG
CTATGTTATTCGTGCATAATTCCCATTACCACATATTAATGAATGACATA
TATGTATAATAGTACATTATATTATGTACCCCATGAATATTAAGCAAGTA
ATTTAGTTTAATGTATGAATGACATAATATTATATATCAACAGTCAAGAT
TAATATCAATATGGATAATTCATTAATGATTATATATGATTAATCAGCTG
TAGGACATAATATTTATTAATCGTGCATAGACCATTCCATTTTCATTTAA
TCCTTGTCAATACGCCTATCCCCTACCAAAGGGTGTCTCTTGATCTACCA
ACCTCCGTGAAACCAGCAACCCGCCCAATAAGTATCCCTCTTCTTGTCCC
AGGCCCATTTAACTTGGGGGTTTCTAACTTGGGTCGTAAACGGCATCTGG
TTCTTACTTCAGGGCCATACAACCTTAAAATCGCCCACTCGTTCCTCTTA
AATAAGACATCACGATGGATTAATGACTAATCAGCCCATGCCGCGGCATA
ACTGTGGTGTCATGCCTTTAGTAGGATTTTATTTGGGGTATGCTTGGACT
CAACTATGGCCGTAGAGGCCTGGGTTCAGGAGCTTTTGGCCCAGCTGGGC
TTCTTAATGTACCTTCCCCACCAGCATAATGAGGAGGCGGGACATGAGAG
TCAATGGTACAGGACATAACAATGATTGAGCTTGCTTATTCTTGGGTTCG
CATAAAGTGTGGACCTTACGGTGAGCTATAGGATTCATGGTAACAGGACA
TACTACTACTACTTCCCACCCCCGTGTA
>13_son_M
GCCTTCAGCACCCAAAGCTGAAATTCTATTTAAACTACTCCTTGAACTGG
CTATGTTATTCGTGCATAATTCCCATTACCACATATTAATGAATGACATA
TATGTATAATAGTACATTATATTATGTACCCCATGAATATTAAGCAAGTA
ATTTAATTCAATGTATGGATGACATAATATTATATATCAACAGTCAAGAT
TAATACCAATATGGATAATTCATTAATGATTATATATGATTAATCAACTG
TAGGACATAATATTTATTAATCGTGCATAGACCATTCCATTTTCATTTAA
TCCTTGTCAATACGCCTATCCCCTACCAAAGGATGTCTCTTGATCTACCA
ACCTCCGTGAAACCAGCAACCCGCCCAATAAGTATCCCTCTTCTTGTCCC
AGGCCCATTTAACTTGGGGGTTTCTAACTTGGGTCGTAAACGGCATCTGG
TTCTTACTTCAGGGCCATACAACCTTAAAATCGCCCACTCGTTCCTCTTA
AATAAGACATCACGATGGATTAATGACTAATCAGCCCATGCCGCGGCATA
ACTGTGGTGTCATGCCTTTAGTAGGATTTTATTTGGGGTATGCTTGGACT
CAACTATGGCCGTAGAGGCCTGGGTTCAGGAGCTTTTGGCCCAGCTGGGC
TTCTTAATGTACCTTCCCCACCAGCATAATGAGGAGGCGGGACATGAGAG
TCAATGGTACAGGGCATAATAATGATTGAGCTTGCTTATTCTTGGGTTCG
CATGAAGTGTGGACCTTACGGTGAGCTATAGGATTCATGGTAACAGGACA
TACTACTACTACTTCCCACCCCCGTGTA
>14_son_F
GCCTTCAGCACCCAAAGCTGAAATTCTATTTAAACTACTCCTTGAACTGG
CTATGTTATTCGTGCATAATTCCCATTACCACATATTAATGAATGACATA
TATGTATAATAGTACATTATATTATGTACCTCATGAATATTAAGCAAGTA
ATTTAGTTTAATGTATGAATGACATAATATTATATATCAACAGTCAAGAT
TAATATCAATATGGATAATTCATTAATGATTATATATGATTAATCAGCTG
TAGGACATAATATTTATTAATCGTGCATAGACCATTCCATTTTCATTTAA
TCCTTGTCAATACGCCTATCCCCTACCAAAGGGTGTCTCTTGATCTACCA
ACCTCCGTGAAACCAGCAACCCGCCCAATAAGTATCCCTCTTCTTGTCCC
AGGCCCATTTAACTTGGGGGTTTCTAACTTGGGTCGTAAACGGCATCTGG
TTCTTACTTCAGGGCCATACAACCTTAAAATCGCCCACTCGTTCCTCTTA
AATAAGACATCACGATGGATTAATGACTAATCAGCCCATGCCGCGGCATA
ACTGTGGTGTCATGCCTTTAGTAGGATTTTATTTGGGGTATGCTTGGACT
CAACTATGGCCGTAGAGGCCTGGGTTCAGGAGCTTTCGGCCCAGCTGGGC
TTCTTAATGTACCTTCCCCACCAGCATAATGAGGAGGCGGGACATGAGAG
TCAATGGTACAGGACATAACAATGATTGAGCTTGCTTATTCTTGGGTTCG
CATAAAGTGTGGACCTTACGGTGAACTATAGGATTCATGGTAACAGGACA
TACTACTACTACTTCCCACCCCCGTGTA
>15_son_F
GCCTTCAGCACCCAAAGCTGAAATTCTATTTAAACTACTCCTTGAACTGG
CTATGTTATTCGTGCATAATTCCCATTACCACATATTAATGAATGACATA
TATGTATAATAGTACATTATATTATGTACCCCATGAATATTAAGCAAGTA
ATTTAGTTTAATGTATGAATGACATAATATTATATATCAACAGTCAAGAT
TAATATCAATATGGATAATTCATTAATGATTATATATGATTAATCAGCTG
TAGGACATAATATTTATTAATCGTGCATAGACCATTCCATTTTCATTTAA
TCCTTGTCAATACGCCTATCCCCTACCAAAGGGTGTCTCTTGATCTACCA
ACCTCCGTGAAACCAGCAACCCGCCCAATAAGTATCCCTCTTCTTGTCCC
AGGCCCATTTAACTTGGGGGTTTCTAACTTGGGTCGTAAACGGCATCTGG
TTCTTACTTCAGGGCCATACAACCTTAAAATCGCCCACTCGTTCCTCTTA
AATAAGACATCACGATGGATTAATGACTAATCAGCCCATGCCGCGGCATA
ACTGTGGTGTCATGCCTTTAGTAGGATTTTATTTGGGGTATGCTTGGACT
CAACTATGGCCGTAGAGGCCTGGGTTCAGGAGCTTTCGGCCCAGCTGGGC
TTCTTAATGTACCTTCCCCACCAGCATAATGAGGAGGCGGGACATGAGAG
TCAATGGTACAGGACATAATAATGATTGAGCTTGCTTATTCTTGGGTTCG
CATAAAGTGTGGACCTTACGGTGAGCTATAGGATTCATGGTAACAGGACA
TACTACTACTACTTCCCACCCCCGTGTA
>16_son_F
GCCTTCAGCACCCAAAGCTGAAATTCTATTTAAACTACTCCTTGAACTGG
CTATGTTATTCGTGCATAATTCCCATTACCACATATTAATGAATGACATA
TATGTATAATAGTACATTATATTATGTACCCCATGAATATTAAGCAAGTA
ATTTAGTTTAATGTATGAATGACATAATATTATATATCAACAGTCAAGAT
TAATATCAATATGGATAATTCATTAATGATTATATATGATTAATCAGCTG
TAGGACATAATATTTATTAATCGTGCATAGACCATTCCATTTTCATTTAA
TCCTTGTCAATACGCCTATCCCCTACCAAAGGGTGTCTCTTGATCTACCA
ACCTCCGTGAAACCAGCAACCCGCCCAATAAGTATCCCTCTTCTTGTCCC
AGGCCCATTTAACTTGGGGGTTTCTAACTTGGGTCGTAAACGGCATCTGG
TTCTTACTTCAGGGCCATACAACCTTAAAATCGCCCACTCGTTCCTCTTA
AATAAGACATCACGATGGATTAATGACTAATCAGCCCATGCCGCGGCATA
ACTGTGGTGTCATGCCTTTAGTAGGATTTTATTTGGGGTATGCTTGGACT
CAACTATGGCCGTAGAGGCCTGGGTTCAGGAGCTTTCGGCCCAGCTGGGC
TTCTTAATGTACCTTCCCCACCAGCATAATGAGGAGGCGGGACATGAGAG
TCAATGGTACAGGACATAATAATGATTGAGCTTGCTTATTCTTGGGTTCG
CATAAAGTGTGGACCTTACGGTGAGCTATAGGATTCATGGTAACAGGACA
TACTACTACTACTTCCCACCCCCGTGTA
>17_son_F
GCCTTCAGCACCCAAAGCTGAAATTCTATTTAAACTACTCCTTGAACTGG
CTATGTTATTCGTGCATAATTCCCATTACCACATATTAATGAATGACATA
TATGTATAATAGTACATTATATTATGTACCCCATGAATATTAAGCAAGTA
ATTTAGTTTAATGTATGAATGACATAATATTATATATCAACAGTCAAGAT
TAATATCAATATGGATAATTCATTAATGATTATATATGATTAATCAGCTG
TAGGACATAATATTTATTAATCGTGCATAGACCATTCCATTTTCATTTAA
TCCTTGTCAATACGCCTATCCCCTACCAAAGGGTGTCTCTTGATCTACCA
ACCTCCGTGAAACCAGCAACCCGCCCAATAAGTATCCCTCTTCTTGTCCC
AGGCCCATTTAACTTGGGGGTTTCTAACTTGGGTCGTAAACGGCATCTGG
TTCTTACTTCAGGGCCATACAACCTTAAAATCGCCCACTCGTTCCTCTTA
AATAAGACATCACGATGGATTAATGACTAATCAGCCCATGCCGCGGCATA
ACTGTGGTGTCATGCCTTTAGTAGGATTTTATTTGGGGTATGCTTGGACT
CAACTATGGCCGTAGAGGCCTGGGTTCAGGAGCTTTCGGCCCAGCTGGGC
TTCTTAATGTACCTTCCCCACCAGCATAATGAGGAGGCGGGACATGAGAG
TCAATGGTACAGGACATAACAATGATTGAGCTTGCTTATTCTTGGGTTCG
CATAAAGTGTGGACCTTACGGTGAGCTATAGGATTCATGGTAACAGGACA
TACTACTACTACTTCCCACCCCCGTGTA
>227_Chi_M
GCCTTCAGCACCCAAAGGTGAGATTCTATTTAAACTACTCCTTGAACTGG
CTATGTTATTCGTGCATAATTCCCATTACCACATATTAATGAATGACATA
TATGTATAATAGTACATTATATTATGTACCCCATGAATATTAAGCAAGTA
ATTTAATTCAATGTATGGATGACATAATATTATATATCAACAGTTAAGAT
TAATACCAATATGGATAATTCATTAATGATTATATATGATTAATCAACTG
TAGGACATAATATTTATTAATCGTGCATAGACCATTCCATTTTCATTTAA
TCCTTGTCAATACGCCTATCCCCTACCAAAGGATGTCTCTTGATCTACCA
ACCTCCGTGAAACCAGCAACCCGCCCAATAAGTATCCCTCTTCTTGTCCC
AGGCCCATTTAACTTGGGGGTTTCTAACTTGGGTCGAAAACGGCATCTGG
TTCTTACTTCAGGGCCATACAACCTTAAAATCGCCCACTCGTTCCTCTTA
AATAACACATCAGGATGGATTAATGACTAATCAGCCCATGCCGCGGCATA
ACTGTGGTGTCATGCCTTTAGTAGGATTTTATTTGGGGTATGCTTGGACT
CAACTATGGCCGTAGAGGCCTGGGTTCAGGAGCTTTTGGCCCAGCTGGGC
TTCTTAATGTACCTTCCCCACCAGCATAATGAGGAGGCGGGACATGAGAG
TCAATGGTACAGGACATGATAATGGTTGAGCTTGCTTATTCTTGGTCTTG
CATGAAGTGTGGACCTTACGGTGAGCTGTAGGATTCATGGTAACAGGACA
TACTACTACTACTTCCCACCCCCGTGTA
>221_Chi_F
GCCTTCAGCACCCAAAGCTGAAATTCTATTTAAACTACTCCTTGAACTGG
CTATGTTATTCGTGCATAATTCCCATTACCACATATTAATGAATGACATA
TATGTATAATAGTACATTATATTATGTACCCCATGAATATTAAGCAAGTA
ATTTAGTTTAATGTATGAATGACATAATATTATATATCAACAGTCAAGAT
TAATATCAATATGGATAATTCATTAATGATTATATATGATTAATCAGCTG
TAGGACATAATATTTATTAATCGTGCATAGACCATTCCATTTTCATTTAA
TCCTTGTCAATACGCCTATCCCCTACCAAAGGGTGTCTCTTGATCTACCA
ACCTCCGTGAAACCAGCAACCCGCCCAATAAGTATCCCTCTTCTTGTCCC
AGGCCCATTTAACTTGGGGGTTTCTAACTTGGGTCGTAAACGGCATCTGG
TTCTTACTTCAGGGCCATACAACCTTAAAATCGCCCACTCGTTCCTCTTA
AATAAGACATCACGATGGATTAATGACTAATCAGCCCATGCCGCGGCATA
ACTGTGGTGTCATGCCTTTAGTAGGATTTTATTTGGGGTATGCTTGGACT
CAACTATGGCCGTAGAGGCCTGGGTTCAGGAGCTTTCGGCCCAGCTGGGC
TTCTTAATGTACCTTCCCCACCAGCATAATGAGGAGGCGGGACATGAGAG
TCAATGGTACAGGACATAATAATGATTGAGCTTGCTTATTCTTGGTCTTG
CATGAAGTGTGGACCTTACGGTGAGCTATAGGATTCATGGTAACAGGACA
TACTACTACTACTTCCCCTCCCCCTGTA
>223_Chi_F
GCCTTCAGCACCCAAAGGTGAAATTCTATTTAAACTACTCCTTGAACTGG
CTATGTTATTCGTGCATAATTCCCATTACCACATATTAATGAATGACATA
TATGTATAATAGTACATTATATTATGTACCCCATGAATATTAAGCAAGTA
ATTTAATTCAATGTATGGATGACATAATATTATATATCAACAGTTAAGAT
TAATACCAATATGGATAATTCATTAATGATTATATATGATTAATCAACTG
TAGGACATAATATTTATTAATCGTGCATAGACCATTCCATTTTCATTTAA
TCCTTGTCAATACGCCTATCCCCTACCAAAGGATGTCTCTTGATCTACCA
ACCTCCGTGAAACCAGCAACCCGCCCAATAAGTATCCCTCTTCTTGTCCC
AGGCCCATTTAACTTGGGGGTTTCTAACTTGGGTCGAAAACGGCATCTGG
TTCTTACTTCAGGGCCATACAACCTTAAAATCGCCCACTCGTTCCTCTTA
AATAAGACATCACGATGGATTAATGACTAATCAGCCCATGCCGCGGCATA
ACTGTGGTGTCATGCCTTTAGTAGGATTTTATTTGGGGTATGCTTGGACT
CAACTATGGCCGTAGAGGCCTGGGTTCAGGAGCTTTTGGCCCAGCTGGGC
TTCTTAATGTACCTTCCCCACCAGCATAATGAGGAGGCGGGACATGAGAG
TCAATGGTACAGGACATGATAATGGTTGAGCTTGCTTATTCTTGGTCTTG
CATGAAGTGTGGACCTTACGGTGAGCTATAGGATTCATGGTAACAGGACA
TACTACTACTACTTCCCACCCCCGTGTA
>224_Chi_F
GCCTTCAGCACCCAAAGCTGAAATTCTATTTAAACTACTCCTTGAACTGG
CTATGTTATTCGTGCATAATTCCCATTACCACATATTAATGAATGACATA
TATGTATAATAGTACATTATATTATGTACCCCATGAATATTAAGCAAGTA
ATTTAGTTTAATGTATGAATGACATAATATTATATATCAACAGTCAAGAT
TAATATCAATATGGATAATTCATTAATGATTATATATGATTAATCAGCTG
TAGGACATAATATTTATTAATCGTGCATAGACCATTCCATTTTCATTTAA
TCCTTGTCAATACGCCTATCCCCTACCAAAGGGTGTCTCTTGATCTACCA
ACCTCCGTGAAACCAGCAACCCGCCCAATAAGTATCCCTCTTCTTGTCCC
AGGCCCATTTAACTTGGGGGTTTCTAACTTGGGTCGTAAACGGCATCTGG
TTCTTACTTCAGGGCCATACAACCTTAAAATCGCCCACTCGTTCCTCTTA
AATAAGACATCACGATGGATTAATGACTAATCAGCCCATGCCGCGGCATA
ACTGTGGTGTCATGCCTTTAGTAGGATTTTATTTGGGGTATGCTTGGACT
CAACTATGGCCGTAGAGGCCTGGGTTCAGGAGCTTTCGGCCCAGCTGGGC
TTCTTAATGTACCTTCCCCACCAGCATNNNNNNNNNNNNNNNNNNNNNNN
NNNNNNNNNNNNNNNNNNNNNNNNNNNNNNNNNNNNNNNNNNNNNNNNNN
NNNNNNNNNNNNNNNNNNNNNNNNNNNNNNNNNNNNNNNNNNNNNNNNNN
NNNNNNNNNNNNNNNNNNNNNNNNNNNN
>226_Chi_F
GCCTTCAGCACCCAAAGCTGAAATTCTATTTAAACTACTCCTTGAACTGG
CTATGTTATTCGTGCATAATTCCCATTACCACATATTAATGAATGACATA
TATGTATAATAGTACATTATATTATGTACCCCATGAATATTAAGCAAGTA
ATTTAGTTTAATGTATGAATGACATAATATTATATATCAACAGTCAAGAT
TAATATCAATATGGATAATTCATTAATGATTATATATGATTAATCAGCTG
TAGGACATAATATTTATTAATCGTGCATAGACCATTCCATTTTCATTTAA
TCCTTGTCAATACCCCTATCCCCTACCAAAGGGTGTCTCTTGATCTACCC
ACCTCCGTGAAACCAGCAACCCGCCCAATAAGTATCCCTCTTCTTGTCCC
AGGCCCATTTAACTTGGGGGTTTCTAACTTGGGTCGTAAACGGCATCTGG
TTCTTACTTCAGGGCCATACAACCTTAAAATCCCCTACTCCTTCCTCTTA
AATAAGACATCACGATGGATTAATGACTAATCAGCCCATGCCGCGGCATA
ANNNNNNNNNNNNNNNNNNNNNNNNNNNNNNNNNNNNNNNNNNNNNNNNN
NNNNNNNNNNNNNNNNNNNNNNNNNNNNNNNNNNNNNNNNNNNNNNNNNN
NNNNNNNNNNNNNNNNNNNNNNNNNNNNNNNNNNNNNNNNNNNNNNNNNN
NNNNNNNNNNNNNNNNNNNNNNNNNNNNNNNNNNNNNNNNNNNNNNNNNN
NNNNNNNNNNNNNNNNNNNNNNNNNNNNNNNNNNNNNNNNNNNNNNNNNN
NNNNNNNNNNNNNNNNNNNNNNNNNNNN
>228_Chi_F
GCCTTCAGCACCCAGAGGTGAAATTCTATTTAAACTACTCCTTGAACTGG
CTATGTTATTCGTGCATAATTCCCATTACCACATATTAATGAATGACATA
TATGTATAATAGTACATTATATTATGTACCCCATGAATATTAAGCAAGTA
ATTTATTTTAATGTATGAATGACATAATATTATATATCAACAGTCAAGAT
TAATATCAATATGGATAATTCATTAATGATTATATATGATTAATCAGCTG
TAGGACATAATATTTATTAATCGTGCATAGACCATTCCATTTTCATTTAA
TCCTTGTCAATACGCCTATCCCCTACCAAAGGGTGTCTCTTGATCTACCA
ACCTCCGTGAAACCAGCAACCCGCCCAAGAAGGATCCCTCTTCTTGTCCC
AGGCCCATTTAACTTGGGGGTTTCTAACTTGGGTCGTAAACGGCATCTGG
GTCTTACTTCGAGGCCATACAACCTTAAAATCGCCCACTCGGTCCTCTTA
AATAACACATCACGATGGATTTATGACTAATCAGCCCATGCCGCGGCATA
ACTGTGGTGTCATGCCTTTAGTAGGATTTTATTTGGGGTATGCTTGGACT
CAACTATGGCCGTAGAGGCCTGGGTTCAGGAGCTTTCGGCCCAGCTGGGC
TTCTTAATGTACCTTCCCCACCAGCATAATGAGGAGGCGGGACATGAGAG
TCAATGGTACAGGACATAATAATGATTGAGCTTGCTTATTCTTGGTCTTG
CATGAAGTGTGGACCTTACGGTGAGCTATAGGATTCATGGTAACAGGACA
TACTACTACTACTTCCCACCCCCGTGTA
>231_Chi_F
GCCTTCAGCACCCAAAGCTGAAATTCTATTTAAACTACTCCTTGAACTGG
CTATGTTATTCGTGCATAATTCCCATTACCACATATTAATGAATGACATA
TATGTATAATAGTACATTATATTATGTACCCCATGAATATTAAGCAAGTA
ATTTAGTTTAATGTATGAATGACATAATATTATATATCAACAGTCAAGAT
TAATATCAATATGGATAATTCATTAATGATTATATATGATTAATCAGCTG
TAGGACATAATATTTATTAATCGTGCATAGACCATTCCATTTTCATTTAA
TCCTTGTCAATACGCCTATCCCCTACCAAAGGGTGTCTCTTGATCTACCA
ACCTCCGTGAAACCAGCAACCCGCCCAATAAGTATCCCTCTTCTTGTCCC
AGGCCCATTTAACTTGGGGGTTTCTAACTTGGGTCGTAAACGGCATCTGG
GTCTTACTTCAGGGCCATACAACCTTAAAATCGCCCACTCGTTCCTCTTA
AATAAGACATCAGGATGGATTAATGACTAATCAGCCCATGCCGCGGCATA
ACTGTGGTGTCATGCCTTTAGTAGGATTTTATTTGGGGTATGCTTGGACT
CAACTATGGCCGTAGAGGCCTGGGTTCAGGAGCTTTCGGCCCAGCTGGGC
TTCTTAATGTACCTTCCCCACCAGCATAATGAGGAGGCGGGACATGAGAG
TCAATGGTACAGGACATAATAATGATTGAGCTTGCTTATTCTTGGTCTTG
CATGAAGTGTGGACCTTACGGTGAGCTATAGGATTCATGGTAACAGGACA
TACTACTACTACTTCCCACCCCCGTGTA
>232_Chi_F
GCCTTCAGCACCCAGAGGTTAGATTCTAGTTAAACTACTCCTTGAACTGG
CTATGTTATTCGAGCATAATTCCCATTACCACATATTAATGAATGACATA
TATGTAAAATAGTACATTATATTATGTACCCCATGAATATCAAGCAAGTA
ATTTATTTTAATGTATGAATGACATAATATTATATATGAGCAGTCAAGAT
TATTATCACTATGGATAATTCATTAATGATGATATATGAATAATCAGCTG
TAGGACATAATATTGATTAATCGTGCATAGACCATTCCATTTTCATTTAA
TCCTTGTCAATACGCCTATCCCCTACCCAAGGGGGTCTCTTGATGTAACA
ACCTCCGTGAAACCAGCGACCCTCCCAAGAAGTATCCATCTTCTTGTCCC
ATGACCAATTAACTTGGGGGTTTCTAACTTGGGTCGTAAACGGCATCTGG
GTCTTACTTCAGGGCCATACAACCTAAAAATCGCCCATTCGTTGCTCTTA
AATAACACATCGGTTTGGATCTATGACTAATCAGCCCATGCCGCGGCATA
ACTGTGGTGTCATGCCTTTAGTAGGATTTTATTTGGGGTATGCTTGGACT
CAACTATGGCCGTAGAGGCCTGGGTTCAGGAGCTTTCGGCCCAGCTGGGC
TTCTTAATGTACCTTCCCCACCAGCATAATGAGGAGGCGGGACATGAGAG
TCAATGGTACAGGACATAATAATGATTGAGCTTGCTTATTCTTGGTCTTG
CATGAAGTGTGGACCTTACGGTGAGCTATAGGATTCATGGTAACAGGACA
TACTACTACTACTTCCCACCCCCGTGTA
>233_Chi_F
GCCTTCAGCACCCAAAGGTTAGGTCCTATTTAAACTACTCCTTGAACTGG
CTATGTTATTCGTGCATAATTCCCATTACCACATATTAATGAATGACATA
TATGTAAAATAGTACATTATATTATGTACCCCATGAATATCAAGCAAGTA
TTTTATTTTAATGTATGAATGACATAATATTATATATCAGCAGTCAAGAT
TAATATCAATATGGATAATTCATTAATGATTATATATGAATAATCAGCTG
TAGGACATAATATTTATTAATCGTGCATAGACCATTCCATTTTCATTTAA
TCCTTGTCAATACGCCTATCCCCTACCAAAGGGGGTCTCTTGATCTAACA
ACCTCCGTGAAACCAACGACCCGCCCAAGAAGTATCCCTCTTCTTGTCCC
AGGCCCAATTAACTTGGGGGTTTCTAACTTGGGTCGAAAACGGCATCTGG
GTCTTACTTCGAGGACTTACAACCTTAAAATCGCCCACTCTGTCCTCTTA
AATAACACATCAGGATGGATTAATGACTAATCAGCCCATGCCGCGGCATA
ACTGTGGTGTCATGCCTTTAGTAGGATTTTATTTGGGGTATGCTTGGACT
CAACTATGGCCGTAGAGGCCTGGGTTCAGGAGCTTTCGGCCCAGCTGGGC
TTCTTAATGTACCTTCCCCACCAGCATAATGAGGAGGCGGGACATGAGAG
TCAATGGTACAGGACATAATAATGATTGAGCTTGCTTATTCTTGGTCTTG
CATGAAGTGTGGACCTTACGGTGAGCTATAGGATTCATGGTAACAGGACA
TACTACTACTACTTCCCACCCCCGTGTA
>234_Chi_F
GCCTTCAGCACCCAAAGGTGAGATTCTATTTAAACTACTCCTTGAACTGG
CTATGTTATTCGTGCATAATTCCCATTACCACATATTAATGAATGACATA
TATGTATAATAGTACATTATATTATGTACCCCATGAATATTAAGCAAGTA
ATTTATTTTAATGTATGAATGACATAATATTATATATCAACAGTCAAGAT
TAATATCAATATGGATAATTCATTAATGATTATATATGATTAATCACCTG
TAGGACATAATATTTATTAATCGTGCATAGACCATTCCATTTTCATTTAA
TCCTTGTCAATACGCCTATCCCCTACCAAAGGGTGTCTCTTGATCTACCA
ACCTCCGTGAAACCAGCAACCCGCCCAAGAAGGATCCCTCTTCTTGTCCC
AGGCCCATTTAACTTGGGGGTTTCTAACTTGGGTCGAAAACGGCATCTGG
TTCTTACTTCAGGGCCATACAACCTTAAAATCGCCCACTCGTTCCTCTTA
AATAAGACATCACGATGGATTAATGACTAATCAGCCCATGCCGCGGCATA
ACTGTGGTGTCATGCCTTTAGTAGGATTTTATTTGGGGTATGCTTGGACT
CAACTATGGCCGTAGAGGCCTGGGTTCAGGAGCTTTCGGCCCAGCTGGGC
TTCTTAATGTACCTTCCCCACCAGCATAATGAGGAGGCGGGACATGAGAG
TCAATGGTACAGGACATAATAATGATTGAGCTTGCTTATTCTTGGTCTTG
CATGAAGTGTGGACCTTACGGTGAGCTATAGGATTCATGGTAACAGGACA
TACTACTACTACTTCCCACCCCCGTGTA
>235_Chi_F
GCCTTCAGCACCCAAAGCTGAAATTCTATTTAAACTACTCCTTGAACTGG
CTATGTTATTCGTGCATAACTCCCATTACCACATATTAATGAATGACATA
TATGTATAATAGTACATTATATTATGTACCCCATGAATATTAAGCAAGTA
ATTTATTTTAATGTATGGATGACATAATATTATATATCAACAGTCAAGAT
TAATACCAATATGGATAATTCATTAATGATTATATATGATTAATCAGCTG
TAGGACATAATATTTATTAATCGTGCATAGACCATTCCATTTTCATTTAA
TCCTTGTCAATACGCCTATCCCCTACCAAAGGGTGTCCCTTGATCTACCA
ACCTCCGTGAAACCAGCAACCCGCCCAATAAGTATCCCTCTTCTTGTCCC
AGGCCCATTTAACTTGGGGGTTTCTAACTTGGGTCGTAAACGGCATCTGG
TTCTTACTTCAGGGCCATACAACCTTAAAATCGCCCACTCGTTCCTCTTA
AATAAGACATCACGATGGATTAATGACTAATCAGCCCATGCCGCGGCATA
ACTGTGGTGTCATGCCTTTAGTAGGATTTTATTTGGGGTATGNNNNNNNN
NNNNNNNNNNNNNNNNNNNNNNNNNNNNNNNNNNNNNNNNNNNNNNNNNN
NNNNNNNNNNNNNNNNNNNNNNNNNNNNNNNNNNNNNNNNNNNNNNNNNN
NNNNNNNNNNNNNNNNNNNNNNNNNNNNNNNNNNNNNNNNNNNNNNNNNN
NNNNNNNNNNNNNNNNNNNNNNNNNNNNNNNNNNNNNNNNNNNNNNNNNN
NNNNNNNNNNNNNNNNNNNNNNNNNNNN
>34m_Cox_F
GCCTTCAGCACCCAAAGCTGAAATTCTATTTAAACTACTCCTTGAACTGG
CTATGTTATTCGTGCATAATTCCCATTACCACATATTAATGAATGACATA
TATGTATAATAGTACATTATATTATGTACCCCATGAATATTAAGCAAGTA
ATTTAGTTTAATGTATGAATGACATAATATTATATATCAACAGTCAAGAT
TAATACCAATATGGATAATTCATTAATGATTATATATGATTAATCAGCTG
TAGGACATAATATTTATTAATCGTGCATAGACCATTCCATTTTCATTTAA
TCCTTGTCAATACGTCTATCCCCTACCAAAGGGTGTCTCTTGATCTACCA
ACCTCCGTGAAACCAGCAACCCGCCCAATAAGTATCCCTCTTCTTGTCCC
AGGCCCATTTAACTTGGGGGTTTCTAACTTGGGTCGTAAACGGCATCTGG
TTCTTACTTCAGGGCCATACAACCTTAAAATCGCCCACTCGTTCCTCTTA
AATAAGACATCACGATGGATTAATGACTAATCAGCCCATGCCGCGGCATA
ACTGTGGTGTCATGCCTTTAGTAGGATTTTATTTGGGGTATGCTTGGACT
CAACTATGGCCGTAGAGGCCTGGGTTCAGGAGCTTTCGGCCCAGCTGGGC
TTCTTAATGTACCTTCCCCACCAGCATAATGAGGAGGCGGGACATGAAAG
TCAATGGTACAGGACATAATAATGATTGAGCTTGCTTATTCTTGGTCTTG
CATAAAGTGTGGACCTTACGGTGAGCTATAAGATTCATGGTAACAGGACA
TACTACTACTACTTCCCACCCCCGTGTA
>17_Ch_M
NNNNNNNNNNNNNNNNNNNNNNNNNNNNNNNNNNNNNNNNNNNNNNNNNN
NNNNNNNNNNNNNNNNNNNNNNNNNNNNNNNNNNNNNNNNNNNNNNNNNN
NNNNNNNNNNNNNNNNNNNNNNNNNNNNNNNNNNNNNNNNNNNNNNNNNN
NNNNNNNNNNNNNNNNNNNNNNNNNNNNNNNNNNNNNNNNNNNNNNNNNN
NNNNNNNNNNNNNNNNNNNNNNNNNNNNNNNNNNNNNNNNNNNNNNNNNN
NNNNNNNNNNNNNNNNNNNNNNNNNNNNNNNNNNNNNNNNNNNNNNNNNN
NNNNNNNNNNNNNNNNNNTCCCCTACCAAAGGGTGTCTCTTGATCTACCA
ACCTCCGTGAAACCAGCAACCCGCCCAATAATTATCCCTCTTCTTGTCCC
AGGCCCATTTAACTTGGGGGTTTCTAACTTGGGTCGTAAACGGCTTCTGG
TTCTTACTTCAGGGCCATACAACCTTAAAATCGCCCACTCGTTCCTCTTA
AATAAGACATCACGATGGATTAATGACTAATCAGCCCATGCCGCGGCATA
ACTGTGGTGTCATGCCTTTAGTAGGATTTTATTTGGGGTATGCTTGGACT
CAACTATGGCCGTAGAGGCCTGGGTTCAGGAGCTTTCGGCCCAGCTGGGC
TTCTTAATGTACCTTCCCCACCAGCATAATGAGGAGGCGGGACATGAGAG
TCAATGGTACGGGACATATTAATGATTGAGCTTGCTTATTCTTGGTCTTG
CATAAAGTGTGGACCTTACGGTGAGCTATAGGATTCATGGTAACAGGACA
TACTACTACTACTTCCCACCCCCGTGTA
>12Jal_M
GCCTTCAGCACCCAAAGCTGAAATTCTATTTAAACTACTCCTTGAACTGG
CTATGTTATTCGTGCATAATTCCCATTACCACATATTAATGAATGACATA
TATGTATAATAGTACATTATATTATGTACCCCATGAATATTAAGCAAGTA
ATTTAGTTTAATGTATGAATGACATAATATTATATATCAACAGTCAAGAT
TAATATCAATATGGATAATTCATTAATGATTATATATGATTAATCAGCTG
TAGGACATAATATTTATTAATCGTGCATAGACCATTCCATTTTCATTTAA
TCCTTGTCAATACGCCTATCCCCTACCAAAGGGTGTCTCTTGATCTACCA
ACCTCCGTGAAACCAGCAACCCGCCCAATAAGTATCCCTCTTCTTGTCCC
AGGCCCATTTAACTTGGGGGTTTCTAACTTGGGTCGTAAACGGCATCTGG
TTCTTACTTCAGGGCCATACAACCTTAAAATCGCCCACTCGTTCCTCTTA
AATAAGACATCACGATGGATTAATGACTAATCAGCCCATGCCGCGGCATA
ACTGTGGTGTCATGCCTTTAGTAGGATTTTATTTGGGGTATGCTTGGACT
CAACTATGGCCGTAGAGGCCTGGGTTCAGGAGCTTTCGGCCCAGCTGGGC
TTCTTAATGTACCTTCCCCACCAGCATAATGAGGAGGCGGGACATGAGAG
TCAATGGTACAGGACATAGTAATGGTTGAGCTTGCTTATTCTTGGGTTCG
CATAAAGTGTGGACCTTACGGTGAGCTATAGGATTCATGGTAACAGGACA
TACTACTACTACTTCCCACCCCCGTGTA
>18Jal_F
GCCTTCAGCACCCAAAGCTGAAATTCTATTTAAACTACTCCTTGAACTGG
CTATGTTATTCGTGCATAATTCCCATTACCACATATTAATGAATGACATA
TATGTATAATAGTACATTATATTATGTACCCCATGAATATTAAGCAAGTA
ATTTAATTCAATGTATGGATGACATAATATTATATATCAACAGTTAAGAT
TAATACCAATATGGATAATTCATTAATGATTATATATGATTAATCAACTG
TAGGACATAATATTTATTAATCGTGCATAGACCATTCCATTTTCATTTAA
TCCTTGTCAATACGCCTATCCCCCACCAAAGGATGTCTCTTGATCTACCA
ACCTCCGTGAAACCAGCAACCCGCCCAATAAGTATCCCTCTTCTTGTCCC
AGGCCCATTTAACTTGGGGGTTTCTAACTTGGGTCGTAAACGGCATCTGG
TTCTTACTTCAGGGCCATACAACCTTAAAATCGCCCACTCGTTCCTCTTA
AATAAGACATCACGATGGATTAATGACTAATCAGCCCATGCCGCGGCATA
ACTGTGGTGTCATGCCTTTAGTAGGATTTTATTTGGGGTATGCTTGGACT
CAACTATGGCCGTAGAGGCCTGGGTTCAGGAGCTTTTGGCCCAGCTGGGC
TTCTTAATGTACCTTCCCCACCAGCATAATGAGGAGGCGGGACATGAGAG
TCAATGGTACAGGACATAATAATGGTTGAGCTTGCTTATTCTTGAGTTCG
CATAGAATGTGGACCTTACGGTGAGCTGTAGGATTCATGGTAACAGGACA
TACTACTACTACTTCCCACCCCCGTGTA
>19Jal_F
GCCTTCAGCACCCAAAGCTGAAATTCTATTTAAACTACTCCTTGAACTGG
CTATGTTATTCGTGCATAGTTCCCATTACCACATATTAATGAATGACATA
TATGTATAATAGTACATTATATTATGTACCCCATGAATATTAAGCAAGTA
ATTTAGTTTAATGTATGAATGACATAATATTATATATCAACAGTCAAGAT
TAATACCAATATGGATAATTCATTAATGATTATATATGATTAATCAGCTG
TAGGACATAATATTTATTAATCGTGCATAGACCATTCCATTTTCATTTAA
TCCTTGTCAATACGTCTATCCCCTACCAAAGGGTGTCTCTTGATCTACCA
ACCTCCGTGAAACCAGCAACCCGCCCAATAAGTATCCCTCTTCTTGTCCC
AGGCCCATTTAACTTGGGGGTTTCTAACTTGGGTCGTAAACGGCATCTGG
TTCTTACTTCAGGGCCATACAACCTTAAAATCGCCCACTCGTTCCTCTTA
AATAAGACATCACGATGGATTAATGACTAATCAGCCCATGCCGCGGCATA
ACTGTGGTGTCATGCCTTTAGTAGGATTTTATTTGGGGTATGCTTGGACT
CAACTATGGCCGTAGAGGCCTGGGTTCAGGAGCTTTCGGCCCAGCTGGGC
TTCTTAATGTACCTTCCCCACCAGCATAATGAGGAGGCGGGACATGAGAG
TCAATGGTACAGGACATAATAATGATTGAGCTTGCTTATTCTTGGGTTCG
CATGAAATGTGGACCTTACGGTGAGCTATAAGATTCATGGTAACAGGACA
TACTACTACTACTTCCCACCCCCGTGTA
>14Jal_M
GCCTTCAGCACCCAAAGCTGAAATTCTATTTAAACTACTCCTTGAACTGG
CTATGTTATTCGTGCATAATTCCCATTACCACATATTAATGAATGACATA
TATGTATAATAGTACATTATATTATGTACCCCATGAATATTAAGCAAGTA
ATTTAGTTTAATGTATGAATGACATAATATTATATATCAACAGTCAAGAT
TAATATCAATATGGATAATTCACTAATGATTATATATGATTAATCAGCTG
TAGGACATAATATTTATTAATCGTGCATAGACCATTCCATTTTCATTTAA
TCCTTGTCAATACGCCTATCCCCTACCAAAGGGTGTCTCTTGATCTACCA
ACCTCCGTGAAACCAGCAACCCGCCCAATAAGTATCCCTCTTCTTGTCCC
AGGCCCATTTAACTTGGGGGTTTCTAACTTGGGTCGTAAACGGCATCTGG
TTCTTACTTCAGGGCCATACAACCTTAAAATCGCCCACTCGTTCCTCTTA
AATAAGACATCACGATGGATTAATGACTAATCAGCCCATGCCGCGGCATA
ACTGTGGTGTCATGCCTTTAGTAGGATTTTATTTGGGGTATGCTTGGACT
CAACTATGGCCGTAGAGGCCTGGGTTCAGGAGCTTTTGGCCCAGCTGGGC
TTCTTAATGTACCTTCCCCACCAGCATAATGAGGAGGCGGGACATGAGAG
TCAATGGTACAGGACATGATAATGATTGAGCTTGCTTATTCTTGGGTTCG
CATAAAGTGTGGACCTTACGGTGAGCTATAGGATTCATGGTAACAGGACA
TACTACTACTACTTCCCACCCCCGTGTA
>21Jal_M
GCCTTCAGCACCCAAAGCTGAAATTCTATTTAAACTACTCCTTGAACTGG
CTATGTTATTCGTGCATAATTCCCATTACCACATATTAATGAATGACATA
TATGTATAATAGTACATTATATTATGTACCCCATGAATATTAAGCAAGTA
ATTTAGTTTAATGTATGAATGACATAATATTATATATCAACAGTCAAGAT
TAATATCAATATGGATAATTCACTAATGATTATATATGATTAATCAGCTG
TAGGACATAATATTTATTAATCGTGCATAGACCATTCCATTTTCATTTAA
TCCTTGTCAATACGCCTATCCCCTACCAAAGGGTGTCTCTTGATCTACCA
ACCTCCGTGAAACCAGCAACCCGCCCAATAAGTATCCCTCTTCTTGTCCC
AGGCCCATTTAACTTGGGGGTTTCTAACTTGGGTCGTAAACGGCATCTGG
TTCTTACTTCAGGGCCATACAACCTTAAAATCGCCCACTCGTTCCTCTTA
AATAAGACATCACGATGGATTAATGACTAATCAGCCCATGCCGCGGCATA
ACTGTGGTGTCATGCCTTTAGTAGGATTTTATTTGGGGTATGCTTGGACT
CAACTATGGCCGTAGAGGCCTGGGTTCAGGAGCTTTTGGCCCAGCTGGGC
TTCTTAATGTACCTTCCCCACCAGCATAATGAGGAGGCGGGACATGAGAG
TCAATGGTACAGGACATGATAATGATTGAGCTTGCTTATTCTTGGGTTCG
CATAAAGTGTGGACCTTACGGTGAGCTATAGGATTCATGGTAACAGGACA
TACTACTACTACTTCCCACCCCCGTGTA
>22Jal_M
GCCTTCAGCACCCAAAGCTGAAATTCTATTTAAACTACTCCTTGAACTGG
CTATGTTATTCGTGCATAATTCCCATTACCACATATTAATGAATGACATA
TATGTATAATAGTACATTATATTATGTACCTCATGAATATTAAGCAAGTA
ATTTAGTTTAATGTATGAATGACATAATATTATATATCAACAGTCAAGAT
TAATATCAATATGGATAATTCATTAATGATTATATATGATTAATCAGCTG
TAGGACATAATATTTATTAATCGTGCATAGACCATTCCATTTTCATTTAA
TCCTTGTCAATACGCCTATCCCCTACCAAAGGGTGTCTCTTGATCTACCA
ACCTCCGTGAAACCAGCAACCCGCCCAATAAGTATCCCTCTTCTTGTCCC
AGGCCCATTTAACTTGGGGGTTTCTAACTTGGGTCGTAAACGGCATCTGG
TTCTTACTTCAGGGCCATACAACCTTAAAATCGCCCACTCGTTCCTCTTA
AATAAGACATCACGATGGATTAATGACTAATCAGCCCATGCCGCGGCATA
ACTGTGGTGTCATGCCTTTAGTAGGATTTTATTTGGGGTATGCTTGGACT
CAACTATGGCCGTAGAGGCCTGGGTTCAGGAGCTTTCGGCCCAGCTGGGC
TTCTTAATGTACCTTCCCCACCAGCATAATGAGGAGGCGGGACATGAGAG
TCAATGGTACAGGACATAATAATGATTGAGCTTGCTTATTCTTGGGTTCG
CATAAAGTGTGGACCTTACGGTGAGCTATAGGATTCATGGTAACAGGACA
TACTACTACTACTTCCCACCCCCGTGTA
>106mm_Xox_F
GCCTTCAGCACCCAAAGCTGAAATTCTATTTAAACTACTCCTTGAACTGG
CTATGTTATTCGTGCATAATTCCCATTACCACATATTAATGAATGACATA
TATGTATAATAGTACATTATATTATGTACCTCATGAATATTAAGCAAGTA
ATTTAGTTTAATGTATGAATGACATGATATTATATATCAACAGTCAAGAT
TAATACCAATATGGATAATTCATTAATGATTATATATGATTAATCAGCTG
TAGGACATAATATTTATTAATCGTGCATAGACCATTCCATTTTTATTTAA
TCCTTGTCAATACGCCTATCCCCCACCAAAGGGTGTCTCTTGATCTACCA
ACCTCCGTGAAACCAGCAACCCGCCCAATAAGTATCCCTCTTCTTGTCCC
AGGCCCATTTAACTTGGGGGTTTCTAACTTGGGTCGTAAACGGCATCTGG
TTCTTACTTCAGGGCCATACAACCTTAAAATCGCCCACTCGTTCCTCTTA
AATAAGACATCACGATGGATTAATGACTAATCAGCCCATGCCGCGGCATA
ACTGTGGTGTCATGCCTTTAGTAGGATTTTATTTGGGGTATGCTTGGACT
CAACTATGGCCGTAGAGGCCTGGGTTCAGGAGCTTTCGGCCCAGCTGGGC
TTCTTAATGTACCTTCCCCACCAGCATAATGAGGAGGCGGGACATGAGAG
TCAATGGTACAGGGCATAATAATGATTGAGCTTGCTTATTCTTGGGTTCG
CATGAAGTGTGGACCTTACGGTGAGCTATAGGATTCATGGTAACAGGACA
TACTACTACTACTTCCCACCCCCGTGTA
>31mm_Ticu_F
GCCTTCAGCACCCAAAGCTGAAATTCTATTTAAACTACTCCTTGAACTGG
CTATGTTATTCGTGCATAATTCCCATTACCACATATTAATGAATGACATA
TATGTATAATAGTACATTATATTATGTACCCCATGAATATTAAGCAAGTA
ATTTAGTTTAATGTATGGATGACATAATATTATATATCAACAGTCAAGAT
TAATACCAATATGGATAATTCATTAATGATTATATATGATTAATCAGCTG
TAGGACATAATATTTATTAATCGTGCATAGACCATTCCATTTTTATTTAA
TCCTTGTCAATACGCCTATCCCCTACCAAAGGGTGTCTCTTGATCTACCA
ACCTCCGTGAAACCAGCAACCCGCCCAATAAGTATCCCTCTTCTTGTCCC
AGGCCCATTTAACTTGGGGGTTTCTAACTTGGGTCGTAAACGGCATCTGG
TTCTTACTTCAGGGCCATACAACCTTAAAATCGCCCACTCGTTCCTCTTA
AATAAGACATCACGATGGATTAATGACTAATCAGCCCATGCCGCGGCATA
ACTGTGGTGTCATGCCTTTAGTAGGATTTTATTTGGGGTATGCTTGGACT
CAACTATGGCCGTAGAGGCCTGGGTTCAGGAGCTTTCGGCCCAGCTGGGC
TTCTTAATGTACCTTCCCCACCAGCATAATGAGGAGGCGGGACATAAGAG
TCAATGGTACAGGACATAATAATGATTGAGCTTGCTTATTCTTGGGTTCG
CATAAAGTGTGGACCTTACGGTGAGCTATAGGATTCATGGTAACAGGACA
TACTACTACTACTTCCCACCCCCGTGTA
>30mm_Ticu_F
GCCTTCAGCACCCAAAGCTGAAATTCTATTTAAACTACTCCTTGAACTGG
CTATGTTATTCGTGCATAATTCCCATTACCACATATTAATGAATGACATA
TATGTATAATAGTACATTATATTATGTACCCCATGAATATTAAGCAAGTA
ATTTAGTTTAATGTATGAATGACATGATATTATATATCAACAGTCAAGAT
TAATACCAATATGGATAATTCATTAATGATTATATATGATTAATCAGCTG
TAAGACATAATATTTATTAATCGTGCATAGACCATTCCATTTTCATTTAA
TCCTTGTCAATACGCCTATCCCCCACCAAAGGGTGTCTCTTGATCTACCA
ACCTCCGTGAAACCAGCAACCCGCCCAATAAGTATCCCTCTTCTTGTCCC
AGGCCCATTTAACTTGGGGGTTTCTAACTTGGGTCGTAAACGGCATCTGG
TTCTTACTTCAGGGCCATACAACCTTAAAATCGCCCACTCGTTCCTCTTA
AATAAGACATCACGATGGATTAATGACTAATCAGCCCATGCCGCGGCATA
ACTGTGGTGTCATGCCTTTAGTAGGATTTTATTTGGGGTATGCTTGGACT
CAACTATGGCCGTAGAGGCCTGGGTTCAGGAGCTTTCGGCCCAGCTGGGC
TTCTTAATGTACCTTCCCCACCAGCATAATGAGGAGGCGGGACATAAGAG
TCAATGGTACAGGACATAATAATGATTGAGCTTGCTTATTCTTGGGTTCG
CATAAAGTGTGGACCTTACGGTGAGCTATAGGATTCATGGTAACAGGACA
TACTACTACTACTTCCCACCCCCGTGTA
>32mm_Ticu_F
GCCTTCAGCACCCAAAGCTGAAATTCTATTTAAACTACTCCTTGAACTGG
CTATGTTATTCGTGCATAATTCCCATTACCACATATTAATGAATGACATA
TATGTATAATAGTACATTATATTATGTACCCCATGAATATTAAGCAAGTA
ATTTAGTTCAATGTATGAATGACATAATATTATATATCAACAGTCAAGAT
TAATATCAATATGGATAATTCATTAATGATTATATATGATTAATCAGCTG
TAGGACATAATATTTATTAATCGTGCATAGACCATTCCATTTTCATTTAA
TCCTTGTCAATACGCCTATCCCCTACCAAAGGGTGTCTCTTGATCTACCA
ACCTCCGTGAAACCAGCAACCCGCCCAATAAGTATCCCTCTTCTTGTCCC
AGGCCCATTTAACTTGGGGGTTTCTAACTTGGGTCGTAAACGGCATCTGG
TTCTTACTTCAGGGCCATACAACCTTAAAATCGCCCACTCGTTCCTCTTA
AATAAGACATCACGATGGATTAATGACTAATCAGCCCATGCCGCGGCATA
ACTGTGGTGTCATGCCTTTAGTAGGATTTTATTTGGGGTATGCTTGGACT
CAACTATGGCCGTAGAGGCCTGGGTTCAGGAGCTTTTGGCCCAGCTGGGC
TTCTTAATGTACCTTCCCCACCAGCATAATGAGGAGGCGGGACATAAGAG
TCAATGGTACAGGGCATAATAATGATTGAGCTTGCTTATTCTTGGGTTCG
CATAAAGTGTGGACCTTACGGTGAACTATAGGATTCATGGTAACAGGACA
TACTACTACTACTTCCCACCCCCGTGTA
>35m_Ticu_F
GCCTTCAGCACCCAAAGCTGAAATTCTATTTAAACTACTCCTTGAACTGG
CTATGTTATTCGTGCATAATTCCCATTACCACATATTAATGAATGACATA
TATGTATAATAGTACATTATATTATGTACCTCATGAATATTAAGCAAGTA
ATTTAGTTTAATGTATGAATGACATGATATTATATATCAACAGTCAAGAT
TAATACCAATATGGATAATTCATTAATGATTATATATGATTAATCAGCTG
TAGGACATAATATTTATTAATCGTGCATAGACCATTCCATTTTCATTTAA
TCCTTGTCAATACGCCTATCCCCCACCAAAGGGTGTCTCTTGATCTACCA
ACCTCCGTGAAACCAGCAACCCGCCCAATAAGTATCCCTCTTCTTGTCCC
AGGCCCATTTAACTTGGGGGTTTCTAACTTGGGTCGTAAACGGCATCTGG
TTCTTACTTCAGGGCCATACAACCTTAAAATCGCCCACTCGTTCCTCTTA
AATAAGACATCACGATGGATTAATGACTAATCAGCCCATGCCGCGGCATA
ACTGTGGTGTCATGCCTTTAGTAGGATTTTATTTGGGGTATGCTTGGACT
CAACTATGGCCGTAGAGGCCTGGGTTCAGGAGCTTTCGGCCCAGCTGGGC
TTCTTAATGTACCTTCCCCACCAGCATAATGAGGAGGCGGGACATAAGAG
TCAATGGTACAGGGCATAATAATGATTGAGCTTGCCTATTCTTGGGTTCG
CATAAAGTGTGGACCTTACGGTGAGCTATAGGATTCATGGTAACAGGACA
TACTACTACTACTTCCCACCCCCGTGTA
>36m_Ticu_F
GCCTTCAGCACCCAAAGCTGAAATTCTATTTAAACTACTCCTTGAACTGG
CTATGTTATTCGTGCATAATTCCCATTACCACATATTAATGAATGACATA
TATGTATAATAGTACATTATATTATGTACCCCATGAATATTAAGCAAGTA
ATTTAATTCAATGTATGGATGACATAATATTATATATCAACAGTTAAGAT
TAATACCAATATGGATAATTCATTAATGATTATATATGATTAATCAACTG
TAGGACATAATATTTATTAATCGTGCATAGACCATTCCATTTTCATTTAA
TCCTTGTCAATACGCCTATCCCCTACCAAAGGATGTCTCTTGATCTACCA
ACCTCCGTGAAACCAGCAACCCGCCCAATAAGTATCCCTCTTCTTGTCCC
AGGCCCATTTAACTTGGGGGTTTCTAACTTGGGTCGTAAACGGCATCTGG
TTCTTACTTCAGGGCCATACAACCTTAAAATCGCCCACTCGTTCCTCTTA
AATAAGACATCACGATGGATTAATGACTAATCAGCCCATGCCGCGGCATA
ACTGTGGTGTCATGCCTTTAGTAGGATTTTATTTGGGGTATGCTTGGACT
CAACTATGGCCGTAGAGGCCTGGGTTCAGGAGCTTTTGGCCCAGCTGGGC
TTCTTAATGTACCTTCCCCACCAGCATAATGAGGAGGCGGGACATAAGAG
TCAATGGTACAGGACATAATAATGGTTGAGCTTGCTTATTCTTGAGTTCG
CATAAAGTGTGGACCTTACGGTGAGCTGTAGGATTCATGGTAACAGGACA
TATTACTACTACTTCCCACCCCCGTGTA
>37m_Ticu_F
GCCTTCAGCACCCAAAGCTGAAATTCTATTTAAACTACTCCTTGAACTGG
CTATGTTATTCGTGCATAATTCCCATTACCACATATTAATGAATGACATA
TATGTATAATAGTACATTATATTATGTACCCCATGAATATTAAGCAAGTA
ATTTAGTTTAATGTATGAATGACATGATATTATATATCAACAGTCAAGAT
TAATACCAATATGGATAATTCATTAATGATTATATATGATTAATCAGCTG
TAGGACATAATATTTATTAATCGTGCATAGACCATTCCATTTTCATTTAA
TCCTTGTCAATACGCCTATCCCCCACCAAAGGGTGTCTCTTGATCTACCA
ACCTCCGTGAAACCAGCAACCCGCCCAATAAGTATCCCTCTTCTTGTCCC
AGGCCCATTTAACTTGGGGGTTTCTAACTTGGGTCGTAAACGGCATCTGG
TTCTTACTTCAGGGCCATACAACCTTAAAATCGCCCACTCGTTCCTCTTA
AATAAGACATCACGATGGATTAATGACTAATCAGCCCATGCCGCGGCATA
ACTGTGGTGTCATGCCTTTAGTAGGATTTTATTTGGGGTATGCTTGGACT
CAACTATGGCCGTAGAGGCCTGGGTTCAGGAGCTTTCGGCCCAGCTGGGC
TTCTTAATGTACCTTCCCCACCAGCATAATGAGGAGGCGGGACATAAGAG
TCAATGGTACAGGACATAATAATGATTGAGCTTGCTTATTCTTGGGTTCG
CATAAAGTGTGGACCTTACGGTGAGCTATAGGATTCATGGTAACANNNNN
NNNNNNNNNNNNNNNNNNNNNNNNNNNN
>43m_Ticu_F
GCCTTCAGCACCCAAAGCTGAAATTCTATTTAAACTACTCCTTGAACTGG
CTATGTTATTCGTGCATAATTCCCATTACCACATATTAATGAATGACATA
TATGTATAATAGTACATTATATTATGTACCCCATGAATATTAAGCAAGTA
ATTTAGTTTAATGTATGAATGACATGATATTATATATCAACAGTCAAGAT
TAATACCAATATGGATAATTCATTAATGATTATATATGATTAATCAGCTG
TAGGACATAATATTTATTAATCGTGCATAGACCATTCCATTTTCATTTAA
TCCTTGTCAATACGCCTATCCCCCACCAAAGGGTGTCTCTTGATCTACCA
ACCTCCGTGAAACCAGCAACCCGCCCAATAAGTATCCCTCTTCTTGTCCC
AGGCCCATTTAACTTGGGGGTTTCTAACTTGGGTCGTAAACGGCATCTGG
TTCTTACTTCAGGGCCATACAACCTTAAAATCGCCCACTCGTTCCTCTTA
AATAAGACATCACGATGGATTAATGACTAATCAGCCCATGCCGCGGCATA
ACTGTGGTGTCATGCCTTTAGTAGGATTTTATTTGGGGTATGCTTGGACT
CAACTATGGCCGTAGAGGCCTGGGTTCAGGAGCTTTCGGCCCAGCTGGGC
TTCTTAATGTACCTTCCCCACCAGCATAATGAGGAGGCGGGACATAAGAG
TCAATGGTACAGGACATAATAATGATTGAGCTTGCTTATTCTTGGGTTCG
CATAAAGTGTGGACCTTACGGTGAGCTATAGGATTCATGGTAACAGGACA
TACTACTACTACTTCCCACCCCCGTGTA
